# Supplementary material for: On the difficult evolutionary transition from the free-living lifestyle to obligate symbiosis
Source: PLoS One. 2020 Jul 30;15(7):e0235811. doi: 10.1371/journal.pone.0235811 (PMC7392539; doi:10.1371/journal.pone.0235811)
Supplement: S1 Data — (NB) [file pone.0235811.s006.nb]

(*CacheID: 234*)
(* Internal cache information:
NotebookFileLineBreakTest
NotebookFileLineBreakTest
NotebookDataPosition[         0,          0]
NotebookDataLength[   1175674,      22409]
NotebookOptionsPosition[   1166847,      22121]
NotebookOutlinePosition[   1167235,      22138]
CellTagsIndexPosition[   1167192,      22135]
WindowFrame->Normal*)

(* Beginning of Notebook Content *)
Notebook[{
Cell[TextData[StyleBox["Transition from free-living lifestyle to obligate \
association", "Title"]], "Chapter",
 CellChangeTimes->{{3.6863816435071*^9, 3.686381651261698*^9}, {
  3.687718525326123*^9, 3.6877185291568193`*^9}, {3.688712116064267*^9, 
  3.6887121208921947`*^9}, {3.688796672343527*^9, 3.6887966965013847`*^9}}],

Cell[CellGroupData[{

Cell[TextData[StyleBox["Population dynamic and equilibrium", "Chapter"]], \
"Chapter",
 CellChangeTimes->{{3.6857687256712637`*^9, 3.6857687382323647`*^9}, {
  3.688807597204945*^9, 3.688807609664859*^9}}],

Cell[CellGroupData[{

Cell["ODEs and Equilibrium", "Subsection",
 CellChangeTimes->{{3.714140128598131*^9, 3.71414013537764*^9}}],

Cell[BoxData[{
 RowBox[{
  RowBox[{"dFdt", " ", "=", " ", 
   RowBox[{
    RowBox[{"\[Rho]", " ", "F"}], " ", "+", " ", 
    RowBox[{"\[Tau]", " ", "A"}], " ", "-", " ", 
    RowBox[{"\[Beta]", 
     RowBox[{"(", 
      RowBox[{"\[CapitalNu]", " ", "-", " ", "A"}], ")"}], "F"}], " ", "-", 
    RowBox[{
     SubscriptBox["\[Mu]", "0"], " ", 
     RowBox[{"(", 
      RowBox[{"1", "+", 
       RowBox[{"c", " ", "F"}]}], ")"}], " ", "F"}]}]}], 
  ";"}], "\[IndentingNewLine]", 
 RowBox[{
  RowBox[{"dAdt", " ", "=", " ", 
   RowBox[{
    RowBox[{"\[Beta]", 
     RowBox[{"(", 
      RowBox[{"\[CapitalNu]", " ", "-", " ", "A"}], ")"}], " ", "F"}], " ", 
    "-", " ", 
    RowBox[{"\[Nu]", " ", "A"}], " ", "+", " ", 
    RowBox[{"\[Sigma]", " ", "A"}]}]}], 
  ";"}], "\[IndentingNewLine]"}], "Input",
 CellChangeTimes->{{3.684143937786826*^9, 3.684143942399548*^9}, {
   3.684655980287809*^9, 3.684656018278236*^9}, {3.684819779108902*^9, 
   3.684819783891582*^9}, {3.684838902046735*^9, 3.684838903935214*^9}, {
   3.686382830580346*^9, 3.686382843750203*^9}, {3.714139922505898*^9, 
   3.714139940754076*^9}, {3.7142075194204807`*^9, 3.7142075205242147`*^9}, {
   3.714207574685096*^9, 3.7142075751670523`*^9}, {3.714207813965682*^9, 
   3.714207876609208*^9}, 3.7142080264353437`*^9, {3.7142081538597813`*^9, 
   3.71420816279397*^9}, 3.714210421124198*^9, {3.797323225560055*^9, 
   3.797323251892148*^9}, {3.79732329246278*^9, 3.7973232973938217`*^9}}],

Cell[TextData[{
 "Here, density dependence affects free living stage in the mortality term ",
 Cell[BoxData[
  FormBox[
   SubscriptBox["\[Mu]", "0"], TraditionalForm]],
  FormatType->"TraditionalForm"],
 " (1 + c F) and affects the association stage by the fixed number of the \
host population (N)."
}], "Text",
 CellChangeTimes->{{3.6851773520654716`*^9, 3.6851774197839413`*^9}, {
   3.686382850593774*^9, 3.686382860369712*^9}, 3.7602541773975487`*^9, {
   3.7858242828567038`*^9, 3.7858242842577667`*^9}, {3.7973233205081882`*^9, 
   3.797323324106052*^9}}],

Cell[BoxData[
 RowBox[{
  RowBox[{"soln", " ", "=", " ", 
   RowBox[{"Solve", "[", 
    RowBox[{
     RowBox[{"{", 
      RowBox[{
       RowBox[{"dFdt", "\[Equal]", "0"}], ",", " ", 
       RowBox[{"dAdt", "\[Equal]", "0"}]}], "}"}], ",", " ", 
     RowBox[{"{", 
      RowBox[{"F", ",", " ", "A"}], "}"}]}], "]"}]}], ";"}]], "Input",
 CellChangeTimes->{{3.7517078785930233`*^9, 3.751707893790131*^9}, 
   3.7734982238482447`*^9, {3.797323304970357*^9, 3.7973233163724127`*^9}, {
   3.79732390039648*^9, 3.797323915099792*^9}, {3.797325222095784*^9, 
   3.797325225006616*^9}, 3.797325280750259*^9, 3.797329072966264*^9}],

Cell["Equilibrium of the system", "Text",
 CellChangeTimes->{3.686389808578875*^9}],

Cell[BoxData[{
 RowBox[{
  RowBox[{"Feq1", " ", "=", 
   RowBox[{
    RowBox[{"F", "/.", 
     RowBox[{"soln", "[", 
      RowBox[{"[", "2", "]"}], "]"}]}], "/.", 
    RowBox[{"\[Tau]", "\[Rule]", " ", 
     RowBox[{"\[Rho]", "+", "b"}]}]}]}], 
  RowBox[{"(*", 
   RowBox[{
    RowBox[{"1", "st", " ", "equilibrium", " ", "of", " ", "free"}], "-", 
    RowBox[{
    "living", " ", "population", " ", "with", " ", "replacement", " ", "of", 
     " ", "\[Tau]"}]}], "*)"}], ";"}], "\[IndentingNewLine]", 
 RowBox[{
  RowBox[{"Aeq1", " ", "=", " ", 
   RowBox[{
    RowBox[{"A", "/.", 
     RowBox[{"soln", "[", 
      RowBox[{"[", "2", "]"}], "]"}]}], "/.", 
    RowBox[{"\[Tau]", "\[Rule]", " ", 
     RowBox[{"\[Rho]", "+", "b"}]}]}]}], 
  RowBox[{"(*", 
   RowBox[{
   "1", "st", " ", "equilibrium", " ", "of", " ", "associated", " ", 
    "population", " ", "with", " ", "replacement", " ", "of", " ", "\[Tau]"}],
    "*)"}], ";"}], "\[IndentingNewLine]", 
 RowBox[{
  RowBox[{
   RowBox[{"Feq2", "=", " ", 
    RowBox[{
     RowBox[{
      RowBox[{"F", "/.", 
       RowBox[{"soln", "[", 
        RowBox[{"[", "3", "]"}], "]"}]}], "/.", 
      RowBox[{"\[Tau]", "\[Rule]", " ", 
       RowBox[{"\[Rho]", "+", "b"}]}]}], " ", "//", "FullSimplify"}]}], ";"}], 
  RowBox[{"(*", 
   RowBox[{
    RowBox[{"2", "nd", " ", "equilibrium", " ", "of", " ", "free"}], "-", 
    RowBox[{
    "living", " ", "population", " ", "with", " ", "replacement", " ", "of", 
     " ", "\[Tau]"}]}], "*)"}]}], "\[IndentingNewLine]", 
 RowBox[{
  RowBox[{"Aeq2", "=", " ", 
   RowBox[{
    RowBox[{
     RowBox[{"A", "/.", 
      RowBox[{"soln", "[", 
       RowBox[{"[", "3", "]"}], "]"}]}], "/.", 
     RowBox[{"\[Tau]", "\[Rule]", " ", 
      RowBox[{"\[Rho]", "+", "b"}]}]}], " ", "//", "FullSimplify"}]}], 
  RowBox[{"(*", 
   RowBox[{
   "2", "nd", " ", "equilibrium", " ", "of", " ", "associated", " ", 
    "population", " ", "with", " ", "replacement", " ", "of", " ", "\[Tau]"}],
    "*)"}], ";"}]}], "Input",
 CellChangeTimes->{{3.73667680131145*^9, 3.7366768081103783`*^9}, {
  3.79732333436306*^9, 3.797323411875062*^9}}]
}, Open  ]],

Cell[CellGroupData[{

Cell["Check expression of the equilibrium", "Subsection",
 CellChangeTimes->{{3.7973258968645782`*^9, 3.797325902827038*^9}}],

Cell[CellGroupData[{

Cell[BoxData[
 RowBox[{"X", "=", " ", 
  RowBox[{
   RowBox[{"\[Beta]", " ", "\[Rho]"}], "-", 
   RowBox[{"\[Beta]", " ", 
    SubscriptBox["\[Mu]", "0"]}], "-", 
   RowBox[{"c", " ", "\[Nu]", " ", 
    SubscriptBox["\[Mu]", "0"]}], "+", 
   RowBox[{"c", " ", "\[Sigma]", " ", 
    SubscriptBox["\[Mu]", "0"]}]}]}]], "Input",
 CellChangeTimes->{{3.797324885293058*^9, 3.797324886645084*^9}, {
  3.797324969332797*^9, 3.797324972463111*^9}, {3.7973259101126947`*^9, 
  3.7973259197588053`*^9}}],

Cell[BoxData[
 RowBox[{
  RowBox[{"\[Beta]", " ", "\[Rho]"}], "-", 
  RowBox[{"\[Beta]", " ", 
   SubscriptBox["\[Mu]", "0"]}], "-", 
  RowBox[{"c", " ", "\[Nu]", " ", 
   SubscriptBox["\[Mu]", "0"]}], "+", 
  RowBox[{"c", " ", "\[Sigma]", " ", 
   SubscriptBox["\[Mu]", "0"]}]}]], "Output",
 CellChangeTimes->{
  3.7973248870153418`*^9, 3.797324973272346*^9, 3.797325310113113*^9, {
   3.7973259167389383`*^9, 3.797325920281722*^9}, 3.797327018108081*^9, 
   3.7973290491341877`*^9, 3.79732969660363*^9, 3.798178422171949*^9}]
}, Open  ]],

Cell[CellGroupData[{

Cell[BoxData[
 RowBox[{"Y", " ", "=", " ", 
  RowBox[{
   RowBox[{"(", 
    RowBox[{
     RowBox[{"\[Beta]", " ", "\[Nu]", " ", "\[CapitalNu]"}], "-", 
     RowBox[{"\[Nu]", " ", "\[Rho]"}], "-", 
     RowBox[{"\[Beta]", " ", "\[CapitalNu]", " ", "\[Sigma]"}], "+", 
     RowBox[{"\[Rho]", " ", "\[Sigma]"}], "-", 
     RowBox[{"\[Beta]", " ", "\[CapitalNu]", " ", "\[Tau]"}], "+", 
     RowBox[{"\[Nu]", " ", 
      SubscriptBox["\[Mu]", "0"]}], "-", 
     RowBox[{"\[Sigma]", " ", 
      SubscriptBox["\[Mu]", "0"]}]}], ")"}], "//", 
   "FullSimplify"}]}]], "Input",
 CellChangeTimes->{{3.797324976416912*^9, 3.797324983215963*^9}, {
  3.797325923697394*^9, 3.797325932965905*^9}}],

Cell[BoxData[
 RowBox[{
  RowBox[{"\[Rho]", " ", 
   RowBox[{"(", 
    RowBox[{
     RowBox[{"-", "\[Nu]"}], "+", "\[Sigma]"}], ")"}]}], "+", 
  RowBox[{"\[Beta]", " ", "\[CapitalNu]", " ", 
   RowBox[{"(", 
    RowBox[{"\[Nu]", "-", "\[Sigma]", "-", "\[Tau]"}], ")"}]}], "+", 
  RowBox[{
   RowBox[{"(", 
    RowBox[{"\[Nu]", "-", "\[Sigma]"}], ")"}], " ", 
   SubscriptBox["\[Mu]", "0"]}]}]], "Output",
 CellChangeTimes->{
  3.797324983575624*^9, 3.7973253127823772`*^9, {3.7973259288575907`*^9, 
   3.79732593333447*^9}, 3.7973270206119957`*^9, 3.797329051218976*^9, 
   3.797329697323394*^9, 3.798178422254073*^9}]
}, Open  ]],

Cell[CellGroupData[{

Cell[BoxData[
 RowBox[{
  RowBox[{
   RowBox[{"(", 
    RowBox[{"F", "/.", 
     RowBox[{"soln", "[", 
      RowBox[{"[", "2", "]"}], "]"}]}], ")"}], " ", "\[Equal]", " ", 
   FractionBox[
    RowBox[{"X", "-", " ", 
     SqrtBox[
      RowBox[{
       SuperscriptBox["X", "2"], "-", " ", 
       RowBox[{"4", " ", "c", " ", "Y", " ", "\[Beta]", " ", 
        SubscriptBox["\[Mu]", "0"]}]}]]}], 
    RowBox[{"2", " ", "c", " ", "\[Beta]", " ", 
     SubscriptBox["\[Mu]", "0"]}]]}], "//", "FullSimplify"}]], "Input",
 CellChangeTimes->{{3.79732562212479*^9, 3.7973256914937468`*^9}, {
  3.797325947566951*^9, 3.797325956776622*^9}}],

Cell[BoxData["True"], "Output",
 CellChangeTimes->{{3.797325686840172*^9, 3.797325692590102*^9}, 
   3.797325981168418*^9, {3.7973290574093933`*^9, 3.797329076435129*^9}, 
   3.797329700249269*^9, 3.798178422649431*^9}]
}, Open  ]],

Cell[CellGroupData[{

Cell[BoxData[
 RowBox[{
  RowBox[{
   RowBox[{"(", 
    RowBox[{"F", "/.", 
     RowBox[{"soln", "[", 
      RowBox[{"[", "3", "]"}], "]"}]}], ")"}], " ", "\[Equal]", " ", 
   FractionBox[
    RowBox[{"X", "+", " ", 
     SqrtBox[
      RowBox[{
       SuperscriptBox["X", "2"], "-", " ", 
       RowBox[{"4", " ", "c", " ", "Y", " ", "\[Beta]", " ", 
        SubscriptBox["\[Mu]", "0"]}]}]]}], 
    RowBox[{"2", " ", "c", " ", "\[Beta]", " ", 
     SubscriptBox["\[Mu]", "0"]}]]}], "//", "FullSimplify"}]], "Input",
 CellChangeTimes->{{3.797325709785757*^9, 3.797325720797982*^9}, {
  3.797325960246531*^9, 3.797325968432513*^9}}],

Cell[BoxData["True"], "Output",
 CellChangeTimes->{{3.797325710736841*^9, 3.79732572136447*^9}, 
   3.797325982913825*^9, {3.797329060934729*^9, 3.797329078501698*^9}, 
   3.797329702151904*^9, 3.798178422905033*^9}]
}, Open  ]],

Cell[CellGroupData[{

Cell[BoxData[
 RowBox[{
  RowBox[{
   RowBox[{"(", 
    RowBox[{"A", "/.", 
     RowBox[{"soln", "[", 
      RowBox[{"[", "2", "]"}], "]"}]}], ")"}], " ", "\[Equal]", " ", 
   FractionBox[
    RowBox[{
     RowBox[{"Y", " ", "+", " ", 
      RowBox[{
       RowBox[{"(", 
        RowBox[{"\[Nu]", " ", "-", " ", "\[Sigma]"}], ")"}], " ", "c", " ", 
       SubscriptBox["\[Mu]", "0"], " ", "F"}]}], "/.", 
     RowBox[{"soln", "[", 
      RowBox[{"[", "2", "]"}], "]"}]}], 
    RowBox[{"\[Beta]", " ", 
     RowBox[{"(", 
      RowBox[{"\[Nu]", " ", "-", " ", "\[Tau]", " ", "-", " ", "\[Sigma]"}], 
      ")"}]}]]}], "//", "FullSimplify"}]], "Input",
 CellChangeTimes->{{3.797324132129429*^9, 3.797324168431136*^9}, {
   3.797324517385542*^9, 3.7973245242748413`*^9}, 3.797324583442137*^9, {
   3.797324680535584*^9, 3.797324682350368*^9}, {3.7973249174765167`*^9, 
   3.797324949008483*^9}, {3.797325033045898*^9, 3.797325044616185*^9}, {
   3.797325169544941*^9, 3.79732518612593*^9}, {3.797325321744667*^9, 
   3.7973254027341127`*^9}, {3.797325475419694*^9, 3.797325517123238*^9}, {
   3.797325554794908*^9, 3.797325557119255*^9}, {3.797325726568636*^9, 
   3.7973258180889397`*^9}, {3.7973259710760517`*^9, 3.797325972625971*^9}}],

Cell[BoxData["True"], "Output",
 CellChangeTimes->{{3.7973241451540194`*^9, 3.797324169292613*^9}, {
   3.797324517927343*^9, 3.797324524675207*^9}, 3.7973245839497023`*^9, {
   3.7973246767798347`*^9, 3.797324682999508*^9}, {3.797324918761578*^9, 
   3.797324949752535*^9}, 3.797325045084847*^9, {3.79732517394001*^9, 
   3.797325189579865*^9}, {3.797325327570527*^9, 3.797325403405826*^9}, {
   3.797325491769157*^9, 3.7973255175382977`*^9}, 3.797325557480386*^9, 
   3.797325819193643*^9, 3.797325985270329*^9, {3.7973290613228188`*^9, 
   3.7973290810295477`*^9}, 3.797329704846478*^9, 3.798178423682621*^9}]
}, Open  ]],

Cell[CellGroupData[{

Cell[BoxData[
 RowBox[{
  RowBox[{
   RowBox[{"(", 
    RowBox[{"A", "/.", 
     RowBox[{"soln", "[", 
      RowBox[{"[", "3", "]"}], "]"}]}], ")"}], " ", "\[Equal]", " ", 
   FractionBox[
    RowBox[{
     RowBox[{"Y", "+", " ", 
      RowBox[{
       RowBox[{"(", 
        RowBox[{"\[Nu]", " ", "-", " ", "\[Sigma]"}], ")"}], " ", "c", " ", 
       SubscriptBox["\[Mu]", "0"], " ", "F"}]}], "/.", 
     RowBox[{"soln", "[", 
      RowBox[{"[", "3", "]"}], "]"}]}], 
    RowBox[{"\[Beta]", " ", 
     RowBox[{"(", 
      RowBox[{"\[Nu]", " ", "-", " ", "\[Tau]", " ", "-", " ", "\[Sigma]"}], 
      ")"}]}]]}], "//", "FullSimplify"}]], "Input",
 CellChangeTimes->{{3.7973258326625643`*^9, 3.79732583833912*^9}, {
  3.797325975897791*^9, 3.797325977853684*^9}}],

Cell[BoxData["True"], "Output",
 CellChangeTimes->{
  3.797325839316618*^9, 3.79732598837613*^9, {3.797329061625431*^9, 
   3.7973290833386383`*^9}, 3.7973297072132397`*^9, 3.7981784243789787`*^9}]
}, Open  ]]
}, Open  ]],

Cell[CellGroupData[{

Cell["Equilibrium analysis", "Subsection",
 CellChangeTimes->{{3.714140143285774*^9, 3.7141401615563*^9}}],

Cell[CellGroupData[{

Cell[BoxData[
 RowBox[{"Jmat0", " ", "=", " ", 
  RowBox[{
   RowBox[{
    RowBox[{
     RowBox[{"D", "[", 
      RowBox[{
       RowBox[{"{", 
        RowBox[{"dFdt", ",", " ", "dAdt"}], "}"}], ",", 
       RowBox[{"{", 
        RowBox[{"{", 
         RowBox[{"F", ",", " ", "A"}], "}"}], "}"}]}], "]"}], "/.", 
     RowBox[{"F", "\[Rule]", " ", "0"}]}], "/.", 
    RowBox[{"A", "\[Rule]", " ", "0"}]}], "//", "Simplify"}]}]], "Input",
 CellChangeTimes->{{3.7141401878888474`*^9, 3.714140281124778*^9}, {
  3.714140355522338*^9, 3.7141403746954193`*^9}, {3.714140456554385*^9, 
  3.7141404650900297`*^9}, {3.797326004600856*^9, 3.797326014294849*^9}}],

Cell[BoxData[
 RowBox[{"{", 
  RowBox[{
   RowBox[{"{", 
    RowBox[{
     RowBox[{
      RowBox[{
       RowBox[{"-", "\[Beta]"}], " ", "\[CapitalNu]"}], "+", "\[Rho]", "-", 
      SubscriptBox["\[Mu]", "0"]}], ",", "\[Tau]"}], "}"}], ",", 
   RowBox[{"{", 
    RowBox[{
     RowBox[{"\[Beta]", " ", "\[CapitalNu]"}], ",", 
     RowBox[{
      RowBox[{"-", "\[Nu]"}], "+", "\[Sigma]"}]}], "}"}]}], "}"}]], "Output",
 CellChangeTimes->{{3.714140259340887*^9, 3.714140281645152*^9}, {
   3.714140356057494*^9, 3.714140375017304*^9}, 3.714140465485072*^9, 
   3.714207585251381*^9, 3.714208229748723*^9, 3.714210597411973*^9, 
   3.714387677996174*^9, 3.7148907835946407`*^9, 3.715414269325481*^9, 
   3.715414327797269*^9, 3.715414607742322*^9, 3.715427853189282*^9, 
   3.715428402041047*^9, 3.71550170939881*^9, 3.717158636703328*^9, 
   3.7181064852825537`*^9, 3.719053838108881*^9, 3.720896308473806*^9, 
   3.721567032468944*^9, 3.7366624657622004`*^9, 3.7372006463567944`*^9, 
   3.737266801080097*^9, 3.7377009562117453`*^9, 3.739255902299371*^9, 
   3.746508801638258*^9, 3.7500563620102997`*^9, 3.7506719212069597`*^9, 
   3.751623626471086*^9, 3.751623712048401*^9, 3.761310236779563*^9, 
   3.774353807718377*^9, 3.774360912519349*^9, 3.776578003981872*^9, 
   3.776685844816615*^9, 3.777181245389091*^9, 3.778821828256598*^9, 
   3.7848831813402863`*^9, 3.797326015453601*^9, 3.7973297091537867`*^9, 
   3.7981784244031982`*^9}]
}, Open  ]],

Cell[CellGroupData[{

Cell[BoxData[
 RowBox[{
  RowBox[{"Det", "[", "Jmat0", "]"}], "//", "FullSimplify"}]], "Input",
 CellChangeTimes->{{3.7142047418551903`*^9, 3.714204745783033*^9}, {
  3.714204802573929*^9, 3.7142048039817247`*^9}}],

Cell[BoxData[
 RowBox[{
  RowBox[{"\[Rho]", " ", 
   RowBox[{"(", 
    RowBox[{
     RowBox[{"-", "\[Nu]"}], "+", "\[Sigma]"}], ")"}]}], "+", 
  RowBox[{"\[Beta]", " ", "\[CapitalNu]", " ", 
   RowBox[{"(", 
    RowBox[{"\[Nu]", "-", "\[Sigma]", "-", "\[Tau]"}], ")"}]}], "+", 
  RowBox[{
   RowBox[{"(", 
    RowBox[{"\[Nu]", "-", "\[Sigma]"}], ")"}], " ", 
   SubscriptBox["\[Mu]", "0"]}]}]], "Output",
 CellChangeTimes->{
  3.714204750394932*^9, 3.714204804444704*^9, 3.714207587800128*^9, 
   3.7142082441346693`*^9, 3.714210602077903*^9, 3.7143876785253067`*^9, {
   3.714890785539913*^9, 3.7148907958951387`*^9}, 3.715414269411721*^9, 
   3.715414327853839*^9, 3.715414607792016*^9, 3.7154278532633343`*^9, 
   3.715428402084263*^9, 3.7155017094500313`*^9, 3.717158636752956*^9, 
   3.718106485329191*^9, 3.719053838161158*^9, 3.720896308526285*^9, 
   3.721567032532119*^9, 3.736662465832817*^9, 3.737200646410095*^9, 
   3.737266801120714*^9, 3.737700956267296*^9, 3.7392559023339243`*^9, 
   3.746508801688739*^9, 3.7500563620631933`*^9, 3.75067192133134*^9, 
   3.751623626520954*^9, 3.7516237120976543`*^9, 3.7613102368336782`*^9, 
   3.774353807763166*^9, 3.774360912573186*^9, 3.776578004036069*^9, 
   3.7766858448659*^9, 3.777181245437974*^9, 3.7788218283257*^9, 
   3.784883181390849*^9, 3.7973260180761766`*^9, 3.798178424454824*^9}]
}, Open  ]],

Cell[CellGroupData[{

Cell[BoxData[
 RowBox[{
  RowBox[{"Tr", "[", "Jmat0", "]"}], "//", "FullSimplify"}]], "Input",
 CellChangeTimes->{{3.714204751846436*^9, 3.714204755244927*^9}, {
  3.7142048065075893`*^9, 3.714204808081354*^9}}],

Cell[BoxData[
 RowBox[{
  RowBox[{"-", "\[Nu]"}], "-", 
  RowBox[{"\[Beta]", " ", "\[CapitalNu]"}], "+", "\[Rho]", "+", "\[Sigma]", 
  "-", 
  SubscriptBox["\[Mu]", "0"]}]], "Output",
 CellChangeTimes->{3.714204755936812*^9, 3.7142048085355587`*^9, 
  3.714207589451137*^9, 3.7142083366006327`*^9, 3.714210603990429*^9, 
  3.714387680257804*^9, 3.715414269462084*^9, 3.7154143278828163`*^9, 
  3.7154146078306828`*^9, 3.715427853312788*^9, 3.7154284021286983`*^9, 
  3.7155017094752493`*^9, 3.7171586367772093`*^9, 3.71810648537958*^9, 
  3.719053838209337*^9, 3.720896308551915*^9, 3.7215670325742283`*^9, 
  3.7366624658820257`*^9, 3.737200646461116*^9, 3.7372668011948442`*^9, 
  3.737700956319125*^9, 3.7392559023835583`*^9, 3.746508801737599*^9, 
  3.7500563621136513`*^9, 3.7506719214440813`*^9, 3.751623626571557*^9, 
  3.751623712148077*^9, 3.7613102368837023`*^9, 3.774353807798695*^9, 
  3.774360912623967*^9, 3.776578004086287*^9, 3.77668584491505*^9, 
  3.777181245498867*^9, 3.778821828393525*^9, 3.784883181440378*^9, 
  3.797326024908016*^9, 3.798178424505529*^9}]
}, Open  ]],

Cell[TextData[{
 "The non-trivial equilibrium is unstable if:\n\n(a) Det < 0: \[Beta] \
\[CapitalNu] (\[Nu] - \[Tau] - \[Sigma]) + (\[Rho] - ",
 Cell[BoxData[
  FormBox[
   SubscriptBox["\[Mu]", "0"], TraditionalForm]],
  FormatType->"TraditionalForm"],
 ") (\[Sigma] - \[Nu]) < 0\n\n <= > (",
 Cell[BoxData[
  FormBox[
   RowBox[{
    FractionBox[
     RowBox[{"\[Rho]", " ", "-", " ", 
      SubscriptBox["\[Mu]", "0"]}], "\[CapitalNu]"], " "}], TraditionalForm]]],
 "- \[Beta] ) (\[Sigma] - \[Nu]) < \[Beta]  \[Tau] \n or \n \n (b) Det > 0 && \
Tr > 0: \n \n  <=> (1) (",
 Cell[BoxData[
  FormBox[
   RowBox[{
    FractionBox[
     RowBox[{"\[Rho]", " ", "-", " ", 
      SubscriptBox["\[Mu]", "0"]}], "\[CapitalNu]"], " "}], TraditionalForm]]],
 "- \[Beta] ) (\[Sigma] - \[Nu]) > \[Beta]  \[Tau]  && (2)  ",
 Cell[BoxData[
  FormBox[
   FractionBox[
    RowBox[{"\[Rho]", " ", "-", " ", 
     SubscriptBox["\[Mu]", "0"]}], "\[CapitalNu]"], TraditionalForm]]],
 " - \[Beta]  + ",
 Cell[BoxData[
  FormBox[
   FractionBox[
    RowBox[{"\[Sigma]", " ", "-", "\[Nu]", " "}], "\[CapitalNu]"], 
   TraditionalForm]]],
 " > 0\n  \nCondition (1) give (",
 Cell[BoxData[
  FormBox[
   RowBox[{
    FractionBox[
     RowBox[{"\[Rho]", " ", "-", " ", 
      SubscriptBox["\[Mu]", "0"]}], "\[CapitalNu]"], " "}], TraditionalForm]]],
 "- \[Beta] ) (\[Sigma] -  \[Nu])  >= 0 since \[Beta] \[Tau] >= 0\nCondition \
(2)  ",
 Cell[BoxData[
  FormBox[
   RowBox[{"give", " ", 
    FractionBox[
     RowBox[{"\[Rho]", "  ", "-", " ", 
      SubscriptBox["\[Mu]", "0"]}], "\[CapitalNu]"]}], TraditionalForm]]],
 " - \[Beta]  +",
 Cell[BoxData[
  FormBox[
   FractionBox[
    RowBox[{"\[Sigma]", " ", "-", "\[Nu]"}], "\[CapitalNu]"], 
   TraditionalForm]]],
 " > 0 <=>  ",
 Cell[BoxData[
  FormBox[
   FractionBox[
    RowBox[{"\[Rho]", " ", "-", 
     SubscriptBox["\[Mu]", "0"]}], "\[CapitalNu]"], TraditionalForm]]],
 " - \[Beta]   > -",
 Cell[BoxData[
  FormBox[
   FractionBox[
    RowBox[{"\[Sigma]", " ", "-", "\[Nu]"}], "\[CapitalNu]"], 
   TraditionalForm]]],
 "\n\nBecause we assume that \[Sigma] - \[Nu] < 0\ncondition (2) become (",
 Cell[BoxData[
  FormBox[
   FractionBox[
    RowBox[{"\[Rho]", "  ", "-", " ", 
     SubscriptBox["\[Mu]", "0"]}], "\[CapitalNu]"], TraditionalForm]]],
 " - \[Beta])(\[Sigma] - \[Nu])  < -",
 Cell[BoxData[
  FormBox[
   FractionBox[
    SuperscriptBox[
     RowBox[{"(", 
      RowBox[{"\[Sigma]", " ", "-", "\[Nu]"}], ")"}], "2"], "\[CapitalNu]"], 
   TraditionalForm]]],
 "always not satisfied, which will be contradict with condition (1)\n\nHence, \
the non-trivial equilibrium is unstable only if condition (a) is satisifed\n"
}], "Text",
 CellChangeTimes->{{3.714204818487584*^9, 3.7142048350253563`*^9}, {
   3.714204957629588*^9, 3.714205026288258*^9}, {3.714205076732546*^9, 
   3.714205179085965*^9}, {3.714205247161173*^9, 3.714205317135646*^9}, {
   3.714205358008659*^9, 3.714205446628923*^9}, {3.7142055034431133`*^9, 
   3.714205576011909*^9}, {3.714205900761682*^9, 3.714205946256933*^9}, 
   3.714206144982486*^9, {3.714206176578382*^9, 3.714206207337906*^9}, {
   3.714206276359435*^9, 3.7142062937700987`*^9}, {3.714206464473607*^9, 
   3.714206479488843*^9}, {3.714208367027032*^9, 3.714208385227746*^9}, {
   3.714208426858575*^9, 3.714208536487294*^9}, {3.714210611475092*^9, 
   3.714210623745491*^9}, {3.797326028603448*^9, 3.7973261077651653`*^9}, {
   3.797326153891397*^9, 3.797326153891446*^9}, {3.797326203031456*^9, 
   3.7973262470126057`*^9}, {3.797326289870393*^9, 3.7973264614364*^9}, {
   3.79732651793647*^9, 3.797326615829549*^9}}],

Cell[BoxData[
 RowBox[{
  RowBox[{"Jacnor", " ", "=", " ", 
   RowBox[{"D", "[", 
    RowBox[{
     RowBox[{"{", 
      RowBox[{"dAdt", ",", " ", "dFdt"}], "}"}], ",", " ", 
     RowBox[{"{", 
      RowBox[{"{", 
       RowBox[{"A", ",", " ", "F"}], "}"}], "}"}]}], "]"}]}], ";"}]], "Input",\

 CellChangeTimes->{{3.797328384644932*^9, 3.797328398333063*^9}}],

Cell[BoxData[
 RowBox[{
  RowBox[{"leadingeiva", "=", " ", 
   RowBox[{
    RowBox[{
     RowBox[{
      RowBox[{
       RowBox[{
        RowBox[{"Eigenvalues", "[", "Jacnor", "]"}], "[", 
        RowBox[{"[", "2", "]"}], "]"}], "/.", 
       RowBox[{"A", "\[Rule]", " ", "Aeq2"}]}], "/.", 
      RowBox[{"F", "\[Rule]", " ", "Feq2"}]}], "/.", 
     RowBox[{"\[Beta]", "\[Rule]", " ", 
      FractionBox[
       RowBox[{"\[Beta]max", " ", 
        RowBox[{"(", 
         RowBox[{"\[Omega]", "-", 
          RowBox[{"\[Delta]", " ", "\[Rho]"}]}], ")"}]}], 
       RowBox[{"\[Omega]", "+", 
        RowBox[{
         RowBox[{"(", 
          RowBox[{"\[Alpha]", "-", "\[Delta]"}], ")"}], " ", 
         "\[Rho]"}]}]]}]}], "/.", 
    RowBox[{"\[Tau]", "\[Rule]", " ", 
     RowBox[{"\[Rho]", "+", " ", "b"}]}]}]}], ";"}]], "Input",
 CellChangeTimes->{{3.797327548272849*^9, 3.797327594124854*^9}, {
  3.797328463653016*^9, 3.797328471598426*^9}, {3.79732850185896*^9, 
  3.797328505392104*^9}, {3.797328972774708*^9, 3.797328975595491*^9}, {
  3.797329042304195*^9, 3.797329043126564*^9}, {3.797329093310204*^9, 
  3.797329134487578*^9}, {3.797329394728671*^9, 3.797329395237824*^9}, {
  3.797329440941751*^9, 3.797329466316543*^9}}],

Cell[BoxData[{
 RowBox[{
  RowBox[{"parstab\[Rho]", " ", "=", " ", 
   RowBox[{"{", 
    RowBox[{
     RowBox[{"c", "\[Rule]", " ", "2"}], ",", 
     RowBox[{"b", " ", "\[Rule]", " ", "0"}], ",", 
     RowBox[{"\[Sigma]", "\[Rule]", "0"}], ",", " ", 
     RowBox[{"\[Nu]", "\[Rule]", " ", "3"}], ",", "  ", 
     RowBox[{"\[CapitalNu]", "\[Rule]", " ", "100"}], ",", "   ", 
     RowBox[{
      SubscriptBox["\[Mu]", "0"], " ", "\[Rule]", " ", "3"}], ",", "   ", 
     RowBox[{"\[Omega]", "\[Rule]", " ", "6.5"}], ",", " ", 
     RowBox[{"\[Beta]max", " ", "\[Rule]", " ", "5"}], ",", " ", 
     RowBox[{"\[Alpha]", "\[Rule]", " ", "0.7"}], ",", " ", 
     RowBox[{"\[Delta]", "\[Rule]", " ", "1.3"}]}], "}"}]}], 
  ";"}], "\[IndentingNewLine]", 
 RowBox[{
  RowBox[{"parstab\[Nu]", " ", "=", " ", 
   RowBox[{"{", 
    RowBox[{
     RowBox[{"c", "\[Rule]", " ", "2"}], ",", 
     RowBox[{"b", " ", "\[Rule]", " ", "0"}], ",", 
     RowBox[{"\[Sigma]", "\[Rule]", "0"}], ",", " ", 
     RowBox[{"\[Rho]", "\[Rule]", " ", "4.1"}], ",", "  ", 
     RowBox[{"\[CapitalNu]", "\[Rule]", " ", "100"}], ",", "   ", 
     RowBox[{
      SubscriptBox["\[Mu]", "0"], " ", "\[Rule]", " ", "3"}], ",", "   ", 
     RowBox[{"\[Omega]", "\[Rule]", " ", "6.5"}], ",", " ", 
     RowBox[{"\[Beta]max", " ", "\[Rule]", " ", "5"}], ",", " ", 
     RowBox[{"\[Alpha]", "\[Rule]", " ", "0.7"}], ",", " ", 
     RowBox[{"\[Delta]", "\[Rule]", " ", "1.3"}]}], "}"}]}], ";"}]}], "Input",\

 CellChangeTimes->{{3.797328518173872*^9, 3.797328529973525*^9}, {
  3.797328571567429*^9, 3.7973285929541197`*^9}, {3.79732867151007*^9, 
  3.797328694905156*^9}, {3.797328793703061*^9, 3.797328813506566*^9}, {
  3.797328928734379*^9, 3.7973289417236013`*^9}, {3.797328987873303*^9, 
  3.797329001123958*^9}, {3.797329161662737*^9, 3.7973291792292137`*^9}, {
  3.797329229811372*^9, 3.7973292709859543`*^9}, {3.797330162251555*^9, 
  3.79733018130276*^9}, {3.7973302199520607`*^9, 3.7973302235095053`*^9}}],

Cell[BoxData[""], "Input",
 CellChangeTimes->{{3.7973296030331783`*^9, 3.797329609672076*^9}, 
   3.7973296491925592`*^9}],

Cell[BoxData[
 RowBox[{
  RowBox[{"pstab1", " ", "=", " ", 
   RowBox[{"Labeled", "[", 
    RowBox[{
     RowBox[{"Plot", "[", 
      RowBox[{
       RowBox[{"{", 
        RowBox[{
         RowBox[{
          RowBox[{
           RowBox[{
            RowBox[{"Feq1", "/.", "soln"}], "/.", 
            RowBox[{"\[Beta]", "\[Rule]", " ", 
             FractionBox[
              RowBox[{"\[Beta]max", " ", 
               RowBox[{"(", 
                RowBox[{"\[Omega]", "-", 
                 RowBox[{"\[Delta]", " ", "\[Rho]"}]}], ")"}]}], 
              RowBox[{"\[Omega]", "+", 
               RowBox[{
                RowBox[{"(", 
                 RowBox[{"\[Alpha]", "-", "\[Delta]"}], ")"}], " ", 
                "\[Rho]"}]}]]}]}], "/.", 
           RowBox[{"\[Tau]", "\[Rule]", " ", 
            RowBox[{"\[Rho]", "+", " ", "b"}]}]}], "/.", "parstab\[Rho]"}], 
         ",", " ", 
         RowBox[{
          RowBox[{
           RowBox[{
            RowBox[{"Feq2", "/.", "soln"}], "/.", 
            RowBox[{"\[Beta]", "\[Rule]", " ", 
             FractionBox[
              RowBox[{"\[Beta]max", " ", 
               RowBox[{"(", 
                RowBox[{"\[Omega]", "-", 
                 RowBox[{"\[Delta]", " ", "\[Rho]"}]}], ")"}]}], 
              RowBox[{"\[Omega]", "+", 
               RowBox[{
                RowBox[{"(", 
                 RowBox[{"\[Alpha]", "-", "\[Delta]"}], ")"}], " ", 
                "\[Rho]"}]}]]}]}], "/.", 
           RowBox[{"\[Tau]", "\[Rule]", " ", 
            RowBox[{"\[Rho]", "+", " ", "b"}]}]}], "/.", "parstab\[Rho]"}]}], 
        "}"}], ",", " ", 
       RowBox[{"{", 
        RowBox[{"\[Rho]", ",", " ", "0", ",", " ", "4.5"}], "}"}], ",", " ", 
       RowBox[{"PlotRange", "\[Rule]", 
        RowBox[{"{", 
         RowBox[{
          RowBox[{"{", 
           RowBox[{"0", ",", " ", "6"}], "}"}], ",", " ", 
          RowBox[{"{", 
           RowBox[{
            RowBox[{"-", "5"}], ",", " ", "5"}], "}"}]}], "}"}]}], ",", " ", 
       RowBox[{"GridLines", "\[Rule]", 
        RowBox[{"{", 
         RowBox[{
          RowBox[{"{", "}"}], ",", 
          RowBox[{"{", "0", "}"}]}], "}"}]}], ",", " ", 
       RowBox[{"GridLinesStyle", "\[Rule]", 
        RowBox[{"{", 
         RowBox[{"Red", ",", " ", "Thick"}], "}"}]}], ",", " ", 
       RowBox[{"Frame", "\[Rule]", "True"}], ",", " ", 
       RowBox[{"FrameLabel", "\[Rule]", 
        RowBox[{"{", 
         RowBox[{
         "\"\<Independent reproduction \[Rho]\>\"", ",", " ", 
          "\"\<Free living individuals at equilibrium\>\""}], "}"}]}], ",", 
       " ", 
       RowBox[{"ImageSize", "\[Rule]", 
        RowBox[{"{", 
         RowBox[{"302", ",", " ", 
          RowBox[{"302", " ", "*", " ", 
           RowBox[{"2", "/", "3"}]}]}], "}"}]}]}], "]"}], ",", " ", 
     RowBox[{"Style", "[", 
      RowBox[{"\"\<A)\>\"", ",", " ", "18"}], "]"}], ",", " ", 
     RowBox[{"{", 
      RowBox[{"{", 
       RowBox[{"Top", ",", " ", "Left"}], "}"}], "}"}]}], "]"}]}], 
  ";"}]], "Input",
 CellChangeTimes->{{3.7973291855040627`*^9, 3.7973292113037653`*^9}, {
   3.797329279056169*^9, 3.7973293493145723`*^9}, {3.797329457946088*^9, 
   3.797329491642667*^9}, {3.797329789364191*^9, 3.79732979366949*^9}, {
   3.797329838983285*^9, 3.797329987595682*^9}, {3.797330019712554*^9, 
   3.797330122714717*^9}, {3.797330319185252*^9, 3.797330326560548*^9}, {
   3.7973303965161743`*^9, 3.797330396727439*^9}, {3.797330451827723*^9, 
   3.797330505558489*^9}, {3.7973305364791317`*^9, 3.79733053675459*^9}, 
   3.797343168443297*^9, 3.7973431992957373`*^9, {3.797343238790742*^9, 
   3.7973432491407127`*^9}, {3.797343486636587*^9, 3.797343490727315*^9}}],

Cell[BoxData[
 RowBox[{
  RowBox[{"pstab2", " ", "=", " ", 
   RowBox[{"Labeled", "[", 
    RowBox[{
     RowBox[{"Plot", "[", 
      RowBox[{
       RowBox[{"{", 
        RowBox[{
         RowBox[{
          RowBox[{
           RowBox[{
            RowBox[{"Feq1", "/.", "soln"}], "/.", 
            RowBox[{"\[Beta]", "\[Rule]", " ", 
             FractionBox[
              RowBox[{"\[Beta]max", " ", 
               RowBox[{"(", 
                RowBox[{"\[Omega]", "-", 
                 RowBox[{"\[Delta]", " ", "\[Rho]"}]}], ")"}]}], 
              RowBox[{"\[Omega]", "+", 
               RowBox[{
                RowBox[{"(", 
                 RowBox[{"\[Alpha]", "-", "\[Delta]"}], ")"}], " ", 
                "\[Rho]"}]}]]}]}], "/.", 
           RowBox[{"\[Tau]", "\[Rule]", " ", 
            RowBox[{"\[Rho]", "+", " ", "b"}]}]}], "/.", "parstab\[Nu]"}], 
         ",", " ", 
         RowBox[{
          RowBox[{
           RowBox[{
            RowBox[{"Feq2", "/.", "soln"}], "/.", 
            RowBox[{"\[Beta]", "\[Rule]", " ", 
             FractionBox[
              RowBox[{"\[Beta]max", " ", 
               RowBox[{"(", 
                RowBox[{"\[Omega]", "-", 
                 RowBox[{"\[Delta]", " ", "\[Rho]"}]}], ")"}]}], 
              RowBox[{"\[Omega]", "+", 
               RowBox[{
                RowBox[{"(", 
                 RowBox[{"\[Alpha]", "-", "\[Delta]"}], ")"}], " ", 
                "\[Rho]"}]}]]}]}], "/.", 
           RowBox[{"\[Tau]", "\[Rule]", " ", 
            RowBox[{"\[Rho]", "+", " ", "b"}]}]}], "/.", "parstab\[Nu]"}]}], 
        "}"}], ",", " ", 
       RowBox[{"{", 
        RowBox[{"\[Nu]", ",", " ", "0", ",", " ", "5"}], "}"}], ",", " ", 
       RowBox[{"PlotRange", "\[Rule]", 
        RowBox[{"{", 
         RowBox[{
          RowBox[{"{", 
           RowBox[{"0", ",", " ", "6"}], "}"}], ",", " ", 
          RowBox[{"{", 
           RowBox[{
            RowBox[{"-", "7"}], ",", " ", "7"}], "}"}]}], "}"}]}], ",", " ", 
       RowBox[{"GridLines", "\[Rule]", 
        RowBox[{"{", 
         RowBox[{
          RowBox[{"{", "}"}], ",", 
          RowBox[{"{", "0", "}"}]}], "}"}]}], ",", " ", 
       RowBox[{"GridLinesStyle", "\[Rule]", 
        RowBox[{"{", 
         RowBox[{"Red", ",", " ", "Thick"}], "}"}]}], ",", " ", 
       RowBox[{"Frame", "\[Rule]", "True"}], ",", " ", 
       RowBox[{"FrameLabel", "\[Rule]", 
        RowBox[{"{", 
         RowBox[{
         "\"\<Mortality rate of the association \[Nu]\>\"", ",", " ", 
          "\"\<Free living individuals at equilibrium\>\""}], "}"}]}], ",", 
       " ", 
       RowBox[{"ImageSize", "\[Rule]", 
        RowBox[{"{", 
         RowBox[{"302", ",", " ", 
          RowBox[{"302", " ", "*", " ", 
           RowBox[{"2", "/", "3"}]}]}], "}"}]}]}], "]"}], ",", 
     RowBox[{"Style", "[", 
      RowBox[{"\"\<B)\>\"", ",", " ", "18"}], "]"}], ",", " ", 
     RowBox[{"{", 
      RowBox[{"{", 
       RowBox[{"Top", ",", " ", "Left"}], "}"}], "}"}]}], "]"}]}], 
  ";"}]], "Input",
 CellChangeTimes->{{3.797330239383615*^9, 3.7973303093390093`*^9}, {
  3.7973303445444717`*^9, 3.797330345823008*^9}, {3.7973304575469017`*^9, 
  3.797330465995063*^9}, {3.7973305400725822`*^9, 3.797330541057645*^9}, {
  3.7973432137423897`*^9, 3.79734322711584*^9}, {3.797343495575005*^9, 
  3.7973435001533203`*^9}}],

Cell[CellGroupData[{

Cell[BoxData[
 RowBox[{"pstabcombine", " ", "=", " ", 
  RowBox[{"Grid", "[", 
   RowBox[{"{", 
    RowBox[{"{", 
     RowBox[{"pstab1", ",", " ", "pstab2"}], "}"}], "}"}], "]"}]}]], "Input",
 CellChangeTimes->{{3.797330469443907*^9, 3.7973304858186274`*^9}, {
  3.797343254179488*^9, 3.797343305637885*^9}}],

Cell[BoxData[
 TagBox[GridBox[{
    {
     TemplateBox[{GraphicsBox[{{{}, {}, {
           Directive[
            Opacity[1.], 
            RGBColor[0.368417, 0.506779, 0.709798], 
            AbsoluteThickness[1.6]], 
           LineBox[CompressedData["
1:eJwBkQNu/CFib1JlAgAAADgAAAACAAAApCMua4bcB0BvSPrXrJvhv/rFDbPx
3AdAEdvrdcgz479UVYvnvN8HQDAJCv2Yhua/ruQIHIjiB0DWDKKvM3Lovwh0
hlBT5QdAdSMpjcLz6b9iAwSFHugHQDAhKKvbO+u/vJKBuenqB0C9gyyjeV7s
vxYi/+207QdApVdCjyZm7b/KQPpWS/MHQDw+a6P5O++/JNB3ixb2B0Au/HYc
oQjwv35f9b/h+AdAFNporaBt8L8yfvAoeP4HQIZ8TsDHKfG/mrvm+qQJCEDV
D5I1rHjyv/RKZC9wDAhAvFn3rrvF8r9O2uFjOw8IQCdGfNKZEPO/AvnczNEU
CEB49S+Lc6Dzv2o2057+HwhAn9QQEF+s9L85sb9CWDYIQP9P1wkrifa/3p+M
VGA5CEB6ex1XGcX2v4KOWWZoPAhAOFMNMhMA97/Ma/OJeEIIQCfuoNRWc/e/
XiYn0ZhOCECufHVILlD4v4Sbjl/ZZghASwKqx7jp+b8piltx4WkIQA6SQDVa
Gvq/zngog+lsCEAXPIrUeUr6vxdWwqb5cghAIh8fzUOp+r+qEPbtGX8IQDio
qrxoYfu/0IVdfFqXCECejUbxor78v3V0Ko5imghAEWuN9rLo/L8aY/efap0I
QMjvXNhvEv2/Y0CRw3qjCEDZg3H+92T9v/b6xAqbrwhA62JAZ3QG/r8ccCyZ
28cIQNooAPJ+PP+/Z1r7tVz4CEA0UPCWvr4AwKA7wcsw+whAgLP4q87OAMDY
HIfhBP4IQEURbGbL3gDASt8SDa0DCUB3mrDwi/4AwCxkKmT9DglAvRpZ/jA9
AcDwbVkSniUJQIUDWQhDtwHAeIG3bt9SCUB9Mhr9A6ACwImocydirQlALFMy
Y+VMBMAM6Ygac7AJQMiWPt61WgTAkCmeDYSzCUB3SLete2gEwJaqyPOluQlA
2hwOueeDBMCkrB3A6cUJQNA60HJEugTAvrDHWHHeCUCGTtepJiUFwPK4G4qA
DwpAzQp7MS30BcBaycPsnnEKQMbIDIFQewfAH49QsNwoC0BPQ0i+yxcKwGte
+OOC3AtAYmb4NtBvDMBnAHhrYJ8MQIXZ2cK/0A7AVkc08T5VDUAlt0ITSXcQ
wPRgyMpUGg5AzVtkRf2TEcAahHcU09sOQKlO7B9xpxLAM0xjXFKQD0BcOzYU
HqkTwHersVHhyw9AAAAAAAAAFMD2bKrQ
            "]], 
           LineBox[CompressedData["
1:eJwBkQNu/CFib1JlAgAAADgAAAACAAAApCMua4bcB0BvSPrXrJvhv/rFDbPx
3AdAEdvrdcgz479UVYvnvN8HQDAJCv2Yhua/ruQIHIjiB0DWDKKvM3Lovwh0
hlBT5QdAdSMpjcLz6b9iAwSFHugHQDAhKKvbO+u/vJKBuenqB0C9gyyjeV7s
vxYi/+207QdApVdCjyZm7b/KQPpWS/MHQDw+a6P5O++/JNB3ixb2B0Au/HYc
oQjwv35f9b/h+AdAFNporaBt8L8yfvAoeP4HQIZ8TsDHKfG/mrvm+qQJCEDV
D5I1rHjyv/RKZC9wDAhAvFn3rrvF8r9O2uFjOw8IQCdGfNKZEPO/AvnczNEU
CEB49S+Lc6Dzv2o2057+HwhAn9QQEF+s9L85sb9CWDYIQP9P1wkrifa/3p+M
VGA5CEB6ex1XGcX2v4KOWWZoPAhAOFMNMhMA97/Ma/OJeEIIQCfuoNRWc/e/
XiYn0ZhOCECufHVILlD4v4Sbjl/ZZghASwKqx7jp+b8piltx4WkIQA6SQDVa
Gvq/zngog+lsCEAXPIrUeUr6vxdWwqb5cghAIh8fzUOp+r+qEPbtGX8IQDio
qrxoYfu/0IVdfFqXCECejUbxor78v3V0Ko5imghAEWuN9rLo/L8aY/efap0I
QMjvXNhvEv2/Y0CRw3qjCEDZg3H+92T9v/b6xAqbrwhA62JAZ3QG/r8ccCyZ
28cIQNooAPJ+PP+/Z1r7tVz4CEA0UPCWvr4AwKA7wcsw+whAgLP4q87OAMDY
HIfhBP4IQEURbGbL3gDASt8SDa0DCUB3mrDwi/4AwCxkKmT9DglAvRpZ/jA9
AcDwbVkSniUJQIUDWQhDtwHAeIG3bt9SCUB9Mhr9A6ACwImocydirQlALFMy
Y+VMBMAM6Ygac7AJQMiWPt61WgTAkCmeDYSzCUB3SLete2gEwJaqyPOluQlA
2hwOueeDBMCkrB3A6cUJQNA60HJEugTAvrDHWHHeCUCGTtepJiUFwPK4G4qA
DwpAzQp7MS30BcBaycPsnnEKQMbIDIFQewfAH49QsNwoC0BPQ0i+yxcKwGte
+OOC3AtAYmb4NtBvDMBnAHhrYJ8MQIXZ2cK/0A7AVkc08T5VDUAlt0ITSXcQ
wPRgyMpUGg5AzVtkRf2TEcAahHcU09sOQKlO7B9xpxLAM0xjXFKQD0BcOzYU
HqkTwHersVHhyw9AAAAAAAAAFMD2bKrQ
            "]], 
           LineBox[CompressedData["
1:eJwBkQNu/CFib1JlAgAAADgAAAACAAAApCMua4bcB0BvSPrXrJvhv/rFDbPx
3AdAEdvrdcgz479UVYvnvN8HQDAJCv2Yhua/ruQIHIjiB0DWDKKvM3Lovwh0
hlBT5QdAdSMpjcLz6b9iAwSFHugHQDAhKKvbO+u/vJKBuenqB0C9gyyjeV7s
vxYi/+207QdApVdCjyZm7b/KQPpWS/MHQDw+a6P5O++/JNB3ixb2B0Au/HYc
oQjwv35f9b/h+AdAFNporaBt8L8yfvAoeP4HQIZ8TsDHKfG/mrvm+qQJCEDV
D5I1rHjyv/RKZC9wDAhAvFn3rrvF8r9O2uFjOw8IQCdGfNKZEPO/AvnczNEU
CEB49S+Lc6Dzv2o2057+HwhAn9QQEF+s9L85sb9CWDYIQP9P1wkrifa/3p+M
VGA5CEB6ex1XGcX2v4KOWWZoPAhAOFMNMhMA97/Ma/OJeEIIQCfuoNRWc/e/
XiYn0ZhOCECufHVILlD4v4Sbjl/ZZghASwKqx7jp+b8piltx4WkIQA6SQDVa
Gvq/zngog+lsCEAXPIrUeUr6vxdWwqb5cghAIh8fzUOp+r+qEPbtGX8IQDio
qrxoYfu/0IVdfFqXCECejUbxor78v3V0Ko5imghAEWuN9rLo/L8aY/efap0I
QMjvXNhvEv2/Y0CRw3qjCEDZg3H+92T9v/b6xAqbrwhA62JAZ3QG/r8ccCyZ
28cIQNooAPJ+PP+/Z1r7tVz4CEA0UPCWvr4AwKA7wcsw+whAgLP4q87OAMDY
HIfhBP4IQEURbGbL3gDASt8SDa0DCUB3mrDwi/4AwCxkKmT9DglAvRpZ/jA9
AcDwbVkSniUJQIUDWQhDtwHAeIG3bt9SCUB9Mhr9A6ACwImocydirQlALFMy
Y+VMBMAM6Ygac7AJQMiWPt61WgTAkCmeDYSzCUB3SLete2gEwJaqyPOluQlA
2hwOueeDBMCkrB3A6cUJQNA60HJEugTAvrDHWHHeCUCGTtepJiUFwPK4G4qA
DwpAzQp7MS30BcBaycPsnnEKQMbIDIFQewfAH49QsNwoC0BPQ0i+yxcKwGte
+OOC3AtAYmb4NtBvDMBnAHhrYJ8MQIXZ2cK/0A7AVkc08T5VDUAlt0ITSXcQ
wPRgyMpUGg5AzVtkRf2TEcAahHcU09sOQKlO7B9xpxLAM0xjXFKQD0BcOzYU
HqkTwHersVHhyw9AAAAAAAAAFMD2bKrQ
            "]]}, {
           Directive[
            Opacity[1.], 
            RGBColor[0.880722, 0.611041, 0.142051], 
            AbsoluteThickness[1.6]], 
           LineBox[CompressedData["
1:eJwV1Hk4VdsbB3DJzTmcnbMoIkMaXTRcaaBT+1tuRXVVMmQISaUrZMzPUKZC
RFERiVxJ4Wao0OCEZCoRjeZEISJFSvzW/WM/+/k8e+9nr7Xe9/uq2rkY7RcV
ERG5Tq//7mnzljiebBZH72mFC8bf24U/ypn8IerA7K6EVSWtQmOTiA/328Qx
cfW2XPGc18J/33MUw96J492eezvzDRuFHI+TO3Z1iWP+qfStZTvqhXZTxU4o
fxRHZtqUwuCIp8L7MYFFPb3i0DSJS3WXrBLKzp3sv9UvjtLJWV8Wjz4SVuOH
6dZhcfi6OSSmHLonnF93NEJ2RBx3dFVN9jTeEh6z+Sbs+C4OmRAv2/da2UKt
Y4Nq3hPi+Kdv/oCMRJgw4V73jzQuBy4Cs7DeuFz26xb7pUd4HOgrarT47rrD
Gr7t2LdGigPfYxkKfX13WdGx5if1MzgwNivRXttWwv69suHyhAoH1oFJyyFT
zerkCjfsXslBvTYnpGlHI9uaHGlsq8PBQCffOkr3BRsUZX7AQcDBap/oaMc5
L9knjsPh3hs4cFJ/NWHe8Yq1XrioPt6QgyejokJ9QRMbkhhl8+YAB/NkU5Mc
C9vZ309ZunYc4qCquLAqQraDrfVWC+45zMGbnp1m6e4drJxpafqYGwe1c9Wb
e9XfsTf4I/3yxzkwL5aN94/qZOtO7PGziOPg+MCaE6pLu1lPD/UouwQOYoKy
lk8c72YV9o0m/53EgSVH9qRWXTe7D2fLfP6h7yddysx1/sCO/HgkkXiTA5ul
luPOaR9ZxSOaF5sqOCB/xqld+9bLHrT4edvqOwe7w7P+MMBnNmVNSc2ynxw8
CHhesNb/M/taMbRDbIKDqdpX2t4VfWa3tEkz2VO5yHmv8lxVfpDVtFe3/zWd
iwq5Y4XF0YPsoJO59OUFXCSPJaXu9hpivQMLnNuMuLhfU/nHVM1hNjzDfZFd
Nhc7z7/w7dkywvJ6whTcc7h4/0YO3vYj7JnfLzMh+VyYbok3H/QfYS/cqBy+
WsSFfYrawaScETYtS+lhTzkXfz5wLBicMcoW51Tsdm3lon922qtrb0bZL4Wz
TwVISSDp8Lu+aOMx1qKq7NNlVwnUZ8XaLJk1zqpE78hpVpNE8a3Tgs0WInC0
/t4Z1CyJ0RiDKBlzURwU8Xa0TebBY2FLUZK+GEw3aw+tM2EQ7xfg9bznN3y1
raw2VpiOFx1OFTLB4lAIOTqjoWk6bj6VyFLp52D5tn1WRmeksG7GOpfzihI4
5i7jJ6bOh3SLmnYsK4kJ9819rhp8DHi1fgrWk4S/h69FmyYfow66pm6bJeHn
2bn67lI+Ro5tX6W/XRI+R/O/uayg3w+YyL+2loSn7y6XJvCx0sg7LNRfEoeD
Y+3yzPioZuWGlYokYRkrY2B7go9I4amrH9R4GKhaFP74JB9k4udyDU0eAkQE
VZphfIw9m47DS3lId7I3GDvFx/tBrZruFTwMbr5tEHOGD25GcPCDDTyEjJtu
eZTIx4qAhrmDljxk7U/YqpbHR47or0zrSB7WXfo3IiqfjzNhva8No3mof15a
8/UWH+UJhoaCGB5G2L6tJQV8pOZ+lZCK5wEKgm0WD/hg3DZdiP2Hh8balm2R
lXxEi+5aK3eXh/FVqoaDrXwYWRVu/PGeB23llnGPdj6e5LsmV3zg4bDYxcyx
Dj7Eq4u9zvby0FzH507t4uOX7cezCoM83Dsk8mhmHx/vgnvmif7kwSexTWfN
KB+uGsv65/EZfJ9IWnBSiuDBDt6hhFUMlnWZN0oQglnpKjOGdBg41MwMjpYm
eLk6pVZPwOB13On2+JkEkzpr7FrAoGCZf2LmbAJtM5Nz7QYMvOysSP0igkz5
7sh5lgy+lSv8mg2CJL+Gbf4+9PmChuyT6wk8tr0pXeJH/x8SYT20gSC2bvv2
Zn8G43rjwscbCbj7VBI1AhmIlbYEuW4lWHrENzwhlIF0cQqnwpTgw5Wyydux
DM4pmRf9sZvgk8+r1oXnGcj6k78vmRNEVLVGxV5gIC8IqnG1IvjYpLPd9iKD
OXf3RSnaEUy7wz59fJnBkjsLZ7g5EShGxweUZTDImdn2qNmZ4LJP95LP1xlo
ecZ5bj5CUK+XbiObyWCFNueVojtByqyA5WbZDAR5PRcrvAkqk49IpeYyKCap
W7R8CGIGHQTX8xjA1eLnJV+CvRsqH2bmM/hzWY2V2zEC9ZqDRam3GWz9N0tF
KYTAIXV/jVkRgyfM/rrQEwQaXOWZOncZGDopBX45SddfcDhs5j0GRppR7yrC
6XkkTmsU3mdgccPlqls0gdrv8qZvhAyauWqmLWcIGpkyvdiHDKwPtU/TjyHo
G1mlrl/CYK/aTgel8wQ+cUsqU0tpfdO1NCoTCPI/LzynUM7gpbaTxJ5LBFlu
txTuU+uVXesZSiLoafCcbfaYgXK7YsbsKwStL7/u/18Fg0hns9CcVIJOl6xL
IpUMxsbPHtiYRrB6b8SiQOpGefEFLtcIbBWF0s5VDDZkrBcTu07gp2pp85b6
5kq/zvgbBFK+Wa/ZagaK5XdKF2cR7PktyeMy9aldQ1dKswkSyKTaCPVoh0ag
2U26ngWn+zbVMLA/csD2Uw5B4v2e3DPUzydS2MA82l+iya4N1OzpJmXZWwQu
55TnSD1hkDVbduLGbYINgpI8PWqFGzta2AKCg1mPlV2pQ1dH3G8sJBjQNTGP
o/76uDzx0F2C0sT/md2htjMR8Z24R/D44sLptdTPOnUtYh/Qej7TdmulFrh5
6qgJaV6s7Lw/UN8QyZn14CFBe4rRzB7qWdG9oztLCWQ/nV7bSX1CacGr7jIC
p5WBXS+ov2Ta3PEtp3l87j+lhNpWN+E8v4IAqkUn0qhrKxs9rlbSvK3fdiCA
eo2ZlLFuNd1vyfI4Y+qMLoPlz2oIPm/fzlOllvUIkbZ/SrDRYW9RFz2PEFHh
0PdaAvkpUjGp1ENnxupO1xG677ZwM2prFe2cuc8JLCZ1z4lRP8l2ji5ooPUs
O5x2nZ6/ruC687YXBLlyKdmbqK9Vd/7V8ZJgjnVHahOtZ9CH3TzJtwThWqpK
/bT+g56xfclNBMPWF0MPUe8Rq63WbiEomiJ9vYX2z2pVvXDrdgL9pOi3WbS/
0m/6Owx3EJwzmPZMnFpmXeHmsE6CKr6tngXtxwGLxdPyuuk88Vnk3lXGwKrn
YNemjwQKxV+IMnXV0dRHTT0EdmctR/+i/Z12Ti74t36az4aVlv/lQXqekV3C
AIGXSPe9DJqX47mR65cOEtTZZC66XUzzVDtFxHyY1tPFpDOP5qvSStDW/5Vg
saf+jDSavxV9XsVBIwQNnk7SkTSffM4nv6wxguntRStRyMD/wkKr9T/pfPiW
J+AVMOidv3fNy3E6b5wCntXSvO/OT1RwnCBQdkxrDb3FoHz9y7HJSYJHc4+a
r6Lz4f+RKatj
            "]], 
           LineBox[CompressedData["
1:eJwV1Hk4VdsbB3DJzTmcnbMoIkMaXTRcaaBT+1tuRXVVMmQISaUrZMzPUKZC
RFERiVxJ4Wao0OCEZCoRjeZEISJFSvzW/WM/+/k8e+9nr7Xe9/uq2rkY7RcV
ERG5Tq//7mnzljiebBZH72mFC8bf24U/ypn8IerA7K6EVSWtQmOTiA/328Qx
cfW2XPGc18J/33MUw96J492eezvzDRuFHI+TO3Z1iWP+qfStZTvqhXZTxU4o
fxRHZtqUwuCIp8L7MYFFPb3i0DSJS3WXrBLKzp3sv9UvjtLJWV8Wjz4SVuOH
6dZhcfi6OSSmHLonnF93NEJ2RBx3dFVN9jTeEh6z+Sbs+C4OmRAv2/da2UKt
Y4Nq3hPi+Kdv/oCMRJgw4V73jzQuBy4Cs7DeuFz26xb7pUd4HOgrarT47rrD
Gr7t2LdGigPfYxkKfX13WdGx5if1MzgwNivRXttWwv69suHyhAoH1oFJyyFT
zerkCjfsXslBvTYnpGlHI9uaHGlsq8PBQCffOkr3BRsUZX7AQcDBap/oaMc5
L9knjsPh3hs4cFJ/NWHe8Yq1XrioPt6QgyejokJ9QRMbkhhl8+YAB/NkU5Mc
C9vZ309ZunYc4qCquLAqQraDrfVWC+45zMGbnp1m6e4drJxpafqYGwe1c9Wb
e9XfsTf4I/3yxzkwL5aN94/qZOtO7PGziOPg+MCaE6pLu1lPD/UouwQOYoKy
lk8c72YV9o0m/53EgSVH9qRWXTe7D2fLfP6h7yddysx1/sCO/HgkkXiTA5ul
luPOaR9ZxSOaF5sqOCB/xqld+9bLHrT4edvqOwe7w7P+MMBnNmVNSc2ynxw8
CHhesNb/M/taMbRDbIKDqdpX2t4VfWa3tEkz2VO5yHmv8lxVfpDVtFe3/zWd
iwq5Y4XF0YPsoJO59OUFXCSPJaXu9hpivQMLnNuMuLhfU/nHVM1hNjzDfZFd
Nhc7z7/w7dkywvJ6whTcc7h4/0YO3vYj7JnfLzMh+VyYbok3H/QfYS/cqBy+
WsSFfYrawaScETYtS+lhTzkXfz5wLBicMcoW51Tsdm3lon922qtrb0bZL4Wz
TwVISSDp8Lu+aOMx1qKq7NNlVwnUZ8XaLJk1zqpE78hpVpNE8a3Tgs0WInC0
/t4Z1CyJ0RiDKBlzURwU8Xa0TebBY2FLUZK+GEw3aw+tM2EQ7xfg9bznN3y1
raw2VpiOFx1OFTLB4lAIOTqjoWk6bj6VyFLp52D5tn1WRmeksG7GOpfzihI4
5i7jJ6bOh3SLmnYsK4kJ9819rhp8DHi1fgrWk4S/h69FmyYfow66pm6bJeHn
2bn67lI+Ro5tX6W/XRI+R/O/uayg3w+YyL+2loSn7y6XJvCx0sg7LNRfEoeD
Y+3yzPioZuWGlYokYRkrY2B7go9I4amrH9R4GKhaFP74JB9k4udyDU0eAkQE
VZphfIw9m47DS3lId7I3GDvFx/tBrZruFTwMbr5tEHOGD25GcPCDDTyEjJtu
eZTIx4qAhrmDljxk7U/YqpbHR47or0zrSB7WXfo3IiqfjzNhva8No3mof15a
8/UWH+UJhoaCGB5G2L6tJQV8pOZ+lZCK5wEKgm0WD/hg3DZdiP2Hh8balm2R
lXxEi+5aK3eXh/FVqoaDrXwYWRVu/PGeB23llnGPdj6e5LsmV3zg4bDYxcyx
Dj7Eq4u9zvby0FzH507t4uOX7cezCoM83Dsk8mhmHx/vgnvmif7kwSexTWfN
KB+uGsv65/EZfJ9IWnBSiuDBDt6hhFUMlnWZN0oQglnpKjOGdBg41MwMjpYm
eLk6pVZPwOB13On2+JkEkzpr7FrAoGCZf2LmbAJtM5Nz7QYMvOysSP0igkz5
7sh5lgy+lSv8mg2CJL+Gbf4+9PmChuyT6wk8tr0pXeJH/x8SYT20gSC2bvv2
Zn8G43rjwscbCbj7VBI1AhmIlbYEuW4lWHrENzwhlIF0cQqnwpTgw5Wyydux
DM4pmRf9sZvgk8+r1oXnGcj6k78vmRNEVLVGxV5gIC8IqnG1IvjYpLPd9iKD
OXf3RSnaEUy7wz59fJnBkjsLZ7g5EShGxweUZTDImdn2qNmZ4LJP95LP1xlo
ecZ5bj5CUK+XbiObyWCFNueVojtByqyA5WbZDAR5PRcrvAkqk49IpeYyKCap
W7R8CGIGHQTX8xjA1eLnJV+CvRsqH2bmM/hzWY2V2zEC9ZqDRam3GWz9N0tF
KYTAIXV/jVkRgyfM/rrQEwQaXOWZOncZGDopBX45SddfcDhs5j0GRppR7yrC
6XkkTmsU3mdgccPlqls0gdrv8qZvhAyauWqmLWcIGpkyvdiHDKwPtU/TjyHo
G1mlrl/CYK/aTgel8wQ+cUsqU0tpfdO1NCoTCPI/LzynUM7gpbaTxJ5LBFlu
txTuU+uVXesZSiLoafCcbfaYgXK7YsbsKwStL7/u/18Fg0hns9CcVIJOl6xL
IpUMxsbPHtiYRrB6b8SiQOpGefEFLtcIbBWF0s5VDDZkrBcTu07gp2pp85b6
5kq/zvgbBFK+Wa/ZagaK5XdKF2cR7PktyeMy9aldQ1dKswkSyKTaCPVoh0ag
2U26ngWn+zbVMLA/csD2Uw5B4v2e3DPUzydS2MA82l+iya4N1OzpJmXZWwQu
55TnSD1hkDVbduLGbYINgpI8PWqFGzta2AKCg1mPlV2pQ1dH3G8sJBjQNTGP
o/76uDzx0F2C0sT/md2htjMR8Z24R/D44sLptdTPOnUtYh/Qej7TdmulFrh5
6qgJaV6s7Lw/UN8QyZn14CFBe4rRzB7qWdG9oztLCWQ/nV7bSX1CacGr7jIC
p5WBXS+ov2Ta3PEtp3l87j+lhNpWN+E8v4IAqkUn0qhrKxs9rlbSvK3fdiCA
eo2ZlLFuNd1vyfI4Y+qMLoPlz2oIPm/fzlOllvUIkbZ/SrDRYW9RFz2PEFHh
0PdaAvkpUjGp1ENnxupO1xG677ZwM2prFe2cuc8JLCZ1z4lRP8l2ji5ooPUs
O5x2nZ6/ruC687YXBLlyKdmbqK9Vd/7V8ZJgjnVHahOtZ9CH3TzJtwThWqpK
/bT+g56xfclNBMPWF0MPUe8Rq63WbiEomiJ9vYX2z2pVvXDrdgL9pOi3WbS/
0m/6Owx3EJwzmPZMnFpmXeHmsE6CKr6tngXtxwGLxdPyuuk88Vnk3lXGwKrn
YNemjwQKxV+IMnXV0dRHTT0EdmctR/+i/Z12Ti74t36az4aVlv/lQXqekV3C
AIGXSPe9DJqX47mR65cOEtTZZC66XUzzVDtFxHyY1tPFpDOP5qvSStDW/5Vg
saf+jDSavxV9XsVBIwQNnk7SkTSffM4nv6wxguntRStRyMD/wkKr9T/pfPiW
J+AVMOidv3fNy3E6b5wCntXSvO/OT1RwnCBQdkxrDb3FoHz9y7HJSYJHc4+a
r6Lz4f+RKatj
            "]], 
           LineBox[CompressedData["
1:eJwV1Hk4VdsbB3DJzTmcnbMoIkMaXTRcaaBT+1tuRXVVMmQISaUrZMzPUKZC
RFERiVxJ4Wao0OCEZCoRjeZEISJFSvzW/WM/+/k8e+9nr7Xe9/uq2rkY7RcV
ERG5Tq//7mnzljiebBZH72mFC8bf24U/ypn8IerA7K6EVSWtQmOTiA/328Qx
cfW2XPGc18J/33MUw96J492eezvzDRuFHI+TO3Z1iWP+qfStZTvqhXZTxU4o
fxRHZtqUwuCIp8L7MYFFPb3i0DSJS3WXrBLKzp3sv9UvjtLJWV8Wjz4SVuOH
6dZhcfi6OSSmHLonnF93NEJ2RBx3dFVN9jTeEh6z+Sbs+C4OmRAv2/da2UKt
Y4Nq3hPi+Kdv/oCMRJgw4V73jzQuBy4Cs7DeuFz26xb7pUd4HOgrarT47rrD
Gr7t2LdGigPfYxkKfX13WdGx5if1MzgwNivRXttWwv69suHyhAoH1oFJyyFT
zerkCjfsXslBvTYnpGlHI9uaHGlsq8PBQCffOkr3BRsUZX7AQcDBap/oaMc5
L9knjsPh3hs4cFJ/NWHe8Yq1XrioPt6QgyejokJ9QRMbkhhl8+YAB/NkU5Mc
C9vZ309ZunYc4qCquLAqQraDrfVWC+45zMGbnp1m6e4drJxpafqYGwe1c9Wb
e9XfsTf4I/3yxzkwL5aN94/qZOtO7PGziOPg+MCaE6pLu1lPD/UouwQOYoKy
lk8c72YV9o0m/53EgSVH9qRWXTe7D2fLfP6h7yddysx1/sCO/HgkkXiTA5ul
luPOaR9ZxSOaF5sqOCB/xqld+9bLHrT4edvqOwe7w7P+MMBnNmVNSc2ynxw8
CHhesNb/M/taMbRDbIKDqdpX2t4VfWa3tEkz2VO5yHmv8lxVfpDVtFe3/zWd
iwq5Y4XF0YPsoJO59OUFXCSPJaXu9hpivQMLnNuMuLhfU/nHVM1hNjzDfZFd
Nhc7z7/w7dkywvJ6whTcc7h4/0YO3vYj7JnfLzMh+VyYbok3H/QfYS/cqBy+
WsSFfYrawaScETYtS+lhTzkXfz5wLBicMcoW51Tsdm3lon922qtrb0bZL4Wz
TwVISSDp8Lu+aOMx1qKq7NNlVwnUZ8XaLJk1zqpE78hpVpNE8a3Tgs0WInC0
/t4Z1CyJ0RiDKBlzURwU8Xa0TebBY2FLUZK+GEw3aw+tM2EQ7xfg9bznN3y1
raw2VpiOFx1OFTLB4lAIOTqjoWk6bj6VyFLp52D5tn1WRmeksG7GOpfzihI4
5i7jJ6bOh3SLmnYsK4kJ9819rhp8DHi1fgrWk4S/h69FmyYfow66pm6bJeHn
2bn67lI+Ro5tX6W/XRI+R/O/uayg3w+YyL+2loSn7y6XJvCx0sg7LNRfEoeD
Y+3yzPioZuWGlYokYRkrY2B7go9I4amrH9R4GKhaFP74JB9k4udyDU0eAkQE
VZphfIw9m47DS3lId7I3GDvFx/tBrZruFTwMbr5tEHOGD25GcPCDDTyEjJtu
eZTIx4qAhrmDljxk7U/YqpbHR47or0zrSB7WXfo3IiqfjzNhva8No3mof15a
8/UWH+UJhoaCGB5G2L6tJQV8pOZ+lZCK5wEKgm0WD/hg3DZdiP2Hh8balm2R
lXxEi+5aK3eXh/FVqoaDrXwYWRVu/PGeB23llnGPdj6e5LsmV3zg4bDYxcyx
Dj7Eq4u9zvby0FzH507t4uOX7cezCoM83Dsk8mhmHx/vgnvmif7kwSexTWfN
KB+uGsv65/EZfJ9IWnBSiuDBDt6hhFUMlnWZN0oQglnpKjOGdBg41MwMjpYm
eLk6pVZPwOB13On2+JkEkzpr7FrAoGCZf2LmbAJtM5Nz7QYMvOysSP0igkz5
7sh5lgy+lSv8mg2CJL+Gbf4+9PmChuyT6wk8tr0pXeJH/x8SYT20gSC2bvv2
Zn8G43rjwscbCbj7VBI1AhmIlbYEuW4lWHrENzwhlIF0cQqnwpTgw5Wyydux
DM4pmRf9sZvgk8+r1oXnGcj6k78vmRNEVLVGxV5gIC8IqnG1IvjYpLPd9iKD
OXf3RSnaEUy7wz59fJnBkjsLZ7g5EShGxweUZTDImdn2qNmZ4LJP95LP1xlo
ecZ5bj5CUK+XbiObyWCFNueVojtByqyA5WbZDAR5PRcrvAkqk49IpeYyKCap
W7R8CGIGHQTX8xjA1eLnJV+CvRsqH2bmM/hzWY2V2zEC9ZqDRam3GWz9N0tF
KYTAIXV/jVkRgyfM/rrQEwQaXOWZOncZGDopBX45SddfcDhs5j0GRppR7yrC
6XkkTmsU3mdgccPlqls0gdrv8qZvhAyauWqmLWcIGpkyvdiHDKwPtU/TjyHo
G1mlrl/CYK/aTgel8wQ+cUsqU0tpfdO1NCoTCPI/LzynUM7gpbaTxJ5LBFlu
txTuU+uVXesZSiLoafCcbfaYgXK7YsbsKwStL7/u/18Fg0hns9CcVIJOl6xL
IpUMxsbPHtiYRrB6b8SiQOpGefEFLtcIbBWF0s5VDDZkrBcTu07gp2pp85b6
5kq/zvgbBFK+Wa/ZagaK5XdKF2cR7PktyeMy9aldQ1dKswkSyKTaCPVoh0ag
2U26ngWn+zbVMLA/csD2Uw5B4v2e3DPUzydS2MA82l+iya4N1OzpJmXZWwQu
55TnSD1hkDVbduLGbYINgpI8PWqFGzta2AKCg1mPlV2pQ1dH3G8sJBjQNTGP
o/76uDzx0F2C0sT/md2htjMR8Z24R/D44sLptdTPOnUtYh/Qej7TdmulFrh5
6qgJaV6s7Lw/UN8QyZn14CFBe4rRzB7qWdG9oztLCWQ/nV7bSX1CacGr7jIC
p5WBXS+ov2Ta3PEtp3l87j+lhNpWN+E8v4IAqkUn0qhrKxs9rlbSvK3fdiCA
eo2ZlLFuNd1vyfI4Y+qMLoPlz2oIPm/fzlOllvUIkbZ/SrDRYW9RFz2PEFHh
0PdaAvkpUjGp1ENnxupO1xG677ZwM2prFe2cuc8JLCZ1z4lRP8l2ji5ooPUs
O5x2nZ6/ruC687YXBLlyKdmbqK9Vd/7V8ZJgjnVHahOtZ9CH3TzJtwThWqpK
/bT+g56xfclNBMPWF0MPUe8Rq63WbiEomiJ9vYX2z2pVvXDrdgL9pOi3WbS/
0m/6Owx3EJwzmPZMnFpmXeHmsE6CKr6tngXtxwGLxdPyuuk88Vnk3lXGwKrn
YNemjwQKxV+IMnXV0dRHTT0EdmctR/+i/Z12Ti74t36az4aVlv/lQXqekV3C
AIGXSPe9DJqX47mR65cOEtTZZC66XUzzVDtFxHyY1tPFpDOP5qvSStDW/5Vg
saf+jDSavxV9XsVBIwQNnk7SkTSffM4nv6wxguntRStRyMD/wkKr9T/pfPiW
J+AVMOidv3fNy3E6b5wCntXSvO/OT1RwnCBQdkxrDb3FoHz9y7HJSYJHc4+a
r6Lz4f+RKatj
            "]]}}}, {
        DisplayFunction -> Identity, AspectRatio -> 
         NCache[GoldenRatio^(-1), 0.6180339887498948], Axes -> {True, True}, 
         AxesLabel -> {None, None}, AxesOrigin -> {0, 0}, DisplayFunction :> 
         Identity, Frame -> {{True, True}, {True, True}}, FrameLabel -> {{
            FormBox[
            "\"Free living individuals at equilibrium\"", TraditionalForm], 
            None}, {
            FormBox["\"Independent reproduction \[Rho]\"", TraditionalForm], 
            None}}, FrameTicks -> {{Automatic, Automatic}, {
           Automatic, Automatic}}, GridLines -> {{}, {0}}, 
         GridLinesStyle -> {
           RGBColor[1, 0, 0], 
           Thickness[Large]}, ImageSize -> NCache[{302, 
            Rational[604, 3]}, {302, 201.33333333333334`}], 
         Method -> {
          "DefaultBoundaryStyle" -> Automatic, "ScalingFunctions" -> None}, 
         PlotRange -> {{0, 6}, {-5, 5}}, PlotRangeClipping -> True, 
         PlotRangePadding -> {{0, 0}, {0, 0}}, 
         Ticks -> {Automatic, Automatic}}],StyleBox[
       "\"A)\"", 18, StripOnInput -> False]},
      "Labeled",
      DisplayFunction->(GridBox[{{
          
          ItemBox[#2, Alignment -> {Left, Inherited}, DefaultBaseStyle -> 
           "LabeledLabel"]}, {
          TagBox[
           ItemBox[
            PaneBox[
             TagBox[#, "SkipImageSizeLevel"], Alignment -> {Center, Baseline},
              BaselinePosition -> Baseline], DefaultBaseStyle -> "Labeled"], 
           "SkipImageSizeLevel"]}}, 
        GridBoxAlignment -> {"Columns" -> {{Center}}, "Rows" -> {{Center}}}, 
        AutoDelete -> False, 
        GridBoxItemSize -> {
         "Columns" -> {{Automatic}}, "Rows" -> {{Automatic}}}, 
        BaselinePosition -> {2, 1}]& ),
      InterpretationFunction->(RowBox[{"Labeled", "[", 
         RowBox[{#, ",", #2, ",", 
           RowBox[{"{", 
             RowBox[{"{", 
               RowBox[{"Top", ",", "Left"}], "}"}], "}"}]}], "]"}]& )], 
     TemplateBox[{GraphicsBox[{{{}, {}, {
           Directive[
            Opacity[1.], 
            RGBColor[0.368417, 0.506779, 0.709798], 
            AbsoluteThickness[1.6]], 
           LineBox[CompressedData["
1:eJwdUXs01HkcnfeYYfy+SDIeSdQer1ISeX2stSmjRIpq01Qe1aa8qlNNuxgk
SbOdPa1XInoJPVRS+X3UNkrUlq0Y1EGUtIrIY9Davefcc/+4f9xz7521eVdA
GIvBYKyf4n9alWrq5loy4sH4H8bYtbbM0NR0zOPWxZA1sktG6Hk4aufDUrXH
MhXEL/I3wt8nKwVeoRMeqrmRvL09YlxvfF/S+mXS40RvfmxPihi10PqjeRAD
fOre2/ENxRi2qHAoxIYJQYrLLo8uGOLeQ/sCzIaYYCFbp6h1N8TkDycanzxh
wbnhmOYh5QyUWFHntbLZ0Fu4+YBz4AzMKHVEiZQDbm/8Rp+3GWBd4JnxOGcu
WDdVaJwNMUBs2HXUhs0DpwzjucHN0/Hq9gSob+NBmveMfInPdDT19XCKquBD
5dvycYtr+uj1bUNS/kENuNCnF+82Sx+3vqQHKoME0EWteJa7fxq6JyRel5oJ
QUea0q/xUg9/29V/W+udEEKY7fJ2Kz3s+LW4O79aEwKMqMGFW3WxN+zW1nup
WmA04fWDU64Oft6py2+QiqB6dnprUTnBsmWPx8NttaFJTO15E09hd+R8R/aQ
NpSEh/abrRPhJ51zS8NGtMGpSekZ7C/CkSqTkFq1NjATZ0Sl/ShCgUjzYDqL
An6+dH7zAhHaXOmq0SMUJBc42NlqijB2NNvPwpoC2U1Dl7wqLWQc4YZ5SylY
uWT0+tJpWiguUZ1IbaAgfqENM6VciDGNpzrK/6Lg5l3OWkWREB+pN9s3NVIQ
Mzfz9YksIe6T9D75TkVBVJ/Y4VCSEF/9oxbUdVPQwo2+17VGiMv/0AYeg8CD
s4uuTlmo0TLvho8hgbC5d6RO7gJ0+KRoaxUTmG4nSJywF+Am9iAn2pjAV/eY
yzcsBVhpXRmYNZPAdfaVCo5IgBEHob/HkgD0mhVrtmig0mSVTfoCAvaiqLXF
cRqYtCmmsMGXQFfeJLTn8nFw0jg7yY+AwfAVvbIMPobn1SqcVxI4bP1iRfgh
Pi5XGScUBxBImKNfczKUj7qra0NlIQRix7Tih8z4eHqpsYltBIEzB6hE33we
6nYrp3VGEpijc5xRfIyHcnm0VtZ2Ai7XnrR1yngYUaNUc6II6O1vf0xt4KGd
S7SqNY7A1fA4b10DHt61U548mkggo63qmWcqF+0admd+Lyewy9ZhXnkcF0/v
MEodSSbgtTFwyYiUi/Lzu/dsTSOwJKF7ltiVixJzoyDX4wQq6pcPyPs4qNLf
rfsxj0DZwMnF+r4clFSIhYX5BI41fGh7tIiD1QEPmMEFBD5Zix/6mHGwIFPc
f7+IgEPFPtv8QTZGCh48zSkhcDLg7uxD2WwcHjfM8L1FIDM2N8mumYWfv/im
jVYRCHp6n6uDLHz/QZZ87g4BSe9mWc5ZFqqa2mVsJNCiXNGYFcPC6ooLUbeV
BHoXX0yu5bLwZknL9m0Pp/qnR4bv6WHi5UJRhEEdAX0H4nm+nokFx6NDYxsI
zGe2HN+vYKL8Z2d/678J1Nj/pBzXY6Jsyw5J8wsC5yMC5vcMMHDPujyf1FcE
rEofN1PPGBjhw/TsVBEoZR/mPj/CwE0eC90UrQQsc33f+YYzMNgxzNnjNYFt
VCd1Bxi43OKRfU47gcVyXaHb22+0l5HadlkngStFRa6lim+0q66t1fBbAhtj
OlaauH6jbRkK88D3BNa0UK/SUybpOcP3TJkfpvZZP3DplOUkbdo3KC7vJXDj
lLd9PT1Bk9ZgPc1PBP7su/xssn2cFjQeoW59JhDn/s4xLWKcZtXd0YwYmPpL
6l/e0aGmx7CPrz9IoHVTiYvmKjX95aYZ5/4QAfN1fjlWpWP0x7IARvQwge1X
NzCi+kbpt8XycdNRAo07V7eymaN0W+6NkfqxqXy3zpnHsofpVdeke7eop/o5
+il/yfxK/wvLzpEE
            "]], 
           LineBox[CompressedData["
1:eJwdUXs01HkcnfeYYfy+SDIeSdQer1ISeX2stSmjRIpq01Qe1aa8qlNNuxgk
SbOdPa1XInoJPVRS+X3UNkrUlq0Y1EGUtIrIY9Davefcc/+4f9xz7521eVdA
GIvBYKyf4n9alWrq5loy4sH4H8bYtbbM0NR0zOPWxZA1sktG6Hk4aufDUrXH
MhXEL/I3wt8nKwVeoRMeqrmRvL09YlxvfF/S+mXS40RvfmxPihi10PqjeRAD
fOre2/ENxRi2qHAoxIYJQYrLLo8uGOLeQ/sCzIaYYCFbp6h1N8TkDycanzxh
wbnhmOYh5QyUWFHntbLZ0Fu4+YBz4AzMKHVEiZQDbm/8Rp+3GWBd4JnxOGcu
WDdVaJwNMUBs2HXUhs0DpwzjucHN0/Hq9gSob+NBmveMfInPdDT19XCKquBD
5dvycYtr+uj1bUNS/kENuNCnF+82Sx+3vqQHKoME0EWteJa7fxq6JyRel5oJ
QUea0q/xUg9/29V/W+udEEKY7fJ2Kz3s+LW4O79aEwKMqMGFW3WxN+zW1nup
WmA04fWDU64Oft6py2+QiqB6dnprUTnBsmWPx8NttaFJTO15E09hd+R8R/aQ
NpSEh/abrRPhJ51zS8NGtMGpSekZ7C/CkSqTkFq1NjATZ0Sl/ShCgUjzYDqL
An6+dH7zAhHaXOmq0SMUJBc42NlqijB2NNvPwpoC2U1Dl7wqLWQc4YZ5SylY
uWT0+tJpWiguUZ1IbaAgfqENM6VciDGNpzrK/6Lg5l3OWkWREB+pN9s3NVIQ
Mzfz9YksIe6T9D75TkVBVJ/Y4VCSEF/9oxbUdVPQwo2+17VGiMv/0AYeg8CD
s4uuTlmo0TLvho8hgbC5d6RO7gJ0+KRoaxUTmG4nSJywF+Am9iAn2pjAV/eY
yzcsBVhpXRmYNZPAdfaVCo5IgBEHob/HkgD0mhVrtmig0mSVTfoCAvaiqLXF
cRqYtCmmsMGXQFfeJLTn8nFw0jg7yY+AwfAVvbIMPobn1SqcVxI4bP1iRfgh
Pi5XGScUBxBImKNfczKUj7qra0NlIQRix7Tih8z4eHqpsYltBIEzB6hE33we
6nYrp3VGEpijc5xRfIyHcnm0VtZ2Ai7XnrR1yngYUaNUc6II6O1vf0xt4KGd
S7SqNY7A1fA4b10DHt61U548mkggo63qmWcqF+0admd+Lyewy9ZhXnkcF0/v
MEodSSbgtTFwyYiUi/Lzu/dsTSOwJKF7ltiVixJzoyDX4wQq6pcPyPs4qNLf
rfsxj0DZwMnF+r4clFSIhYX5BI41fGh7tIiD1QEPmMEFBD5Zix/6mHGwIFPc
f7+IgEPFPtv8QTZGCh48zSkhcDLg7uxD2WwcHjfM8L1FIDM2N8mumYWfv/im
jVYRCHp6n6uDLHz/QZZ87g4BSe9mWc5ZFqqa2mVsJNCiXNGYFcPC6ooLUbeV
BHoXX0yu5bLwZknL9m0Pp/qnR4bv6WHi5UJRhEEdAX0H4nm+nokFx6NDYxsI
zGe2HN+vYKL8Z2d/678J1Nj/pBzXY6Jsyw5J8wsC5yMC5vcMMHDPujyf1FcE
rEofN1PPGBjhw/TsVBEoZR/mPj/CwE0eC90UrQQsc33f+YYzMNgxzNnjNYFt
VCd1Bxi43OKRfU47gcVyXaHb22+0l5HadlkngStFRa6lim+0q66t1fBbAhtj
OlaauH6jbRkK88D3BNa0UK/SUybpOcP3TJkfpvZZP3DplOUkbdo3KC7vJXDj
lLd9PT1Bk9ZgPc1PBP7su/xssn2cFjQeoW59JhDn/s4xLWKcZtXd0YwYmPpL
6l/e0aGmx7CPrz9IoHVTiYvmKjX95aYZ5/4QAfN1fjlWpWP0x7IARvQwge1X
NzCi+kbpt8XycdNRAo07V7eymaN0W+6NkfqxqXy3zpnHsofpVdeke7eop/o5
+il/yfxK/wvLzpEE
            "]], 
           LineBox[CompressedData["
1:eJwdUXs01HkcnfeYYfy+SDIeSdQer1ISeX2stSmjRIpq01Qe1aa8qlNNuxgk
SbOdPa1XInoJPVRS+X3UNkrUlq0Y1EGUtIrIY9Davefcc/+4f9xz7521eVdA
GIvBYKyf4n9alWrq5loy4sH4H8bYtbbM0NR0zOPWxZA1sktG6Hk4aufDUrXH
MhXEL/I3wt8nKwVeoRMeqrmRvL09YlxvfF/S+mXS40RvfmxPihi10PqjeRAD
fOre2/ENxRi2qHAoxIYJQYrLLo8uGOLeQ/sCzIaYYCFbp6h1N8TkDycanzxh
wbnhmOYh5QyUWFHntbLZ0Fu4+YBz4AzMKHVEiZQDbm/8Rp+3GWBd4JnxOGcu
WDdVaJwNMUBs2HXUhs0DpwzjucHN0/Hq9gSob+NBmveMfInPdDT19XCKquBD
5dvycYtr+uj1bUNS/kENuNCnF+82Sx+3vqQHKoME0EWteJa7fxq6JyRel5oJ
QUea0q/xUg9/29V/W+udEEKY7fJ2Kz3s+LW4O79aEwKMqMGFW3WxN+zW1nup
WmA04fWDU64Oft6py2+QiqB6dnprUTnBsmWPx8NttaFJTO15E09hd+R8R/aQ
NpSEh/abrRPhJ51zS8NGtMGpSekZ7C/CkSqTkFq1NjATZ0Sl/ShCgUjzYDqL
An6+dH7zAhHaXOmq0SMUJBc42NlqijB2NNvPwpoC2U1Dl7wqLWQc4YZ5SylY
uWT0+tJpWiguUZ1IbaAgfqENM6VciDGNpzrK/6Lg5l3OWkWREB+pN9s3NVIQ
Mzfz9YksIe6T9D75TkVBVJ/Y4VCSEF/9oxbUdVPQwo2+17VGiMv/0AYeg8CD
s4uuTlmo0TLvho8hgbC5d6RO7gJ0+KRoaxUTmG4nSJywF+Am9iAn2pjAV/eY
yzcsBVhpXRmYNZPAdfaVCo5IgBEHob/HkgD0mhVrtmig0mSVTfoCAvaiqLXF
cRqYtCmmsMGXQFfeJLTn8nFw0jg7yY+AwfAVvbIMPobn1SqcVxI4bP1iRfgh
Pi5XGScUBxBImKNfczKUj7qra0NlIQRix7Tih8z4eHqpsYltBIEzB6hE33we
6nYrp3VGEpijc5xRfIyHcnm0VtZ2Ai7XnrR1yngYUaNUc6II6O1vf0xt4KGd
S7SqNY7A1fA4b10DHt61U548mkggo63qmWcqF+0admd+Lyewy9ZhXnkcF0/v
MEodSSbgtTFwyYiUi/Lzu/dsTSOwJKF7ltiVixJzoyDX4wQq6pcPyPs4qNLf
rfsxj0DZwMnF+r4clFSIhYX5BI41fGh7tIiD1QEPmMEFBD5Zix/6mHGwIFPc
f7+IgEPFPtv8QTZGCh48zSkhcDLg7uxD2WwcHjfM8L1FIDM2N8mumYWfv/im
jVYRCHp6n6uDLHz/QZZ87g4BSe9mWc5ZFqqa2mVsJNCiXNGYFcPC6ooLUbeV
BHoXX0yu5bLwZknL9m0Pp/qnR4bv6WHi5UJRhEEdAX0H4nm+nokFx6NDYxsI
zGe2HN+vYKL8Z2d/678J1Nj/pBzXY6Jsyw5J8wsC5yMC5vcMMHDPujyf1FcE
rEofN1PPGBjhw/TsVBEoZR/mPj/CwE0eC90UrQQsc33f+YYzMNgxzNnjNYFt
VCd1Bxi43OKRfU47gcVyXaHb22+0l5HadlkngStFRa6lim+0q66t1fBbAhtj
OlaauH6jbRkK88D3BNa0UK/SUybpOcP3TJkfpvZZP3DplOUkbdo3KC7vJXDj
lLd9PT1Bk9ZgPc1PBP7su/xssn2cFjQeoW59JhDn/s4xLWKcZtXd0YwYmPpL
6l/e0aGmx7CPrz9IoHVTiYvmKjX95aYZ5/4QAfN1fjlWpWP0x7IARvQwge1X
NzCi+kbpt8XycdNRAo07V7eymaN0W+6NkfqxqXy3zpnHsofpVdeke7eop/o5
+il/yfxK/wvLzpEE
            "]]}, {
           Directive[
            Opacity[1.], 
            RGBColor[0.880722, 0.611041, 0.142051], 
            AbsoluteThickness[1.6]], 
           LineBox[CompressedData["
1:eJwdkns0FGgYxochxjDzITHjmq2tMKWU0u17u63btJUIW1upxiBdRp1qixRK
rqHVFl2ULqySSqWSz3WUUGcJTVOZNIzbYNwN2dl9znnP89/znvd5f9N3HfDg
qVMoFD/V/Ofbx+xL/MVyTPlfZuDcuvSrvXcv9qp4JJ/MNoU2ztN1A1192KF7
k3eUgSmcGI9xKDzej33ul056hrJBS18W6GkziHPceZ7+jSzQrNF0pr8awt7S
gIq4ZSxQ1t4PThGM4H3NDdd8k0xA6p3LsrAYwxXW3uwvUmNYdW7/vtf3lXiO
veRR6lpjSP1RQFuzYwIL5a+WUy5Mg61mZVxx/w9ctlbH5FKHEegW23ZZe1Fg
wOV4scZ8I+Atujnoa6cG+aG+544cnQpHTx7zsBpUg0NDfzCmVxrCmY4LdbW1
6sBOMZ0yU8MQuDbMLN00KhSF91cvdTOAhPuOxVw/Dche92yFVpI+VG3OHD/s
pAn+W2nEsQRBcc2BeDvqFBi/ciQmcogJj4JOQ/XnKWCSN+sXwQoGWLjjJfvz
tYBv2RcoO6kLaya3RV4P1Ya8O/q5Te91YE8DURR40WAsglqQ3a0NK09HPPGz
0oE0tbyFCSZakHKg76Vumw58u3faga7a++3U7dbrRXQYFVjK3k2jQifv+Z7S
aF3g0GJc+5QU6N1noFXjpwddGcdCgk0mcK7r23F/DgMyi+3Bz24EtwbYO1IH
GWAt9ym1lyhwj/5dZ94IA8pNnDn9rxV45IW5b6WSAeLHtI3ZeQpM06OHxqkz
gRImCugNV2C7h9ISQ8SExRkT8W3mCnxoNG39DFsmHNAuHeZ592FKrCZvnR8T
wvU6LXrCezA7R3QhuoYJ9fXn6kQlMhxSd+3bg/dMoAo+rN+QIMNvlLvmN9Ux
YX1ce2KGjwwf43bWzhYx4WlCt02TvA03ditpVa1MWF3Q05PCasNulxgwhYJA
/MFL2MmXYu1P8566sBAs1TV+fE4qwQt7kj+L2QggbZH39xwJ3kkd0BCYIdDc
VO6AQiS4wLZg82VLBHvc/oxtmGjG/FDoa5+JIPPJRCPDsBkLzTfZxS1AkJhL
F/zOF+PInSE3a9wRPE//wp6eUo8HfpilRa5HcLnXYEuGZj32v1qZ7LQBAc9S
WH/8WB12E5mdvu2BIFtv9OHibf9gA8/KHWG+COaKzGXRpu9xhrOZOYePwDF0
fHSsW4gNWoVTWwIQOHcs4ZS/qsBRUQLdy0EIbllv4bbElWN+iVCpsR+BdpGs
TOOnUjx3mUAkPoxAXlpp2HL0BX41V/hXfAQCGssK3468hOfWHDy/OgpBQGzJ
34XG8Thjr2n0yBkExibnBwTMYByVdfDInhgE151y1tKqkgnX2tRreRKCs1v0
G5bdzSUio4MGXVcR1K9iOQOzjHDz2To3ryNIDS24WB5TToo8KtR8biBgnTqf
dUtLSG6cZ/eV3VL1VwuFn/TekABaxbv0HASHEmxsZzm/I8PjrAT35wi2Sd8F
uq9rIL397jGjLxC8DQwPF1o1EllH2Jm7hQjiuw62q002ElGTJIxajCCroTWa
U/6RFOVn738pVN3zMT9p/PBn8iznU1DgawRzrt17ODXoC8m7qcc3rkJgU+RL
Ndr9ldxIEuw4VIMgTy848H1eM4kKdtpoW4+gHS2RSN9+I2G793I/flDxE9RU
fcK3hRz57apLdCMCxtmAF7M7WgjfRW1ViwjBSKLfggdGUrITO6xIFiPI2f56
JfOhlPg48pzwFwRGZV/nXdzYStxmvJmfLkEQuHV+RPrVNrLGVMlxbUFwyT0i
T50rI8sNODbD31V9Sk6YB1HaCYeSbL1ZpsoPoTuanewgPw+XWqh1qP6d+dJ8
pWsnsZAPsB90Iqj+NTbLxqKLILGPIb0HwQb9a4meXd2EVhfLfN6LIDrzjnd0
h5yoVxXS+QoE6YmuY6YTPWSsWK5lNICgeWfUUlpqL+l/ZqVRNohgePLKrYQV
faQr14MiGFbxAy40OUVBvt+OGrcYRfDYnD6sVCjI5ytPR6rHVDy3OoYZbR8g
mx77Hd2tRDCknZ5UFjRI/gXfotgN
            "]], 
           LineBox[CompressedData["
1:eJwdkns0FGgYxochxjDzITHjmq2tMKWU0u17u63btJUIW1upxiBdRp1qixRK
rqHVFl2ULqySSqWSz3WUUGcJTVOZNIzbYNwN2dl9znnP89/znvd5f9N3HfDg
qVMoFD/V/Ofbx+xL/MVyTPlfZuDcuvSrvXcv9qp4JJ/MNoU2ztN1A1192KF7
k3eUgSmcGI9xKDzej33ul056hrJBS18W6GkziHPceZ7+jSzQrNF0pr8awt7S
gIq4ZSxQ1t4PThGM4H3NDdd8k0xA6p3LsrAYwxXW3uwvUmNYdW7/vtf3lXiO
veRR6lpjSP1RQFuzYwIL5a+WUy5Mg61mZVxx/w9ctlbH5FKHEegW23ZZe1Fg
wOV4scZ8I+Atujnoa6cG+aG+544cnQpHTx7zsBpUg0NDfzCmVxrCmY4LdbW1
6sBOMZ0yU8MQuDbMLN00KhSF91cvdTOAhPuOxVw/Dche92yFVpI+VG3OHD/s
pAn+W2nEsQRBcc2BeDvqFBi/ciQmcogJj4JOQ/XnKWCSN+sXwQoGWLjjJfvz
tYBv2RcoO6kLaya3RV4P1Ya8O/q5Te91YE8DURR40WAsglqQ3a0NK09HPPGz
0oE0tbyFCSZakHKg76Vumw58u3faga7a++3U7dbrRXQYFVjK3k2jQifv+Z7S
aF3g0GJc+5QU6N1noFXjpwddGcdCgk0mcK7r23F/DgMyi+3Bz24EtwbYO1IH
GWAt9ym1lyhwj/5dZ94IA8pNnDn9rxV45IW5b6WSAeLHtI3ZeQpM06OHxqkz
gRImCugNV2C7h9ISQ8SExRkT8W3mCnxoNG39DFsmHNAuHeZ592FKrCZvnR8T
wvU6LXrCezA7R3QhuoYJ9fXn6kQlMhxSd+3bg/dMoAo+rN+QIMNvlLvmN9Ux
YX1ce2KGjwwf43bWzhYx4WlCt02TvA03ditpVa1MWF3Q05PCasNulxgwhYJA
/MFL2MmXYu1P8566sBAs1TV+fE4qwQt7kj+L2QggbZH39xwJ3kkd0BCYIdDc
VO6AQiS4wLZg82VLBHvc/oxtmGjG/FDoa5+JIPPJRCPDsBkLzTfZxS1AkJhL
F/zOF+PInSE3a9wRPE//wp6eUo8HfpilRa5HcLnXYEuGZj32v1qZ7LQBAc9S
WH/8WB12E5mdvu2BIFtv9OHibf9gA8/KHWG+COaKzGXRpu9xhrOZOYePwDF0
fHSsW4gNWoVTWwIQOHcs4ZS/qsBRUQLdy0EIbllv4bbElWN+iVCpsR+BdpGs
TOOnUjx3mUAkPoxAXlpp2HL0BX41V/hXfAQCGssK3468hOfWHDy/OgpBQGzJ
34XG8Thjr2n0yBkExibnBwTMYByVdfDInhgE151y1tKqkgnX2tRreRKCs1v0
G5bdzSUio4MGXVcR1K9iOQOzjHDz2To3ryNIDS24WB5TToo8KtR8biBgnTqf
dUtLSG6cZ/eV3VL1VwuFn/TekABaxbv0HASHEmxsZzm/I8PjrAT35wi2Sd8F
uq9rIL397jGjLxC8DQwPF1o1EllH2Jm7hQjiuw62q002ElGTJIxajCCroTWa
U/6RFOVn738pVN3zMT9p/PBn8iznU1DgawRzrt17ODXoC8m7qcc3rkJgU+RL
Ndr9ldxIEuw4VIMgTy848H1eM4kKdtpoW4+gHS2RSN9+I2G793I/flDxE9RU
fcK3hRz57apLdCMCxtmAF7M7WgjfRW1ViwjBSKLfggdGUrITO6xIFiPI2f56
JfOhlPg48pzwFwRGZV/nXdzYStxmvJmfLkEQuHV+RPrVNrLGVMlxbUFwyT0i
T50rI8sNODbD31V9Sk6YB1HaCYeSbL1ZpsoPoTuanewgPw+XWqh1qP6d+dJ8
pWsnsZAPsB90Iqj+NTbLxqKLILGPIb0HwQb9a4meXd2EVhfLfN6LIDrzjnd0
h5yoVxXS+QoE6YmuY6YTPWSsWK5lNICgeWfUUlpqL+l/ZqVRNohgePLKrYQV
faQr14MiGFbxAy40OUVBvt+OGrcYRfDYnD6sVCjI5ytPR6rHVDy3OoYZbR8g
mx77Hd2tRDCknZ5UFjRI/gXfotgN
            "]], 
           LineBox[CompressedData["
1:eJwdkns0FGgYxochxjDzITHjmq2tMKWU0u17u63btJUIW1upxiBdRp1qixRK
rqHVFl2ULqySSqWSz3WUUGcJTVOZNIzbYNwN2dl9znnP89/znvd5f9N3HfDg
qVMoFD/V/Ofbx+xL/MVyTPlfZuDcuvSrvXcv9qp4JJ/MNoU2ztN1A1192KF7
k3eUgSmcGI9xKDzej33ul056hrJBS18W6GkziHPceZ7+jSzQrNF0pr8awt7S
gIq4ZSxQ1t4PThGM4H3NDdd8k0xA6p3LsrAYwxXW3uwvUmNYdW7/vtf3lXiO
veRR6lpjSP1RQFuzYwIL5a+WUy5Mg61mZVxx/w9ctlbH5FKHEegW23ZZe1Fg
wOV4scZ8I+Atujnoa6cG+aG+544cnQpHTx7zsBpUg0NDfzCmVxrCmY4LdbW1
6sBOMZ0yU8MQuDbMLN00KhSF91cvdTOAhPuOxVw/Dche92yFVpI+VG3OHD/s
pAn+W2nEsQRBcc2BeDvqFBi/ciQmcogJj4JOQ/XnKWCSN+sXwQoGWLjjJfvz
tYBv2RcoO6kLaya3RV4P1Ya8O/q5Te91YE8DURR40WAsglqQ3a0NK09HPPGz
0oE0tbyFCSZakHKg76Vumw58u3faga7a++3U7dbrRXQYFVjK3k2jQifv+Z7S
aF3g0GJc+5QU6N1noFXjpwddGcdCgk0mcK7r23F/DgMyi+3Bz24EtwbYO1IH
GWAt9ym1lyhwj/5dZ94IA8pNnDn9rxV45IW5b6WSAeLHtI3ZeQpM06OHxqkz
gRImCugNV2C7h9ISQ8SExRkT8W3mCnxoNG39DFsmHNAuHeZ592FKrCZvnR8T
wvU6LXrCezA7R3QhuoYJ9fXn6kQlMhxSd+3bg/dMoAo+rN+QIMNvlLvmN9Ux
YX1ce2KGjwwf43bWzhYx4WlCt02TvA03ditpVa1MWF3Q05PCasNulxgwhYJA
/MFL2MmXYu1P8566sBAs1TV+fE4qwQt7kj+L2QggbZH39xwJ3kkd0BCYIdDc
VO6AQiS4wLZg82VLBHvc/oxtmGjG/FDoa5+JIPPJRCPDsBkLzTfZxS1AkJhL
F/zOF+PInSE3a9wRPE//wp6eUo8HfpilRa5HcLnXYEuGZj32v1qZ7LQBAc9S
WH/8WB12E5mdvu2BIFtv9OHibf9gA8/KHWG+COaKzGXRpu9xhrOZOYePwDF0
fHSsW4gNWoVTWwIQOHcs4ZS/qsBRUQLdy0EIbllv4bbElWN+iVCpsR+BdpGs
TOOnUjx3mUAkPoxAXlpp2HL0BX41V/hXfAQCGssK3468hOfWHDy/OgpBQGzJ
34XG8Thjr2n0yBkExibnBwTMYByVdfDInhgE151y1tKqkgnX2tRreRKCs1v0
G5bdzSUio4MGXVcR1K9iOQOzjHDz2To3ryNIDS24WB5TToo8KtR8biBgnTqf
dUtLSG6cZ/eV3VL1VwuFn/TekABaxbv0HASHEmxsZzm/I8PjrAT35wi2Sd8F
uq9rIL397jGjLxC8DQwPF1o1EllH2Jm7hQjiuw62q002ElGTJIxajCCroTWa
U/6RFOVn738pVN3zMT9p/PBn8iznU1DgawRzrt17ODXoC8m7qcc3rkJgU+RL
Ndr9ldxIEuw4VIMgTy848H1eM4kKdtpoW4+gHS2RSN9+I2G793I/flDxE9RU
fcK3hRz57apLdCMCxtmAF7M7WgjfRW1ViwjBSKLfggdGUrITO6xIFiPI2f56
JfOhlPg48pzwFwRGZV/nXdzYStxmvJmfLkEQuHV+RPrVNrLGVMlxbUFwyT0i
T50rI8sNODbD31V9Sk6YB1HaCYeSbL1ZpsoPoTuanewgPw+XWqh1qP6d+dJ8
pWsnsZAPsB90Iqj+NTbLxqKLILGPIb0HwQb9a4meXd2EVhfLfN6LIDrzjnd0
h5yoVxXS+QoE6YmuY6YTPWSsWK5lNICgeWfUUlpqL+l/ZqVRNohgePLKrYQV
faQr14MiGFbxAy40OUVBvt+OGrcYRfDYnD6sVCjI5ytPR6rHVDy3OoYZbR8g
mx77Hd2tRDCknZ5UFjRI/gXfotgN
            "]]}}}, {
        DisplayFunction -> Identity, AspectRatio -> 
         NCache[GoldenRatio^(-1), 0.6180339887498948], Axes -> {True, True}, 
         AxesLabel -> {None, None}, AxesOrigin -> {0, 0}, DisplayFunction :> 
         Identity, Frame -> {{True, True}, {True, True}}, FrameLabel -> {{
            FormBox[
            "\"Free living individuals at equilibrium\"", TraditionalForm], 
            None}, {
            FormBox[
            "\"Mortality rate of the association \[Nu]\"", TraditionalForm], 
            None}}, FrameTicks -> {{Automatic, Automatic}, {
           Automatic, Automatic}}, GridLines -> {{}, {0}}, 
         GridLinesStyle -> {
           RGBColor[1, 0, 0], 
           Thickness[Large]}, ImageSize -> NCache[{302, 
            Rational[604, 3]}, {302, 201.33333333333334`}], 
         Method -> {
          "DefaultBoundaryStyle" -> Automatic, "ScalingFunctions" -> None}, 
         PlotRange -> {{0, 6}, {-7, 7}}, PlotRangeClipping -> True, 
         PlotRangePadding -> {{0, 0}, {0, 0}}, 
         Ticks -> {Automatic, Automatic}}],StyleBox[
       "\"B)\"", 18, StripOnInput -> False]},
      "Labeled",
      DisplayFunction->(GridBox[{{
          
          ItemBox[#2, Alignment -> {Left, Inherited}, DefaultBaseStyle -> 
           "LabeledLabel"]}, {
          TagBox[
           ItemBox[
            PaneBox[
             TagBox[#, "SkipImageSizeLevel"], Alignment -> {Center, Baseline},
              BaselinePosition -> Baseline], DefaultBaseStyle -> "Labeled"], 
           "SkipImageSizeLevel"]}}, 
        GridBoxAlignment -> {"Columns" -> {{Center}}, "Rows" -> {{Center}}}, 
        AutoDelete -> False, 
        GridBoxItemSize -> {
         "Columns" -> {{Automatic}}, "Rows" -> {{Automatic}}}, 
        BaselinePosition -> {2, 1}]& ),
      InterpretationFunction->(RowBox[{"Labeled", "[", 
         RowBox[{#, ",", #2, ",", 
           RowBox[{"{", 
             RowBox[{"{", 
               RowBox[{"Top", ",", "Left"}], "}"}], "}"}]}], "]"}]& )]}
   },
   AutoDelete->False,
   GridBoxItemSize->{"Columns" -> {{Automatic}}, "Rows" -> {{Automatic}}}],
  "Grid"]], "Output",
 CellChangeTimes->{
  3.7973304866792727`*^9, 3.7973305471262302`*^9, {3.797343232885563*^9, 
   3.797343306090645*^9}, 3.797343503292427*^9, 3.798178428320869*^9}]
}, Open  ]]
}, Open  ]]
}, Open  ]],

Cell[CellGroupData[{

Cell["Mutant dynamic, reproduction ratio and constraint", "Chapter",
 CellChangeTimes->{{3.685768747869235*^9, 3.6857687656464443`*^9}, {
  3.688807619445593*^9, 3.6888076207289333`*^9}}],

Cell["When mutant occurs, the dynamic of the mutants", "Text",
 CellChangeTimes->{{3.684820575996974*^9, 3.6848205855615788`*^9}}],

Cell[BoxData[{
 RowBox[{
  RowBox[{"dFmdt", " ", "=", " ", 
   RowBox[{
    RowBox[{"\[Rho]m", " ", "Fm"}], " ", "+", " ", 
    RowBox[{"\[Tau]m", " ", "Am"}], " ", "-", " ", 
    RowBox[{"\[Beta]m", 
     RowBox[{"(", 
      RowBox[{"\[CapitalNu]", " ", "-", " ", "A"}], ")"}], "Fm"}], " ", "-", 
    RowBox[{
     SubscriptBox["\[Mu]", "0"], " ", 
     RowBox[{"(", 
      RowBox[{"1", "+", 
       RowBox[{"c", " ", "F"}]}], ")"}], "Fm"}]}]}], 
  ";"}], "\[IndentingNewLine]", 
 RowBox[{
  RowBox[{"dAmdt", " ", "=", " ", 
   RowBox[{
    RowBox[{"\[Beta]m", 
     RowBox[{"(", 
      RowBox[{"\[CapitalNu]", " ", "-", " ", "A"}], ")"}], " ", "Fm"}], " ", 
    "-", " ", 
    RowBox[{"\[Nu]", " ", "Am"}], " ", "+", " ", 
    RowBox[{"\[Sigma]", " ", "Am"}]}]}], ";"}]}], "Input",
 CellChangeTimes->{{3.684820594745606*^9, 3.684820666493134*^9}, {
  3.6848463548936863`*^9, 3.6848463635722*^9}, {3.686382906847209*^9, 
  3.68638291160763*^9}, {3.714206564292549*^9, 3.7142065670597687`*^9}, {
  3.714207534193727*^9, 3.7142075352679768`*^9}, {3.71420759322398*^9, 
  3.714207593693985*^9}, {3.714208599512417*^9, 3.71420862061206*^9}, {
  3.71421062821876*^9, 3.714210629219273*^9}, {3.782615232061092*^9, 
  3.782615237666683*^9}, {3.782615294050391*^9, 3.7826152953949423`*^9}, {
  3.797330650965375*^9, 3.797330685194531*^9}}],

Cell[CellGroupData[{

Cell[BoxData[
 RowBox[{"Mmat", "=", " ", 
  RowBox[{"{", 
   RowBox[{
    RowBox[{"{", 
     RowBox[{
      RowBox[{"\[Rho]m", "-", 
       RowBox[{"\[Beta]m", 
        RowBox[{"(", 
         RowBox[{"\[CapitalNu]", "-", "A"}], ")"}]}], "-", 
       RowBox[{
        SubscriptBox["\[Mu]", "0"], 
        RowBox[{"(", 
         RowBox[{"1", "+", 
          RowBox[{"c", " ", "F"}]}], ")"}]}]}], ",", " ", "\[Tau]m"}], "}"}], 
    ",", 
    RowBox[{"{", 
     RowBox[{
      RowBox[{"\[Beta]m", 
       RowBox[{"(", 
        RowBox[{"\[CapitalNu]", "-", "A"}], ")"}]}], ",", " ", 
      RowBox[{"\[Sigma]", "-", "\[Nu]"}]}], " ", "}"}]}], "}"}]}]], "Input",
 CellChangeTimes->{{3.684656147152273*^9, 3.684656204935746*^9}, {
   3.6846603181550407`*^9, 3.6846603514930477`*^9}, {3.6848206822693768`*^9, 
   3.684820723721135*^9}, 3.6848209036231413`*^9, {3.684846372919013*^9, 
   3.684846375127283*^9}, {3.684846424754751*^9, 3.684846425687607*^9}, {
   3.68518720710044*^9, 3.685187207292293*^9}, {3.686376415382823*^9, 
   3.686376416184696*^9}, {3.6863829193948393`*^9, 3.686382925263565*^9}, {
   3.7142065791158867`*^9, 3.71420657944384*^9}, {3.714207538886538*^9, 
   3.714207539597454*^9}, {3.714207596050679*^9, 3.714207596456427*^9}, 
   3.71420867417198*^9, {3.714210633285314*^9, 3.7142106343187027`*^9}, {
   3.7973306887320833`*^9, 3.797330707128175*^9}}],

Cell[BoxData[
 RowBox[{"{", 
  RowBox[{
   RowBox[{"{", 
    RowBox[{
     RowBox[{
      RowBox[{
       RowBox[{"-", "\[Beta]m"}], " ", 
       RowBox[{"(", 
        RowBox[{
         RowBox[{"-", "A"}], "+", "\[CapitalNu]"}], ")"}]}], "+", "\[Rho]m", 
      "-", 
      RowBox[{
       RowBox[{"(", 
        RowBox[{"1", "+", 
         RowBox[{"c", " ", "F"}]}], ")"}], " ", 
       SubscriptBox["\[Mu]", "0"]}]}], ",", "\[Tau]m"}], "}"}], ",", 
   RowBox[{"{", 
    RowBox[{
     RowBox[{"\[Beta]m", " ", 
      RowBox[{"(", 
       RowBox[{
        RowBox[{"-", "A"}], "+", "\[CapitalNu]"}], ")"}]}], ",", 
     RowBox[{
      RowBox[{"-", "\[Nu]"}], "+", "\[Sigma]"}]}], "}"}]}], "}"}]], "Output",
 CellChangeTimes->{
  3.6846562090752077`*^9, 3.684656653471033*^9, 3.684660353822679*^9, 
   3.6848207260792027`*^9, 3.684820904106823*^9, 3.684824730791553*^9, 
   3.684824811035995*^9, 3.684846426170038*^9, 3.685077635383298*^9, 
   3.68509268982476*^9, 3.685093451489102*^9, 3.685162310681403*^9, 
   3.685177631966427*^9, 3.685182034576194*^9, 3.685182203573292*^9, 
   3.685182586582782*^9, 3.685182849860332*^9, 3.685187104292747*^9, 
   3.6851872081964006`*^9, 3.685251325273131*^9, 3.685356047977418*^9, 
   3.685439334708727*^9, 3.6854403735531807`*^9, 3.685694380639914*^9, 
   3.685710293674766*^9, 3.6857688318390408`*^9, 3.685769245851289*^9, 
   3.685769320653535*^9, 3.685769512304161*^9, 3.685769898036107*^9, 
   3.686298488939633*^9, 3.686298559872129*^9, 3.68629869778675*^9, 
   3.6863745281149397`*^9, 3.68637641763918*^9, 3.686382935454226*^9, 
   3.686384760786985*^9, 3.686463188351879*^9, 3.6864716871806*^9, 
   3.6864736735601397`*^9, 3.686545009743774*^9, 3.686560568358396*^9, 
   3.686634450777721*^9, 3.686897314997264*^9, 3.6869046728368397`*^9, 
   3.687066631768156*^9, 3.6877199334480753`*^9, 3.68838034067176*^9, 
   3.688380405669883*^9, 3.688799737221809*^9, 3.68888812385953*^9, 
   3.688888888760934*^9, 3.688895842219335*^9, 3.688968513638935*^9, 
   3.6889898762723618`*^9, 3.688990263605749*^9, 3.6889947846748743`*^9, 
   3.688994934654275*^9, 3.689318673273403*^9, 3.689415761634544*^9, 
   3.689420902910763*^9, 3.689498401879081*^9, 3.689504825864481*^9, 
   3.6895057834698067`*^9, 3.6895068477300863`*^9, 3.689590590674067*^9, 
   3.689605343373111*^9, 3.68961772996463*^9, 3.689627133951359*^9, 
   3.689659461293215*^9, 3.689669771003244*^9, 3.689669829397047*^9, 
   3.6897799650049763`*^9, 3.6897836540726843`*^9, 3.6907223466239*^9, 
   3.694155255431971*^9, 3.6990198847363873`*^9, 3.699877355154766*^9, 
   3.705994127639411*^9, 3.70599477529254*^9, 3.7065112013768473`*^9, 
   3.711086336440267*^9, 3.711841051795972*^9, 3.714206580232377*^9, 
   3.714207540008986*^9, 3.71420759682974*^9, 3.714208680483561*^9, 
   3.7142106350382957`*^9, 3.71438768461189*^9, 3.715414269708537*^9, 
   3.715414327957601*^9, 3.7154146079126663`*^9, 3.715427853602652*^9, 
   3.715428402208988*^9, 3.715501709568646*^9, 3.717158636892653*^9, {
   3.718106485528614*^9, 3.718106513392164*^9}, 3.7190538382879877`*^9, 
   3.720896308646667*^9, 3.721567032654376*^9, 3.736662466774013*^9, 
   3.737200646593122*^9, 3.737266801327834*^9, 3.737700956410213*^9, 
   3.739255902756*^9, 3.7458407954333887`*^9, 3.746508801840357*^9, 
   3.7470416227957573`*^9, 3.750056362244478*^9, 3.750501675719844*^9, 
   3.750671925981947*^9, 3.751623637654038*^9, 3.751623793047501*^9, 
   3.75170791960325*^9, 3.75774722793857*^9, 3.757747365005919*^9, 
   3.759583036180993*^9, 3.7602541947498293`*^9, 3.761310237223298*^9, 
   3.762672377559247*^9, 3.762672414454444*^9, 3.7735003929936523`*^9, 
   3.774353807880224*^9, 3.7743560040295963`*^9, 3.776578004252139*^9, 
   3.776685845078227*^9, 3.777181245851993*^9, 3.778821828687352*^9, 
   3.785824300293282*^9, 3.79733070875452*^9, 3.7981784283966*^9}]
}, Open  ]],

Cell[CellGroupData[{

Cell[BoxData[{
 RowBox[{
  RowBox[{"Fmat", " ", "=", " ", 
   RowBox[{"{", 
    RowBox[{
     RowBox[{"{", 
      RowBox[{"\[Rho]m", ",", " ", "\[Tau]m"}], "}"}], ",", 
     RowBox[{"{", 
      RowBox[{"0", ",", " ", "0"}], "}"}]}], "}"}]}], 
  ";"}], "\[IndentingNewLine]", 
 RowBox[{
  RowBox[{"Vmat", " ", "=", " ", 
   RowBox[{"{", 
    RowBox[{
     RowBox[{"{", 
      RowBox[{
       RowBox[{
        RowBox[{"\[Beta]m", 
         RowBox[{"(", 
          RowBox[{"\[CapitalNu]", "-", "A"}], ")"}]}], "+", 
        RowBox[{
         RowBox[{"(", 
          RowBox[{"1", "+", 
           RowBox[{"c", " ", "F"}]}], ")"}], 
         SubscriptBox["\[Mu]", "0"]}]}], ",", " ", "0"}], "}"}], ",", 
     RowBox[{"{", 
      RowBox[{
       RowBox[{
        RowBox[{"-", "\[Beta]m"}], 
        RowBox[{"(", 
         RowBox[{"\[CapitalNu]", "-", "A"}], ")"}]}], ",", 
       RowBox[{
        RowBox[{"-", "\[Sigma]"}], "+", "\[Nu]"}]}], " ", "}"}]}], "}"}]}], 
  ";"}], "\[IndentingNewLine]", 
 RowBox[{"Reduce", "[", 
  RowBox[{
   RowBox[{"Fmat", "-", "Vmat"}], " ", "\[Equal]", " ", "Mmat"}], 
  "]"}]}], "Input",
 CellChangeTimes->{{3.684820731639957*^9, 3.6848208417643747`*^9}, 
   3.684820883210188*^9, {3.684825045089428*^9, 3.684825055737159*^9}, {
   3.68484640122169*^9, 3.684846403592326*^9}, {3.685710331745264*^9, 
   3.685710357669282*^9}, {3.686382977102146*^9, 3.686382984233162*^9}, {
   3.71420658812637*^9, 3.714206591408883*^9}, {3.7142075430690603`*^9, 
   3.714207543658593*^9}, {3.714207600983903*^9, 3.714207601356365*^9}, 
   3.7142086935291853`*^9, {3.714210638756484*^9, 3.714210639842821*^9}, {
   3.797330716352312*^9, 3.79733074986298*^9}}],

Cell[BoxData["True"], "Output",
 CellChangeTimes->{
  3.684820842456561*^9, {3.684820883672592*^9, 3.6848209056264772`*^9}, 
   3.6848247331594143`*^9, {3.684824806568878*^9, 3.684824812894248*^9}, 
   3.684825056463975*^9, 3.6848290117090883`*^9, 3.684829059897664*^9, {
   3.6848464045002317`*^9, 3.684846427965693*^9}, 3.685077637537109*^9, 
   3.685092689859907*^9, 3.685093453353095*^9, 3.6851623107211123`*^9, 
   3.6851656101735973`*^9, 3.685177633657113*^9, 3.685182034627225*^9, 
   3.685182203612055*^9, 3.685182586623644*^9, 3.685182849903345*^9, 
   3.685187106803462*^9, 3.685187210351696*^9, 3.685251325300963*^9, 
   3.685422793519731*^9, 3.6854393378697767`*^9, 3.685440377491385*^9, 
   3.6856943809114122`*^9, 3.685710302531909*^9, {3.685710335622126*^9, 
   3.6857103581894073`*^9}, 3.685768831907064*^9, 3.685769245904812*^9, 
   3.685769320696322*^9, 3.685769512353414*^9, 3.6857698980871572`*^9, 
   3.686298488969689*^9, 3.686298559938785*^9, 3.686298697856785*^9, 
   3.686374528150017*^9, 3.6863764343146973`*^9, 3.686377208299592*^9, 
   3.686382988917898*^9, 3.6863847636237497`*^9, 3.686463190593087*^9, 
   3.686471687286229*^9, 3.686473673631475*^9, 3.686545009820161*^9, 
   3.68656056843371*^9, 3.686634450828068*^9, 3.686897315072822*^9, 
   3.6869046728848867`*^9, 3.687066631860298*^9, 3.6877199335411463`*^9, 
   3.6883803407654133`*^9, 3.688380405739005*^9, 3.688799737324217*^9, 
   3.688888123959593*^9, 3.68888888889497*^9, 3.68889584228614*^9, 
   3.688968513724115*^9, 3.688989876370573*^9, 3.688990263677788*^9, 
   3.6889947847665243`*^9, 3.6889949348510723`*^9, 3.68931867337866*^9, 
   3.689415761751212*^9, 3.689420903015115*^9, 3.6894984019733143`*^9, 
   3.689504826003318*^9, 3.6895057835887613`*^9, 3.689506847825539*^9, 
   3.689590590825712*^9, 3.6896053434887037`*^9, 3.6896177301422787`*^9, 
   3.68962713402986*^9, 3.689659461556254*^9, 3.6896697710788593`*^9, 
   3.689669829481224*^9, 3.689779965070879*^9, 3.6897836541612387`*^9, 
   3.690722346687372*^9, 3.694155255504119*^9, 3.699019884819832*^9, 
   3.699877355462895*^9, 3.7059941278076897`*^9, 3.705994775384325*^9, 
   3.706511201452197*^9, 3.7110863365108624`*^9, 3.7118410518986197`*^9, 
   3.7142065919052677`*^9, 3.714207544089501*^9, 3.714207601668264*^9, 
   3.7142086963250647`*^9, 3.7142106406242867`*^9, 3.714387686087696*^9, 
   3.7154142698117533`*^9, 3.7154143280511847`*^9, 3.7154146080135193`*^9, 
   3.715427853710122*^9, 3.715428402295813*^9, 3.715501709653781*^9, 
   3.717158636942992*^9, {3.718106485628084*^9, 3.718106513466302*^9}, 
   3.719053838376045*^9, 3.7208963087199507`*^9, 3.7215670327754803`*^9, 
   3.736662469144464*^9, 3.73720064666083*^9, 3.737266801420385*^9, 
   3.737700956516275*^9, 3.73925590288041*^9, {3.745840786750581*^9, 
   3.745840797527603*^9}, 3.746508801937768*^9, 3.7470416257160873`*^9, 
   3.750056362347365*^9, 3.750499423810322*^9, 3.750671926072708*^9, 
   3.7516236377528753`*^9, {3.751623780830531*^9, 3.7516237949627028`*^9}, {
   3.7517079131214457`*^9, 3.751707921136363*^9}, 3.757747229804152*^9, 
   3.757747367417172*^9, 3.75958303780513*^9, 3.760254196455244*^9, 
   3.761310237316903*^9, 3.762672379500608*^9, 3.762672416857445*^9, 
   3.7735003949191103`*^9, 3.77435380827322*^9, 3.774356004239983*^9, 
   3.7743609130984497`*^9, 3.776578004352434*^9, 3.776685845182283*^9, 
   3.777181245965973*^9, 3.778821828792371*^9, 3.785824302709321*^9, 
   3.786004113215867*^9, 3.7973307548692703`*^9, 3.7981784284411592`*^9}]
}, Open  ]],

Cell[CellGroupData[{

Cell[BoxData[
 RowBox[{"R0", " ", "=", " ", 
  RowBox[{
   RowBox[{
    RowBox[{"Eigenvalues", "[", 
     RowBox[{"Fmat", ".", 
      RowBox[{"Inverse", "[", "Vmat", "]"}]}], "]"}], "[", 
    RowBox[{"[", "2", "]"}], "]"}], "//", "FullSimplify"}]}]], "Input",
 CellChangeTimes->{{3.684821272690261*^9, 3.684821284966196*^9}, {
   3.684825087592452*^9, 3.684825089522461*^9}, {3.686383002803007*^9, 
   3.686383026475569*^9}, {3.714206599254126*^9, 3.7142065998602343`*^9}, 
   3.714206672081571*^9, {3.7366624728274527`*^9, 3.736662492783292*^9}, {
   3.745840802460634*^9, 3.7458408130774727`*^9}, {3.747041634367247*^9, 
   3.7470416448567038`*^9}, {3.797330758298478*^9, 3.797330761094198*^9}}],

Cell[BoxData[
 FractionBox[
  RowBox[{
   RowBox[{"\[Nu]", " ", "\[Rho]m"}], "-", 
   RowBox[{"\[Rho]m", " ", "\[Sigma]"}], "+", 
   RowBox[{"\[Beta]m", " ", 
    RowBox[{"(", 
     RowBox[{
      RowBox[{"-", "A"}], "+", "\[CapitalNu]"}], ")"}], " ", "\[Tau]m"}]}], 
  RowBox[{
   RowBox[{"(", 
    RowBox[{"\[Nu]", "-", "\[Sigma]"}], ")"}], " ", 
   RowBox[{"(", 
    RowBox[{
     RowBox[{"\[Beta]m", " ", 
      RowBox[{"(", 
       RowBox[{
        RowBox[{"-", "A"}], "+", "\[CapitalNu]"}], ")"}]}], "+", 
     RowBox[{
      RowBox[{"(", 
       RowBox[{"1", "+", 
        RowBox[{"c", " ", "F"}]}], ")"}], " ", 
      SubscriptBox["\[Mu]", "0"]}]}], ")"}]}]]], "Output",
 CellChangeTimes->{
  3.684820956628441*^9, {3.68482127453034*^9, 3.6848212852313223`*^9}, 
   3.684824736172586*^9, {3.6848250808383303`*^9, 3.68482508983692*^9}, 
   3.684829062091555*^9, 3.6848464391534*^9, 3.685077650809623*^9, 
   3.685092689976035*^9, 3.6850934555884733`*^9, 3.685162310814117*^9, {
   3.685165604205737*^9, 3.685165614137879*^9}, 3.6851776363853903`*^9, 
   3.685182034727849*^9, 3.6851822037137203`*^9, 3.6851825867270603`*^9, 
   3.6851828500048943`*^9, 3.685187227646431*^9, 3.685251325424803*^9, 
   3.68542279700504*^9, 3.6854393396871843`*^9, 3.685440380389674*^9, 
   3.6856943809928417`*^9, 3.685768832014*^9, 3.685769246000444*^9, 
   3.685769320795986*^9, 3.685769512452773*^9, 3.6857698981682863`*^9, 
   3.686298489099802*^9, 3.686298560051752*^9, 3.686298697951668*^9, 
   3.686374528253693*^9, 3.6863764984994593`*^9, {3.686377202682522*^9, 
   3.686377211076137*^9}, {3.686382992396236*^9, 3.686383034863234*^9}, 
   3.68638428306567*^9, 3.686384765724721*^9, 3.686463193387486*^9, 
   3.686471687342986*^9, 3.686473673688479*^9, 3.686545009884028*^9, 
   3.686560568490265*^9, 3.686634450850103*^9, 3.6868973151509533`*^9, 
   3.686904672935699*^9, 3.687066631909212*^9, 3.687719933604487*^9, 
   3.688380340824964*^9, 3.688380405787313*^9, 3.688799737380323*^9, 
   3.688888124013255*^9, 3.688888888943512*^9, 3.688895842319985*^9, 
   3.688968513780744*^9, 3.688989876423003*^9, 3.688990263728002*^9, 
   3.6889947848183727`*^9, 3.6889949349503717`*^9, 3.689318673431465*^9, 
   3.689415761814533*^9, 3.6894209030715723`*^9, 3.6894984020287027`*^9, 
   3.689504826050084*^9, 3.6895057836510553`*^9, 3.689506847879551*^9, 
   3.689590590887652*^9, 3.689605343559885*^9, 3.6896177302361307`*^9, 
   3.6896271340654984`*^9, 3.689659461769535*^9, 3.689669771112849*^9, 
   3.689669829520876*^9, 3.689779965111224*^9, 3.6897836542133083`*^9, 
   3.690722346726166*^9, 3.69415525554088*^9, 3.699019884851952*^9, 
   3.6998773555713797`*^9, 3.705994127854229*^9, 3.7059947754510937`*^9, 
   3.706511201509748*^9, 3.7110863365720177`*^9, 3.711841051949806*^9, {
   3.714206594672427*^9, 3.714206600481347*^9}, 3.714206672525948*^9, 
   3.714207548012005*^9, 3.714207604325801*^9, 3.7142086986335077`*^9, 
   3.7142106431368628`*^9, 3.7143876885423307`*^9, 3.71541426985988*^9, 
   3.715414328104232*^9, 3.7154146080638027`*^9, 3.7154278537615767`*^9, 
   3.715428402344864*^9, 3.7155017096994457`*^9, 3.717158636982944*^9, {
   3.718106485677515*^9, 3.718106513501886*^9}, 3.719053838437899*^9, 
   3.720896308771546*^9, 3.721567032838955*^9, {3.736662474891901*^9, 
   3.7366624932499237`*^9}, 3.737200646713909*^9, 3.737266801466174*^9, 
   3.737700956574596*^9, 3.739255903033379*^9, {3.745840800358468*^9, 
   3.7458408134214087`*^9}, 3.7458408614890423`*^9, 3.746508802128971*^9, {
   3.7470416277023163`*^9, 3.7470416453701687`*^9}, 3.750056362544898*^9, 
   3.750671926605784*^9, 3.751623638185111*^9, 3.75162379913612*^9, 
   3.751707924464436*^9, 3.757747237492042*^9, 3.7577473704121733`*^9, 
   3.759583039644579*^9, 3.7602541991359386`*^9, 3.7613102375002537`*^9, 
   3.7626723823534946`*^9, 3.7626724191539783`*^9, 3.773500397153016*^9, 
   3.7743538084802437`*^9, 3.774356004615694*^9, 3.77436091345471*^9, 
   3.7765780045399714`*^9, 3.776685845356844*^9, 3.777181246147911*^9, 
   3.7788218289884233`*^9, 3.785824304838235*^9, {3.7860041089469357`*^9, 
   3.78600411680718*^9}, 3.7973307619363947`*^9, 3.798178428605433*^9}]
}, Open  ]],

Cell[TextData[Cell[BoxData[
 RowBox[{
  FractionBox[
   RowBox[{
    RowBox[{"\[Nu]", " ", "\[Rho]m"}], "-", 
    RowBox[{"\[Rho]m", " ", "\[Sigma]"}], "+", 
    RowBox[{"\[Beta]m", " ", 
     RowBox[{"(", 
      RowBox[{
       RowBox[{"-", "A"}], "+", "\[CapitalNu]"}], ")"}], " ", "\[Tau]m"}]}], 
   RowBox[{
    RowBox[{"(", 
     RowBox[{"\[Nu]", "-", "\[Sigma]"}], ")"}], " ", 
    RowBox[{"(", 
     RowBox[{
      RowBox[{"\[Beta]m", " ", 
       RowBox[{"(", 
        RowBox[{
         RowBox[{"-", "A"}], "+", "\[CapitalNu]"}], ")"}]}], "+", 
      RowBox[{
       RowBox[{"(", 
        RowBox[{"1", "+", 
         RowBox[{"c", " ", "F"}]}], ")"}], " ", 
       SubscriptBox["\[Mu]", "0"]}]}], ")"}]}]], "=", 
  RowBox[{
   FractionBox[
    RowBox[{"\[Beta]m", " ", 
     RowBox[{"(", 
      RowBox[{
       RowBox[{"-", "A"}], "+", "\[CapitalNu]"}], ")"}], " ", "\[Tau]m"}], 
    RowBox[{
     RowBox[{"(", 
      RowBox[{"\[Nu]", "-", "\[Sigma]"}], ")"}], " ", 
     RowBox[{"(", 
      RowBox[{
       RowBox[{"\[Beta]m", " ", 
        RowBox[{"(", 
         RowBox[{
          RowBox[{"-", "A"}], "+", "\[CapitalNu]"}], ")"}]}], "+", 
       RowBox[{
        RowBox[{"(", 
         RowBox[{"1", "+", 
          RowBox[{"c", " ", "F"}]}], ")"}], " ", 
        SubscriptBox["\[Mu]", "0"]}]}], ")"}]}]], " ", "+", " ", 
   FractionBox["\[Rho]m", 
    RowBox[{
     RowBox[{"(", 
      RowBox[{
       RowBox[{"\[Beta]m", " ", 
        RowBox[{"(", 
         RowBox[{
          RowBox[{"-", "A"}], "+", "\[CapitalNu]"}], ")"}]}], "+", 
       RowBox[{
        RowBox[{"(", 
         RowBox[{"1", "+", 
          RowBox[{"c", " ", "F"}]}], ")"}], " ", 
        SubscriptBox["\[Mu]", "0"]}]}], ")"}], " "}]]}]}]],
 CellChangeTimes->{
  3.684820956628441*^9, {3.68482127453034*^9, 3.6848212852313223`*^9}, 
   3.684824736172586*^9, {3.6848250808383303`*^9, 3.68482508983692*^9}, 
   3.684829062091555*^9, 3.6848464391534*^9, 3.685077650809623*^9, 
   3.685092689976035*^9, 3.6850934555884733`*^9, 3.685162310814117*^9, {
   3.685165604205737*^9, 3.685165614137879*^9}, 3.6851776363853903`*^9, 
   3.685182034727849*^9, 3.6851822037137203`*^9, 3.6851825867270603`*^9, 
   3.6851828500048943`*^9, 3.685187227646431*^9, 3.685251325424803*^9, 
   3.68542279700504*^9, 3.6854393396871843`*^9, 3.685440380389674*^9, 
   3.6856943809928417`*^9, 3.685768832014*^9, 3.685769246000444*^9, 
   3.685769320795986*^9, 3.685769512452773*^9, 3.6857698981682863`*^9, 
   3.686298489099802*^9, 3.686298560051752*^9, 3.686298697951668*^9, 
   3.686374528253693*^9, 3.6863764984994593`*^9, {3.686377202682522*^9, 
   3.686377211076137*^9}, {3.686382992396236*^9, 3.686383034863234*^9}, 
   3.68638428306567*^9, 3.686384765724721*^9, 3.686463193387486*^9, 
   3.686471687342986*^9, 3.686473673688479*^9, 3.686545009884028*^9, 
   3.686560568490265*^9, 3.686634450850103*^9, 3.6868973151509533`*^9, 
   3.686904672935699*^9, 3.687066631909212*^9, 3.687719933604487*^9, 
   3.688380340824964*^9, 3.688380405787313*^9, 3.688799737380323*^9, 
   3.688888124013255*^9, 3.688888888943512*^9, 3.688895842319985*^9, 
   3.688968513780744*^9, 3.688989876423003*^9, 3.688990263728002*^9, 
   3.6889947848183727`*^9, 3.6889949349503717`*^9, 3.689318673431465*^9, 
   3.689415761814533*^9, 3.6894209030715723`*^9, 3.6894984020287027`*^9, 
   3.689504826050084*^9, 3.6895057836510553`*^9, 3.689506847879551*^9, 
   3.689590590887652*^9, 3.689605343559885*^9, 3.6896177302361307`*^9, 
   3.6896271340654984`*^9, 3.689659461769535*^9, 3.689669771112849*^9, 
   3.689669829520876*^9, 3.689779965111224*^9, 3.6897836542133083`*^9, 
   3.690722346726166*^9, 3.69415525554088*^9, 3.699019884851952*^9, 
   3.6998773555713797`*^9, 3.705994127854229*^9, 3.7059947754510937`*^9, 
   3.706511201509748*^9, 3.7110863365720177`*^9, 3.711841051949806*^9, {
   3.714206594672427*^9, 3.714206600481347*^9}, 
   3.714206672525948*^9}]], "Text",
 CellChangeTimes->{{3.686383050225205*^9, 3.6863831130191517`*^9}, {
  3.686383179373454*^9, 3.68638319149555*^9}, {3.6886660363032923`*^9, 
  3.6886660522567387`*^9}, {3.688666082688097*^9, 3.688666121751919*^9}, {
  3.6900212907705917`*^9, 3.690021316330277*^9}, {3.714206680716598*^9, 
  3.714206734448476*^9}, {3.7142098851604033`*^9, 3.714209941327018*^9}, {
  3.714209972435554*^9, 3.714209972988225*^9}, {3.7142106531704197`*^9, 
  3.714210667524185*^9}, {3.745840886660981*^9, 3.745840937054611*^9}, {
  3.7973307669110947`*^9, 3.797330811584654*^9}, {3.7973308483761597`*^9, 
  3.797330858945127*^9}}],

Cell[BoxData[" "], "Input",
 CellChangeTimes->{3.7973309239013977`*^9}],

Cell[TextData[{
 "MUTANT INVADE CONDITION R0 > 1\n\n",
 Cell[BoxData[
  RowBox[{
   FractionBox[
    RowBox[{
     RowBox[{
      RowBox[{"(", 
       RowBox[{"\[CapitalNu]", "-", "A"}], ")"}], " ", "\[Beta]m", " ", 
      "\[Tau]m"}], "-", 
     RowBox[{"\[Rho]m", " ", 
      RowBox[{"(", 
       RowBox[{"\[Sigma]", "-", "\[Nu]"}], " ", ")"}]}]}], 
    RowBox[{
     RowBox[{"(", 
      RowBox[{
       RowBox[{
        RowBox[{"(", 
         RowBox[{"\[CapitalNu]", "-", "A"}], ")"}], " ", "\[Beta]m"}], "+", 
       RowBox[{
        SubscriptBox["\[Mu]", "0"], 
        RowBox[{"(", 
         RowBox[{"1", "+", 
          RowBox[{"c", " ", "F"}]}], ")"}]}]}], ")"}], " ", 
     RowBox[{"(", 
      RowBox[{"\[Nu]", "-", "\[Sigma]"}], ")"}]}]], ">", "1"}]],
  CellChangeTimes->{
   3.684820956628441*^9, {3.68482127453034*^9, 3.6848212852313223`*^9}, 
    3.684824736172586*^9, {3.6848250808383303`*^9, 3.68482508983692*^9}, 
    3.684829062091555*^9, 3.6848464391534*^9, 3.685077650809623*^9, 
    3.685092689976035*^9, 3.6850934555884733`*^9, 3.685162310814117*^9, {
    3.685165604205737*^9, 3.685165614137879*^9}, 3.6851776363853903`*^9, 
    3.685182034727849*^9, 3.6851822037137203`*^9, 3.6851825867270603`*^9, 
    3.6851828500048943`*^9, 3.685187227646431*^9, 3.685251325424803*^9, 
    3.68542279700504*^9, 3.6854393396871843`*^9, 3.685440380389674*^9, 
    3.6856943809928417`*^9, 3.685768832014*^9, 3.685769246000444*^9, 
    3.685769320795986*^9, 3.685769512452773*^9, 3.6857698981682863`*^9, 
    3.686298489099802*^9, 3.686298560051752*^9, 3.686298697951668*^9, 
    3.686374528253693*^9, 3.6863764984994593`*^9, {3.686377202682522*^9, 
    3.686377211076137*^9}, {3.686382992396236*^9, 3.686383034863234*^9}}],
 "\n\n",
 Cell[BoxData[{
  RowBox[{
   RowBox[{
    RowBox[{
     RowBox[{
      RowBox[{"(", 
       RowBox[{"\[CapitalNu]", "-", "A"}], ")"}], " ", "\[Beta]m", " ", 
      "\[Tau]m"}], "-", 
     RowBox[{"\[Rho]m", " ", 
      RowBox[{"(", 
       RowBox[{"\[Sigma]", "-", "\[Nu]"}], ")"}]}]}], " ", ">", " ", 
    RowBox[{
     RowBox[{"(", 
      RowBox[{
       RowBox[{
        RowBox[{"(", 
         RowBox[{"\[CapitalNu]", "-", "A"}], ")"}], " ", "\[Beta]m"}], "+", 
       SubscriptBox["\[Mu]", "0"], "+", 
       RowBox[{"c", " ", "F", " ", 
        SubscriptBox["\[Mu]", "0"]}]}], ")"}], " ", 
     RowBox[{"(", 
      RowBox[{"\[Nu]", "-", "\[Sigma]"}], ")"}]}]}], 
   "\[IndentingNewLine]"}], "\[IndentingNewLine]", 
  RowBox[{
   RowBox[{
    RowBox[{
     RowBox[{
      RowBox[{"(", 
       RowBox[{"\[CapitalNu]", "-", "A"}], ")"}], " ", "\[Beta]m", " ", 
      "\[Tau]m"}], "-", 
     RowBox[{
      RowBox[{"(", 
       RowBox[{"\[CapitalNu]", "-", "A"}], ")"}], " ", "\[Beta]m", 
      RowBox[{"(", 
       RowBox[{"\[Nu]", "-", "\[Sigma]"}], ")"}]}]}], " ", ">", " ", 
    RowBox[{
     RowBox[{"\[Rho]m", " ", 
      RowBox[{"(", 
       RowBox[{"\[Sigma]", "-", "\[Nu]"}], ")"}]}], "+", 
     RowBox[{
      RowBox[{"(", 
       RowBox[{
        SubscriptBox["\[Mu]", "0"], "+", 
        RowBox[{"c", " ", "F", " ", 
         SubscriptBox["\[Mu]", "0"]}]}], ")"}], " ", 
      RowBox[{"(", 
       RowBox[{"\[Nu]", "-", "\[Sigma]"}], ")"}]}]}]}], 
   "\[IndentingNewLine]"}], "\[IndentingNewLine]", 
  RowBox[{
   RowBox[{
    RowBox[{
     RowBox[{"(", 
      RowBox[{"\[CapitalNu]", "-", "A"}], ")"}], " ", "\[Beta]m", " ", 
     RowBox[{"(", 
      RowBox[{"\[Tau]m", "-", 
       RowBox[{"(", 
        RowBox[{"\[Nu]", "-", "\[Sigma]"}], ")"}]}], ")"}]}], " ", ">", " ", 
    RowBox[{
     RowBox[{"\[Rho]m", " ", 
      RowBox[{"(", 
       RowBox[{"\[Sigma]", "-", "\[Nu]"}], " ", ")"}]}], "-", 
     RowBox[{
      RowBox[{"(", 
       RowBox[{
        SubscriptBox["\[Mu]", "0"], "+", 
        RowBox[{"c", " ", "F", " ", 
         SubscriptBox["\[Mu]", "0"]}]}], ")"}], " ", 
      RowBox[{"(", 
       RowBox[{"\[Sigma]", "-", "\[Nu]"}], ")"}]}]}]}], 
   "\[IndentingNewLine]"}], "\[IndentingNewLine]", 
  RowBox[{
   RowBox[{
    RowBox[{
     RowBox[{"(", 
      RowBox[{"\[CapitalNu]", "-", "A"}], ")"}], " ", "\[Beta]m"}], "  ", ">",
     " ", 
    FractionBox[
     RowBox[{
      RowBox[{"(", 
       RowBox[{"\[Rho]m", " ", "-", " ", 
        SubscriptBox["\[Mu]", "0"], " ", "-", " ", 
        RowBox[{"c", " ", "F", " ", 
         SubscriptBox["\[Mu]", "0"]}]}], ")"}], " ", 
      RowBox[{"(", 
       RowBox[{"\[Sigma]", "-", "\[Nu]"}], ")"}]}], 
     RowBox[{"(", 
      RowBox[{"\[Tau]m", " ", "-", 
       RowBox[{"(", 
        RowBox[{"\[Nu]", "-", "\[Sigma]"}], ")"}]}], ")"}]]}], 
   "\[IndentingNewLine]"}], "\[IndentingNewLine]", 
  RowBox[{
   RowBox[{
    RowBox[{
     RowBox[{"(", 
      RowBox[{"\[CapitalNu]", "-", "A"}], ")"}], " ", "\[Beta]m"}], "  ", ">",
     " ", 
    FractionBox[
     RowBox[{
      RowBox[{"(", 
       RowBox[{"\[Rho]m", " ", "-", " ", 
        SubscriptBox["\[Mu]", "0"], " ", "-", " ", 
        RowBox[{"c", " ", "F", " ", 
         SubscriptBox["\[Mu]", "0"]}]}], ")"}], " ", 
      RowBox[{"(", 
       RowBox[{"\[Sigma]", "-", "\[Nu]"}], ")"}]}], 
     RowBox[{"(", 
      RowBox[{"\[Tau]m", "-", 
       RowBox[{"(", 
        RowBox[{"\[Nu]", "-", "\[Sigma]"}], ")"}]}], ")"}]]}], 
   "\[IndentingNewLine]"}], "\[IndentingNewLine]", 
  RowBox[{" ", 
   RowBox[{"\[Beta]m", "  ", ">", " ", 
    FractionBox[
     RowBox[{
      RowBox[{"(", 
       RowBox[{"\[Rho]m", " ", "-", " ", 
        SubscriptBox["\[Mu]", 
         RowBox[{"0", " "}]], "-", " ", 
        RowBox[{"c", " ", "F", " ", 
         SubscriptBox["\[Mu]", "0"]}]}], ")"}], " ", 
      RowBox[{"(", 
       RowBox[{"\[Sigma]", "-", "\[Nu]"}], ")"}]}], 
     RowBox[{
      RowBox[{"(", 
       RowBox[{"\[Rho]m", " ", "+", " ", "b", " ", "-", 
        RowBox[{"(", 
         RowBox[{"\[Nu]", "-", "\[Sigma]"}], ")"}]}], ")"}], 
      RowBox[{"(", 
       RowBox[{"\[CapitalNu]", " ", "-", " ", "A"}], ")"}]}]]}], 
   "\[IndentingNewLine]"}], "\[IndentingNewLine]", 
  RowBox[{"\[Beta]m", "  ", ">", " ", 
   FractionBox[
    RowBox[{
     RowBox[{"(", 
      RowBox[{"\[Rho]m", " ", "-", 
       RowBox[{
        SubscriptBox["\[Mu]", "0"], 
        RowBox[{"(", 
         RowBox[{"1", "+", 
          RowBox[{"c", " ", "F"}]}], " ", ")"}]}]}], ")"}], " ", 
     RowBox[{"(", 
      RowBox[{"\[Sigma]", "-", "\[Nu]"}], ")"}]}], 
    RowBox[{
     RowBox[{"(", 
      RowBox[{
      "\[Rho]m", " ", "+", " ", "b", " ", "+", " ", "\[Sigma]", " ", "-", " ",
        "\[Nu]"}], ")"}], 
     RowBox[{"(", 
      RowBox[{"\[CapitalNu]", " ", "-", " ", "A"}], ")"}]}]]}]}],
  CellChangeTimes->{
   3.684820956628441*^9, {3.68482127453034*^9, 3.6848212852313223`*^9}, 
    3.684824736172586*^9, {3.6848250808383303`*^9, 3.68482508983692*^9}, 
    3.684829062091555*^9, 3.6848464391534*^9, 3.685077650809623*^9, 
    3.685092689976035*^9, 3.6850934555884733`*^9, 3.685162310814117*^9, {
    3.685165604205737*^9, 3.685165614137879*^9}, 3.6851776363853903`*^9, 
    3.685182034727849*^9, 3.6851822037137203`*^9, 3.6851825867270603`*^9, 
    3.6851828500048943`*^9, 3.685187227646431*^9, 3.685251325424803*^9, 
    3.68542279700504*^9, 3.6854393396871843`*^9, 3.685440380389674*^9, 
    3.6856943809928417`*^9, 3.685768832014*^9, 3.685769246000444*^9, 
    3.685769320795986*^9, 3.685769512452773*^9, 3.6857698981682863`*^9, 
    3.686298489099802*^9, 3.686298560051752*^9, 3.686298697951668*^9, 
    3.686374528253693*^9, 3.6863764984994593`*^9, {3.686377202682522*^9, 
    3.686377211076137*^9}, {3.686382992396236*^9, 3.686383034863234*^9}}],
 "\n"
}], "Text",
 CellChangeTimes->CompressedData["
1:eJxTTMoPSmViYGAQAWIQ/WXLOXHbkteODuz6siD604FGVRBtlLhJA0y3BOU6
AukzH8PB9B8nblYvIJ32dR+YPvH46Hnz8teOtwy+XQbRc+cevg6iYx69vA+i
Ta76PAXRly59eQWiexo8iz3XvHZ8AqX3HRBvBtEnd+stBdF6R2ZcBdEFsRrX
QPSd+fYvQLTT3d8vQfQyx3/i3kCabY+jMojeHrROA0TrrfmhDaIT+vkNQXSf
k4AlWN0GHzsQ7bMDQvMx3XIC0U8UtriD6KA/r3NB9DP7KxUg2utn8GYQvfpO
4A4QfW3ByVv5QPrLyw9g+pJARd9VrzeOTm90FoNoAHPkqek=
  "]],

Cell[CellGroupData[{

Cell[BoxData[
 RowBox[{
  RowBox[{
   RowBox[{"D", "[", 
    RowBox[{
     FractionBox[
      RowBox[{
       RowBox[{"(", 
        RowBox[{"\[Rho]m", "-", 
         RowBox[{
          SubscriptBox["\[Mu]", "0"], 
          RowBox[{"(", 
           RowBox[{"1", "+", 
            RowBox[{"c", " ", "F"}]}], " ", ")"}]}]}], ")"}], " ", 
       RowBox[{"(", 
        RowBox[{"\[Sigma]", "-", "\[Nu]"}], ")"}]}], 
      RowBox[{
       RowBox[{"(", 
        RowBox[{"\[Rho]m", "+", "b", " ", "+", 
         RowBox[{"(", 
          RowBox[{"\[Sigma]", "-", "\[Nu]"}], ")"}]}], ")"}], 
       RowBox[{"(", 
        RowBox[{"\[CapitalNu]", "-", "A"}], ")"}]}]], ",", " ", "\[Rho]m"}], 
    "]"}], "/.", 
   RowBox[{"\[Rho]m", "\[Rule]", " ", 
    RowBox[{"\[Omega]", "/", "\[Delta]"}]}]}], "//", "Simplify"}]], "Input",
 CellChangeTimes->{{3.773500428857106*^9, 3.773500446838613*^9}, {
  3.7973312295318604`*^9, 3.797331244066691*^9}}],

Cell[BoxData[
 RowBox[{"-", 
  FractionBox[
   RowBox[{
    SuperscriptBox["\[Delta]", "2"], " ", 
    RowBox[{"(", 
     RowBox[{"\[Nu]", "-", "\[Sigma]"}], ")"}], " ", 
    RowBox[{"(", 
     RowBox[{
      RowBox[{"-", "b"}], "+", "\[Nu]", "-", "\[Sigma]", "-", 
      RowBox[{
       RowBox[{"(", 
        RowBox[{"1", "+", 
         RowBox[{"c", " ", "F"}]}], ")"}], " ", 
       SubscriptBox["\[Mu]", "0"]}]}], ")"}]}], 
   RowBox[{
    RowBox[{"(", 
     RowBox[{"A", "-", "\[CapitalNu]"}], ")"}], " ", 
    SuperscriptBox[
     RowBox[{"(", 
      RowBox[{
       RowBox[{"b", " ", "\[Delta]"}], "+", 
       RowBox[{"\[Delta]", " ", 
        RowBox[{"(", 
         RowBox[{
          RowBox[{"-", "\[Nu]"}], "+", "\[Sigma]"}], ")"}]}], "+", 
       "\[Omega]"}], ")"}], "2"]}]]}]], "Output",
 CellChangeTimes->{{3.773500432519334*^9, 3.773500447352055*^9}, 
   3.7743538085520163`*^9, 3.776578004614048*^9, 3.776685845420178*^9, 
   3.777181246210991*^9, 3.7788218290607967`*^9, 3.797331244734644*^9, 
   3.7981784286623907`*^9}]
}, Open  ]],

Cell[TextData[{
 "From the expression above we have the invasion curve\n",
 Cell[BoxData[
  FractionBox[
   RowBox[{"\[IndentingNewLine]", 
    RowBox[{
     RowBox[{"(", 
      RowBox[{"\[Rho]m", " ", "-", " ", 
       RowBox[{
        SubscriptBox["\[Mu]", "0"], 
        RowBox[{"(", 
         RowBox[{"1", "+", 
          RowBox[{"c", " ", "F"}]}], " ", ")"}]}]}], ")"}], " ", 
     RowBox[{"(", 
      RowBox[{"\[Sigma]", "-", "\[Nu]"}], ")"}]}]}], 
   RowBox[{
    RowBox[{"(", 
     RowBox[{"\[Rho]m", " ", "+", " ", "b", " ", "+", 
      RowBox[{"(", 
       RowBox[{"\[Sigma]", "-", "\[Nu]"}], ")"}]}], ")"}], 
    RowBox[{"(", 
     RowBox[{"\[CapitalNu]", "-", "A"}], ")"}]}]]]]
}], "Text",
 CellChangeTimes->{{3.6857104131391582`*^9, 3.685710421115291*^9}, {
  3.714284052124069*^9, 3.714284054897859*^9}, {3.797331250331573*^9, 
  3.7973312611300697`*^9}}],

Cell[BoxData[
 RowBox[{
  RowBox[{"invCurve", "=", 
   RowBox[{
    FractionBox[
     RowBox[{
      RowBox[{"(", 
       RowBox[{"\[Rho]m", "-", 
        RowBox[{
         SubscriptBox["\[Mu]", "0"], 
         RowBox[{"(", 
          RowBox[{"1", "+", 
           RowBox[{"c", " ", "F"}]}], " ", ")"}]}]}], ")"}], " ", 
      RowBox[{"(", 
       RowBox[{"\[Sigma]", "-", "\[Nu]"}], ")"}]}], 
     RowBox[{
      RowBox[{"(", 
       RowBox[{"\[Rho]m", "+", "b", " ", "+", 
        RowBox[{"(", 
         RowBox[{"\[Sigma]", "-", "\[Nu]"}], ")"}]}], ")"}], 
      RowBox[{"(", 
       RowBox[{"\[CapitalNu]", "-", "A"}], ")"}]}]], "/.", 
    RowBox[{"{", 
     RowBox[{
      RowBox[{"F", "\[Rule]", "Feq2"}], ",", 
      RowBox[{"A", "\[Rule]", " ", "Aeq2"}]}], "}"}]}]}], ";"}]], "Input",
 CellChangeTimes->{{3.714285429536787*^9, 3.714285435881065*^9}, {
  3.797331264025996*^9, 3.797331286856579*^9}, {3.797331552307033*^9, 
  3.797331554459392*^9}}],

Cell[CellGroupData[{

Cell[BoxData[
 RowBox[{"Limit", "[", 
  RowBox[{
   FractionBox[
    RowBox[{
     RowBox[{"(", 
      RowBox[{"\[Rho]m", "-", 
       RowBox[{
        SubscriptBox["\[Mu]", "0"], 
        RowBox[{"(", 
         RowBox[{"1", "+", 
          RowBox[{"c", " ", "F"}]}], " ", ")"}]}]}], ")"}], " ", 
     RowBox[{"(", 
      RowBox[{"\[Sigma]", "-", "\[Nu]"}], ")"}]}], 
    RowBox[{
     RowBox[{"(", 
      RowBox[{"\[Rho]m", "+", "b", " ", "+", 
       RowBox[{"(", 
        RowBox[{"\[Sigma]", "-", "\[Nu]"}], ")"}]}], ")"}], 
     RowBox[{"(", 
      RowBox[{"\[CapitalNu]", "-", "A"}], ")"}]}]], ",", " ", 
   RowBox[{"\[Rho]m", "\[Rule]", " ", "Infinity"}]}], "]"}]], "Input",
 CellChangeTimes->{{3.750686178423397*^9, 3.750686215028165*^9}, {
  3.7973312893726463`*^9, 3.797331306787883*^9}}],

Cell[BoxData[
 FractionBox[
  RowBox[{"\[Nu]", "-", "\[Sigma]"}], 
  RowBox[{"A", "-", "\[CapitalNu]"}]]], "Output",
 CellChangeTimes->{3.75068621561793*^9, 3.7516236388029337`*^9, 
  3.7572513896666403`*^9, 3.761310237612946*^9, 3.774353808609291*^9, 
  3.7765780046701803`*^9, 3.776685845491444*^9, 3.777181246294258*^9, 
  3.7788218291158524`*^9, 3.797331307376998*^9, 3.798178428760988*^9}]
}, Open  ]],

Cell["\<\
Tradeoff and relationship between \[Rho][x] and \[Beta][x], note that ( 0< s \
<1)\
\>", "Text",
 CellChangeTimes->{{3.685177699690339*^9, 3.6851777143271217`*^9}, {
   3.685177749320839*^9, 3.685177755839913*^9}, {3.6851781405112677`*^9, 
   3.6851781504714518`*^9}, {3.6877190334931507`*^9, 3.68771904871198*^9}, {
   3.687719172099978*^9, 3.687719173476039*^9}, {3.687759128528598*^9, 
   3.687759131246438*^9}, {3.7142840648989964`*^9, 3.714284065411957*^9}, 
   3.797331312252697*^9}],

Cell[BoxData[{
 RowBox[{
  RowBox[{
   RowBox[{"B", "[", "x_", "]"}], ":=", 
   RowBox[{"\[Beta]max", "/", 
    RowBox[{"(", 
     RowBox[{
      RowBox[{"\[Alpha]", " ", "x"}], "+", "1"}], ")"}]}]}], 
  ";"}], "\[IndentingNewLine]", 
 RowBox[{
  RowBox[{
   RowBox[{"Rh0", "[", "x_", "]"}], ":=", 
   RowBox[{"\[Omega]", " ", 
    RowBox[{"x", "/", 
     RowBox[{"(", 
      RowBox[{
       RowBox[{"\[Delta]", " ", "x"}], "+", "1"}], ")"}]}]}]}], 
  ";"}]}], "Input",
 CellChangeTimes->{{3.688306039984786*^9, 3.688306075577189*^9}, {
   3.68845725586602*^9, 3.6884572847594633`*^9}, {3.688457732019973*^9, 
   3.688457732550129*^9}, {3.688586006666696*^9, 3.6885860139809*^9}, {
   3.714207611934209*^9, 3.714207612587619*^9}, 3.759584102046743*^9}],

Cell[CellGroupData[{

Cell[BoxData[
 RowBox[{"solx", " ", "=", " ", 
  RowBox[{"Solve", "[", 
   RowBox[{
    RowBox[{
     RowBox[{"Rh0", "[", "x", "]"}], " ", "\[Equal]", " ", "\[Rho]"}], ",", 
    "x"}], " ", "]"}]}]], "Input",
 CellChangeTimes->{{3.688306083260085*^9, 3.688306125879499*^9}, 
   3.688306207077344*^9, 3.714284162087961*^9, 3.797331322831403*^9}],

Cell[BoxData[
 RowBox[{"{", 
  RowBox[{"{", 
   RowBox[{"x", "\[Rule]", 
    RowBox[{"-", 
     FractionBox["\[Rho]", 
      RowBox[{
       RowBox[{"\[Delta]", " ", "\[Rho]"}], "-", "\[Omega]"}]]}]}], "}"}], 
  "}"}]], "Output",
 CellChangeTimes->{{3.6883061166446943`*^9, 3.6883061265509*^9}, {
   3.688306176475872*^9, 3.688306207654715*^9}, 3.688380340876409*^9, 
   3.6883804058695993`*^9, 3.688457374053072*^9, 3.688457762044056*^9, {
   3.688586062568213*^9, 3.688586090452132*^9}, 3.688799737497201*^9, 
   3.688888124126549*^9, 3.6888888890342083`*^9, 3.6888958424033747`*^9, 
   3.68896851386756*^9, 3.688989876535964*^9, 3.688990263818852*^9, 
   3.688994784906636*^9, 3.688994935101861*^9, 3.689318673522444*^9, 
   3.689415761931971*^9, 3.6894209031564407`*^9, 3.6894984021158543`*^9, 
   3.689504826162651*^9, 3.689505783772925*^9, 3.689506847993585*^9, 
   3.689590591005826*^9, 3.689605343688074*^9, 3.6896177304165297`*^9, 
   3.6896271341806173`*^9, 3.689659462271125*^9, 3.689669771152961*^9, 
   3.689669829630885*^9, 3.6897799651878443`*^9, 3.689783654324898*^9, 
   3.690722346821493*^9, 3.69415525560507*^9, 3.699019884970076*^9, 
   3.69987735617701*^9, 3.705994127916622*^9, 3.7059947755556726`*^9, 
   3.7065112015916567`*^9, 3.711086336670936*^9, 3.711841052040298*^9, 
   3.714207458683353*^9, 3.714212079026672*^9, 3.714284163055472*^9, 
   3.714387697613022*^9, 3.715414275225233*^9, 3.715414328185302*^9, 
   3.715414608142799*^9, 3.7154278538048487`*^9, 3.715428402409069*^9, 
   3.715501709776819*^9, 3.717158637063995*^9, {3.718106485795835*^9, 
   3.718106513551208*^9}, 3.7190538385043383`*^9, 3.720896308859696*^9, 
   3.721567033608951*^9, 3.737200646761098*^9, 3.737266801559353*^9, 
   3.737700956674876*^9, 3.739255903233963*^9, 3.746508802217614*^9, 
   3.750056362601285*^9, 3.750671926667386*^9, 3.751623638851919*^9, 
   3.751707932057767*^9, 3.757747380570672*^9, 3.759583045988265*^9, 
   3.76131023770617*^9, 3.7743538086522903`*^9, 3.7743609139733677`*^9, 
   3.7765780047315807`*^9, 3.776685845549724*^9, 3.7771812464048643`*^9, 
   3.778821829170588*^9, 3.785824311104178*^9, 3.797331326828004*^9, 
   3.798178428822912*^9}]
}, Open  ]],

Cell[CellGroupData[{

Cell[BoxData[
 RowBox[{
  RowBox[{
   RowBox[{"B", "[", "x", "]"}], "/.", 
   RowBox[{"solx", "[", 
    RowBox[{"[", "1", "]"}], "]"}]}], "//", "FullSimplify"}]], "Input"],

Cell[BoxData[
 RowBox[{"\[Beta]max", "-", 
  FractionBox[
   RowBox[{"\[Alpha]", " ", "\[Beta]max", " ", "\[Rho]"}], 
   RowBox[{
    RowBox[{"\[Alpha]", " ", "\[Rho]"}], "-", 
    RowBox[{"\[Delta]", " ", "\[Rho]"}], "+", "\[Omega]"}]]}]], "Output",
 CellChangeTimes->{
  3.715414275280925*^9, 3.715414328234886*^9, 3.71541460818401*^9, 
   3.715427853859043*^9, 3.715428402446347*^9, 3.7155017098229103`*^9, 
   3.7171586371135817`*^9, {3.718106485849222*^9, 3.71810651358174*^9}, 
   3.719053838544806*^9, 3.720896308898892*^9, 3.721567033669084*^9, 
   3.737200646810422*^9, 3.737266801603025*^9, 3.7377009567131042`*^9, 
   3.739255903323851*^9, 3.746508802271245*^9, 3.750056362645479*^9, 
   3.75067192674037*^9, 3.751623638905736*^9, 3.751707933738441*^9, 
   3.757747382688998*^9, 3.761310237817657*^9, 3.7743538087233067`*^9, 
   3.7743560054054317`*^9, 3.774360914131464*^9, 3.776578004814477*^9, 
   3.776685845665798*^9, 3.777181246521343*^9, 3.778821829235572*^9, 
   3.785824313031865*^9, 3.797331329482675*^9, 3.7981784288830338`*^9}]
}, Open  ]],

Cell[CellGroupData[{

Cell[BoxData[
 RowBox[{"tradeoff", "=", 
  FractionBox[
   RowBox[{"\[Beta]max", " ", 
    RowBox[{"(", 
     RowBox[{"\[Omega]", "-", 
      RowBox[{"\[Delta]", " ", "\[Rho]"}]}], ")"}]}], 
   RowBox[{"\[Omega]", "+", 
    RowBox[{
     RowBox[{"(", 
      RowBox[{"\[Alpha]", "-", "\[Delta]"}], ")"}], " ", 
     "\[Rho]"}]}]]}]], "Input",
 CellChangeTimes->{{3.6850935894621983`*^9, 3.685093603416523*^9}, {
   3.685177977727584*^9, 3.6851779965078487`*^9}, 3.685178084513291*^9, {
   3.685186216897077*^9, 3.685186218790318*^9}, 3.685710587434997*^9, 
   3.685710832942231*^9, {3.685789473066784*^9, 3.685789481216748*^9}, {
   3.6857895121657763`*^9, 3.68578953320049*^9}, {3.6864632047942343`*^9, 
   3.6864632061190157`*^9}, {3.687718947227418*^9, 3.6877189485666237`*^9}, {
   3.687719005416637*^9, 3.6877190161161003`*^9}, {3.687719683701614*^9, 
   3.687719709443425*^9}, {3.6877591114958763`*^9, 3.687759114966099*^9}, {
   3.6877591726703043`*^9, 3.687759174897806*^9}, 3.688306120038381*^9, {
   3.688306151652245*^9, 3.688306153507106*^9}, {3.688306291531622*^9, 
   3.6883062959050283`*^9}, {3.714284096870594*^9, 3.714284169524334*^9}, {
   3.714284874865612*^9, 3.71428489256262*^9}, 3.714285384211429*^9, {
   3.759584107487797*^9, 3.7595841098156767`*^9}, {3.797331332693191*^9, 
   3.797331337562031*^9}}],

Cell[BoxData[
 FractionBox[
  RowBox[{"\[Beta]max", " ", 
   RowBox[{"(", 
    RowBox[{
     RowBox[{
      RowBox[{"-", "\[Delta]"}], " ", "\[Rho]"}], "+", "\[Omega]"}], ")"}]}], 
  
  RowBox[{
   RowBox[{
    RowBox[{"(", 
     RowBox[{"\[Alpha]", "-", "\[Delta]"}], ")"}], " ", "\[Rho]"}], "+", 
   "\[Omega]"}]]], "Output",
 CellChangeTimes->{
  3.7142853846753883`*^9, 3.7143876992376537`*^9, 3.7154142753292933`*^9, 
   3.715414328285055*^9, 3.715414608230035*^9, 3.715427853896901*^9, 
   3.7154284024964952`*^9, 3.715501709870015*^9, 3.717158637142199*^9, {
   3.7181064858946943`*^9, 3.718106513613514*^9}, 3.719053838600181*^9, 
   3.720896308935814*^9, 3.721567033699114*^9, 3.737200646842806*^9, 
   3.737266801652376*^9, 3.737700956747047*^9, 3.739255903465879*^9, 
   3.746508802322246*^9, 3.749458735435808*^9, 3.750056362678837*^9, 
   3.750671926773584*^9, 3.751623638954322*^9, 3.751623853436543*^9, 
   3.751707935470139*^9, 3.757747182780208*^9, 3.757747246454338*^9, 
   3.757747384873652*^9, 3.759583049246064*^9, 3.760254234971114*^9, 
   3.76131023793291*^9, 3.774353808766385*^9, {3.774355964341015*^9, 
   3.774355966998164*^9}, 3.7743560054982567`*^9, 3.774360914209824*^9, 
   3.776578004868699*^9, 3.776685845728179*^9, 3.7771812468837347`*^9, 
   3.778821829260602*^9, 3.784883230772143*^9, 3.785824315084262*^9, 
   3.78600412404589*^9, 3.797331338015123*^9, 3.797344275221383*^9, 
   3.7981784289066963`*^9}]
}, Open  ]],

Cell[CellGroupData[{

Cell[BoxData[
 RowBox[{
  RowBox[{"D", "[", 
   RowBox[{"tradeoff", ",", " ", "\[Rho]"}], "]"}], "//", 
  "FullSimplify"}]], "Input",
 CellChangeTimes->{{3.7494587364714212`*^9, 3.7494587491661053`*^9}, 
   3.797331341327985*^9}],

Cell[BoxData[
 RowBox[{"-", 
  FractionBox[
   RowBox[{"\[Alpha]", " ", "\[Beta]max", " ", "\[Omega]"}], 
   SuperscriptBox[
    RowBox[{"(", 
     RowBox[{
      RowBox[{"\[Alpha]", " ", "\[Rho]"}], "-", 
      RowBox[{"\[Delta]", " ", "\[Rho]"}], "+", "\[Omega]"}], ")"}], 
    "2"]]}]], "Output",
 CellChangeTimes->{{3.7494587458947983`*^9, 3.749458749544284*^9}, 
   3.750056362731229*^9, 3.750671926819405*^9, 3.751623639004142*^9, 
   3.757747387961035*^9, 3.761310238377118*^9, 3.774353808818904*^9, 
   3.774360914328521*^9, 3.776578004919538*^9, 3.7766858457818003`*^9, 
   3.7771812469382067`*^9, 3.778821829315609*^9, 3.7973313418401546`*^9, 
   3.798178428955838*^9}]
}, Open  ]],

Cell[CellGroupData[{

Cell[BoxData[
 RowBox[{
  RowBox[{
   RowBox[{"D", "[", 
    RowBox[{"tradeoff", ",", " ", "\[Rho]"}], "]"}], "/.", 
   RowBox[{"\[Rho]", "\[Rule]", "  ", "0"}]}], "//", 
  "FullSimplify"}]], "Input",
 CellChangeTimes->{{3.749458761283328*^9, 3.7494587651431837`*^9}, {
  3.7973313440506573`*^9, 3.797331347882609*^9}}],

Cell[BoxData[
 RowBox[{"-", 
  FractionBox[
   RowBox[{"\[Alpha]", " ", "\[Beta]max"}], "\[Omega]"]}]], "Output",
 CellChangeTimes->{3.7494587656994963`*^9, 3.7500563627807503`*^9, 
  3.750671926854644*^9, 3.751623639053687*^9, 3.761310238399782*^9, 
  3.7743538088666153`*^9, 3.774360914391829*^9, 3.77657800497073*^9, 
  3.7766858458319473`*^9, 3.77718124698895*^9, 3.77882182936502*^9, 
  3.797331348333148*^9, 3.7981784290214663`*^9}]
}, Open  ]],

Cell[CellGroupData[{

Cell[BoxData[
 RowBox[{
  RowBox[{
   RowBox[{"D", "[", 
    RowBox[{"tradeoff", ",", " ", "\[Rho]"}], "]"}], "/.", 
   RowBox[{"\[Rho]", "\[Rule]", " ", 
    RowBox[{"\[Omega]", "/", "\[Delta]"}]}]}], "//", 
  "FullSimplify"}]], "Input",
 CellChangeTimes->{{3.749460078702898*^9, 3.7494600838966093`*^9}, 
   3.759584118396299*^9, {3.7973313505761633`*^9, 3.7973313525057507`*^9}}],

Cell[BoxData[
 RowBox[{"-", 
  FractionBox[
   RowBox[{"\[Beta]max", " ", 
    SuperscriptBox["\[Delta]", "2"]}], 
   RowBox[{"\[Alpha]", " ", "\[Omega]"}]]}]], "Output",
 CellChangeTimes->{3.7494600847473373`*^9, 3.750056362829875*^9, 
  3.75067192688909*^9, 3.751623639103917*^9, 3.7613102384494953`*^9, 
  3.774353808918624*^9, 3.774360917779007*^9, 3.776578005019655*^9, 
  3.776685845915185*^9, 3.777181247039342*^9, 3.7788218294167967`*^9, 
  3.79733135318683*^9, 3.798178429071992*^9}]
}, Open  ]],

Cell["Equilibrium of resident", "Text",
 CellChangeTimes->{{3.687719961736683*^9, 3.6877199660307703`*^9}}],

Cell[BoxData[{
 RowBox[{
  RowBox[{
   RowBox[{"Fres", "=", " ", 
    RowBox[{"Feq2", "/.", 
     RowBox[{"\[Beta]", "\[Rule]", " ", "tradeoff"}]}]}], ";"}], 
  RowBox[{"(*", 
   RowBox[{
   "2", "nd", " ", "equilibrium", " ", "with", " ", "replacement", " ", "of", 
    " ", "\[Beta]"}], "*)"}]}], "\[IndentingNewLine]", 
 RowBox[{
  RowBox[{"Pres", "=", " ", 
   RowBox[{"Aeq2", "/.", 
    RowBox[{"\[Beta]", "\[Rule]", "  ", "tradeoff"}]}]}], ";"}]}], "Input",
 CellChangeTimes->{{3.687719967556829*^9, 3.6877199797527113`*^9}, {
  3.6877200735527983`*^9, 3.6877201008619003`*^9}, {3.6877645570041113`*^9, 
  3.68776456980252*^9}, {3.71428418181567*^9, 3.714284211690786*^9}, {
  3.7142853172096148`*^9, 3.714285327511201*^9}, {3.7142853739591513`*^9, 
  3.714285391404723*^9}, {3.7973313620848103`*^9, 3.7973313666982393`*^9}}],

Cell[BoxData[
 RowBox[{
  RowBox[{"R0Full", " ", "=", " ", 
   RowBox[{
    RowBox[{
     RowBox[{
      RowBox[{
       RowBox[{
        RowBox[{
         RowBox[{
          RowBox[{"R0", "/.", 
           RowBox[{"F", "\[Rule]", " ", "Fres"}]}], "/.", 
          RowBox[{"A", "\[Rule]", " ", "Pres"}]}], "/.", 
         RowBox[{"\[Rho]m", "\[Rule]", " ", 
          RowBox[{"Rh0", "[", "xm", "]"}]}]}], "/.", 
        RowBox[{"\[Tau]m", "\[Rule]", " ", 
         RowBox[{
          RowBox[{"Rh0", "[", "xm", "]"}], "+", "b"}]}]}], "/.", 
       RowBox[{"\[Beta]m", "\[Rule]", " ", 
        RowBox[{"B", "[", "xm", "]"}]}]}], "/.", 
      RowBox[{"\[Rho]", "\[Rule]", " ", 
       RowBox[{"Rh0", "[", "x", "]"}]}]}], "/.", 
     RowBox[{"\[Tau]", "\[Rule]", " ", 
      RowBox[{
       RowBox[{"Rh0", "[", "x", "]"}], "+", "b"}]}]}], "/.", 
    RowBox[{"\[Beta]", "\[Rule]", " ", 
     RowBox[{"B", "[", "x", "]"}]}]}]}], ";"}]], "Input",
 CellChangeTimes->{{3.714286320446123*^9, 3.7142864015020447`*^9}, {
  3.714286450421403*^9, 3.7142864529471684`*^9}, {3.714387822313205*^9, 
  3.714387832161373*^9}, {3.797331370345529*^9, 3.79733139011145*^9}}],

Cell[BoxData[
 RowBox[{
  RowBox[{"DR0", "=", " ", 
   RowBox[{
    RowBox[{"D", "[", 
     RowBox[{"R0Full", ",", " ", "xm"}], "]"}], "/.", 
    RowBox[{"xm", "\[Rule]", " ", "x"}]}]}], ";"}]], "Input",
 CellChangeTimes->{{3.714389990083084*^9, 3.714390020751732*^9}, {
  3.714390054507482*^9, 3.714390073634693*^9}}]
}, Open  ]],

Cell[CellGroupData[{

Cell["Finding ESS", "Chapter",
 CellChangeTimes->{{3.6866478479393597`*^9, 3.686647849425233*^9}, {
   3.688807689034424*^9, 3.6888076899115467`*^9}, 3.7142847931275578`*^9}],

Cell[BoxData[
 RowBox[{
  RowBox[{
   RowBox[{"parvarb", " ", "=", " ", 
    RowBox[{"{", 
     RowBox[{
      RowBox[{"c", "\[Rule]", " ", "2"}], ",", 
      RowBox[{"b", " ", "\[Rule]", " ", 
       RowBox[{"-", "3"}]}], ",", 
      RowBox[{"\[Sigma]", "\[Rule]", "0"}], ",", " ", 
      RowBox[{"\[Nu]", "\[Rule]", " ", "3"}], ",", "  ", 
      RowBox[{"\[CapitalNu]", "\[Rule]", " ", "8"}], ",", "   ", 
      RowBox[{
       SubscriptBox["\[Mu]", "0"], " ", "\[Rule]", " ", "3"}], ",", "   ", 
      RowBox[{"\[Omega]", "\[Rule]", " ", "6.5"}], ",", " ", 
      RowBox[{"\[Beta]max", " ", "\[Rule]", " ", "5"}], ",", " ", 
      RowBox[{"\[Alpha]", "\[Rule]", " ", "3.1"}], ",", " ", 
      RowBox[{"\[Delta]", "\[Rule]", " ", "1.3"}]}], "}"}]}], ";"}], 
  " "}]], "Input",
 CellChangeTimes->{{3.6888881588952208`*^9, 3.688888179202565*^9}, {
   3.6888886704695253`*^9, 3.6888886748667603`*^9}, {3.688895115214171*^9, 
   3.688895123056329*^9}, {3.714211946481186*^9, 3.714211951991542*^9}, {
   3.714284680728468*^9, 3.7142847016864243`*^9}, {3.714284784232832*^9, 
   3.7142847847528963`*^9}, 3.7142855178573647`*^9, 3.714285626335657*^9, 
   3.714285661871516*^9, {3.7142858481362677`*^9, 3.714285940886985*^9}, {
   3.714286030047594*^9, 3.71428605970644*^9}, {3.714286266665156*^9, 
   3.714286295175173*^9}, {3.714290402784484*^9, 3.714290417721032*^9}, {
   3.714293814435874*^9, 3.714293831686577*^9}, {3.714293873099061*^9, 
   3.714293873593705*^9}, {3.714294083484459*^9, 3.714294084310566*^9}, {
   3.714294357013568*^9, 3.714294357484956*^9}, {3.7143881013102627`*^9, 
   3.71438810250152*^9}, {3.714388654065343*^9, 3.714388677425456*^9}, {
   3.714388796175153*^9, 3.714388827539222*^9}, {3.714389004459149*^9, 
   3.714389004646494*^9}, {3.714390456286645*^9, 3.714390483893173*^9}, {
   3.714390670013397*^9, 3.714390674049485*^9}, {3.7143907492732573`*^9, 
   3.714390795773862*^9}, {3.714392259204454*^9, 3.714392259543324*^9}, {
   3.71439271361213*^9, 3.714392729085341*^9}, {3.714392839413424*^9, 
   3.7143928498209667`*^9}, 3.714392896950137*^9, {3.714393430721496*^9, 
   3.714393431004067*^9}, {3.714395761173169*^9, 3.714395761335009*^9}, {
   3.71439580978539*^9, 3.714395852934266*^9}, {3.71439709629033*^9, 
   3.714397177729876*^9}, {3.7143977342485123`*^9, 3.7143977345157537`*^9}, {
   3.714397780846506*^9, 3.714397781035716*^9}, {3.714397851972621*^9, 
   3.7143978596991243`*^9}, {3.714397896982482*^9, 3.714397897976776*^9}, {
   3.714398080470109*^9, 3.714398082765753*^9}, {3.714398118757465*^9, 
   3.714398141311779*^9}, {3.714398171866572*^9, 3.714398189283938*^9}, {
   3.714398319671709*^9, 3.714398386013317*^9}, {3.714399238811666*^9, 
   3.7143992400914307`*^9}, {3.7143993973538857`*^9, 3.714399398087838*^9}, {
   3.714399571564848*^9, 3.714399592844599*^9}, {3.714407918169671*^9, 
   3.7144079609246473`*^9}, {3.7144080784162197`*^9, 3.714408079195085*^9}, {
   3.714409056384029*^9, 3.714409057351569*^9}, {3.7144091301914473`*^9, 
   3.7144091483775253`*^9}, {3.714409209485745*^9, 3.714409210409203*^9}, {
   3.714409257335883*^9, 3.714409288355051*^9}, {3.71441031835032*^9, 
   3.7144103191077013`*^9}, {3.7144103827129097`*^9, 3.714410397493906*^9}, {
   3.714410468734976*^9, 3.714410514157257*^9}, {3.71441054551338*^9, 
   3.714410572215159*^9}, {3.714410617225464*^9, 3.714410619938608*^9}, {
   3.714410657578908*^9, 3.714410895819952*^9}, {3.714411296732967*^9, 
   3.714411312776813*^9}, {3.7144113439384613`*^9, 3.7144113448446608`*^9}, {
   3.714412212396847*^9, 3.714412223713232*^9}, 3.714412322097178*^9, {
   3.71441238672586*^9, 3.714412394191731*^9}, {3.714412484171413*^9, 
   3.714412506892621*^9}, 3.714412554231433*^9, {3.7144126410400476`*^9, 
   3.714412670231408*^9}, {3.7144127043468523`*^9, 3.7144127193793573`*^9}, {
   3.714412767744088*^9, 3.7144127684697523`*^9}, {3.7144128034821157`*^9, 
   3.7144128038519993`*^9}, {3.714413156990862*^9, 3.714413157212462*^9}, {
   3.714413199430346*^9, 3.714413231378531*^9}, {3.714413602554516*^9, 
   3.714413633165392*^9}, {3.714413677092637*^9, 3.714413791006938*^9}, {
   3.714414072029986*^9, 3.714414108549116*^9}, {3.714414542281425*^9, 
   3.714414641293487*^9}, {3.714467954785449*^9, 3.714467968629472*^9}, {
   3.714474561302449*^9, 3.7144745660478077`*^9}, {3.71447505722244*^9, 
   3.714475057616849*^9}, {3.7144751091383533`*^9, 3.714475128125811*^9}, {
   3.715414267473064*^9, 3.715414268713399*^9}, {3.715416395723225*^9, 
   3.715416396403779*^9}, {3.7154164412335243`*^9, 3.7154164415634727`*^9}, {
   3.715416554678886*^9, 3.7154165563298187`*^9}, {3.7154169885127296`*^9, 
   3.715417007421206*^9}, {3.715417798562016*^9, 3.7154177992535467`*^9}, {
   3.715419001747761*^9, 3.715419002239459*^9}, {3.71541944144378*^9, 
   3.715419442406064*^9}, {3.715419501597378*^9, 3.71541952816461*^9}, {
   3.715419756804543*^9, 3.715419759878522*^9}, {3.715501733611981*^9, 
   3.7155017356256313`*^9}, {3.7155018008749638`*^9, 
   3.7155018016967793`*^9}, {3.737200925849053*^9, 3.737200962498253*^9}, {
   3.73720245678689*^9, 3.737202527416106*^9}, {3.737202559885179*^9, 
   3.737202641566942*^9}, {3.737203170685371*^9, 3.737203171799025*^9}, {
   3.737266780858714*^9, 3.737266813435322*^9}, {3.737266846072085*^9, 
   3.737266846347662*^9}, {3.746509904058016*^9, 3.746509905432433*^9}, {
   3.746510024200179*^9, 3.7465100254499598`*^9}, {3.746510084839094*^9, 
   3.7465100854893084`*^9}, {3.746511448201776*^9, 3.746511448773459*^9}, {
   3.746511487250927*^9, 3.746511512876788*^9}, {3.746511770534683*^9, 
   3.746511778507083*^9}, {3.746512291289839*^9, 3.746512291434228*^9}, {
   3.746512487202553*^9, 3.746512487771864*^9}, {3.746512527982641*^9, 
   3.746512528397007*^9}, {3.7465134658339577`*^9, 3.746513466987911*^9}, {
   3.746513507763352*^9, 3.746513515395993*^9}, {3.746513603604891*^9, 
   3.746513604155465*^9}, {3.746513784514029*^9, 3.746513866197095*^9}, {
   3.74651392570676*^9, 3.746513943486498*^9}, {3.746517575635242*^9, 
   3.746517575795916*^9}, {3.746518579499174*^9, 3.7465185802669487`*^9}, {
   3.746518869278446*^9, 3.7465188700383167`*^9}, {3.746518979150888*^9, 
   3.7465189818914127`*^9}, {3.74651921190552*^9, 3.746519212544379*^9}, {
   3.746519248252797*^9, 3.746519273952142*^9}, {3.746519469779069*^9, 
   3.746519469911435*^9}, {3.7465195002086153`*^9, 3.746519501219364*^9}, {
   3.746519733989856*^9, 3.746519753531419*^9}, {3.746519788230041*^9, 
   3.7465197896735907`*^9}, {3.746519872099181*^9, 3.746519872238311*^9}, {
   3.750678336360244*^9, 3.750678348457299*^9}, {3.7516956578139553`*^9, 
   3.751695663078945*^9}, {3.751695708867334*^9, 3.751695709133184*^9}, {
   3.751695818872699*^9, 3.751695819018793*^9}, {3.751695862079083*^9, 
   3.7516958725477037`*^9}, {3.751695908730032*^9, 3.751695925463107*^9}, 
   3.759584121788466*^9, {3.797331407225244*^9, 3.797331408115823*^9}}],

Cell[CellGroupData[{

Cell[BoxData[{
 RowBox[{
  RowBox[{"init", " ", "=", " ", "6.037503682885869`"}], 
  ";"}], "\[IndentingNewLine]", 
 RowBox[{"ess", " ", "=", " ", 
  RowBox[{"FindRoot", "[", 
   RowBox[{
    RowBox[{
     RowBox[{"{", 
      RowBox[{
       RowBox[{"{", 
        RowBox[{
         RowBox[{"(", 
          RowBox[{"tradeoff", "/.", 
           RowBox[{"\[Rho]", "\[Rule]", " ", "\[Rho]m"}]}], ")"}], "\[Equal]", 
         RowBox[{"(", 
          RowBox[{"invCurve", "/.", 
           RowBox[{"\[Beta]", "\[Rule]", " ", "tradeoff"}]}], ")"}]}], "}"}], 
       ",", "\[IndentingNewLine]", 
       RowBox[{"{", 
        RowBox[{
         RowBox[{"D", "[", 
          RowBox[{
           RowBox[{"tradeoff", "/.", 
            RowBox[{"\[Rho]", "\[Rule]", " ", "\[Rho]m"}]}], ",", " ", 
           "\[Rho]m"}], "]"}], " ", "\[Equal]", 
         RowBox[{"(", 
          RowBox[{
           RowBox[{"D", "[", 
            RowBox[{"invCurve", ",", " ", "\[Rho]m"}], "]"}], "/.", 
           RowBox[{"\[Beta]", "\[Rule]", " ", "tradeoff"}]}], ")"}]}], 
        "}"}]}], "}"}], "/.", "parvarb"}], ",", " ", 
    RowBox[{"{", 
     RowBox[{"\[Rho]", ",", "init"}], "}"}], ",", " ", 
    RowBox[{"{", 
     RowBox[{"\[Rho]m", ",", " ", "init"}], "}"}]}], "]"}]}]}], "Input",
 CellChangeTimes->{{3.715416708092333*^9, 3.715416810519038*^9}, {
   3.715416846346287*^9, 3.715417014628883*^9}, {3.715417675616807*^9, 
   3.7154177087718782`*^9}, {3.7154177467029*^9, 3.715417817886939*^9}, {
   3.715417933193583*^9, 3.7154179423485937`*^9}, {3.715418826671011*^9, 
   3.71541882869905*^9}, {3.7154189363827057`*^9, 3.715418945941373*^9}, {
   3.715419004953061*^9, 3.715419020214141*^9}, {3.715419554512542*^9, 
   3.715419568684554*^9}, {3.7154197767093887`*^9, 3.7154197811654663`*^9}, {
   3.71550175016705*^9, 3.7155017882889977`*^9}, {3.737200838327712*^9, 
   3.737200839214012*^9}, {3.737200958177741*^9, 3.737200958357869*^9}, {
   3.737202459968192*^9, 3.73720246046699*^9}, {3.7372025018507757`*^9, 
   3.737202502176058*^9}, {3.737266822030281*^9, 3.737266822440233*^9}, {
   3.746509915485854*^9, 3.746509922747343*^9}, {3.746510027778223*^9, 
   3.746510038114888*^9}, {3.746510092752088*^9, 3.74651009405822*^9}, {
   3.74651178039363*^9, 3.746511782170465*^9}, {3.746512171709764*^9, 
   3.7465121765338078`*^9}, {3.7465123081877403`*^9, 3.746512308511684*^9}, {
   3.7465124929076347`*^9, 3.7465124941619253`*^9}, {3.746513616735141*^9, 
   3.746513641323037*^9}, {3.746513750535811*^9, 3.746513750891807*^9}, {
   3.746513793649591*^9, 3.746513805977664*^9}, {3.7465138408916483`*^9, 
   3.7465138699941893`*^9}, 3.746513910645268*^9, {3.746517580888628*^9, 
   3.7465175838087063`*^9}, {3.7465179201699133`*^9, 
   3.7465179272840433`*^9}, {3.7465188739428787`*^9, 3.746518874357513*^9}, {
   3.7465198212813807`*^9, 3.746519823185334*^9}, 3.7516956979196243`*^9, {
   3.797331422744548*^9, 3.797331435775016*^9}, {3.797331562366149*^9, 
   3.797331591190453*^9}}],

Cell[BoxData[
 RowBox[{"{", 
  RowBox[{
   RowBox[{"\[Rho]", "\[Rule]", "5.521133115361128`*^8"}], ",", 
   RowBox[{"\[Rho]m", "\[Rule]", "5.521133135942625`*^8"}]}], "}"}]], "Output",\

 CellChangeTimes->{
  3.737200679315316*^9, {3.737200911105538*^9, 3.7372009644953833`*^9}, {
   3.737202460819779*^9, 3.7372026435079737`*^9}, {3.737266801935328*^9, 
   3.737266848492114*^9}, 3.7377009569561453`*^9, 3.746508802551572*^9, {
   3.746509908636303*^9, 3.746509923325227*^9}, {3.746510029242936*^9, 
   3.7465100386572227`*^9}, {3.746510090682432*^9, 3.7465100943627*^9}, 
   3.7465114521703587`*^9, {3.746511490897291*^9, 3.7465115149525423`*^9}, 
   3.746511786484282*^9, {3.746512173072537*^9, 3.746512177162277*^9}, 
   3.746512274882299*^9, {3.746512304944222*^9, 3.7465123087404118`*^9}, {
   3.746512490304504*^9, 3.7465124944485903`*^9}, 3.746512538031354*^9, 
   3.746513469504578*^9, 3.746513510880135*^9, 3.746513549039764*^9, {
   3.7465136119511747`*^9, 3.7465136418893223`*^9}, 3.746513751187986*^9, {
   3.746513787431642*^9, 3.74651387023096*^9}, 3.746513911405747*^9, {
   3.7465175817428303`*^9, 3.746517584066028*^9}, {3.746517920661199*^9, 
   3.746517927526512*^9}, 3.746518582769877*^9, {3.746518871972199*^9, 
   3.746518874539844*^9}, 3.746518983820222*^9, {3.746519251216049*^9, 
   3.746519276146659*^9}, 3.7465194721385202`*^9, 3.746519503081826*^9, {
   3.746519740576503*^9, 3.746519755539135*^9}, 3.746519791776887*^9, 
   3.746519823659903*^9, 3.746519874207839*^9, 3.7506719284225388`*^9, 
   3.750678361110878*^9, {3.751695700001522*^9, 3.751695711509481*^9}, 
   3.7516958217393923`*^9, {3.751695864836422*^9, 3.7516958745919943`*^9}, {
   3.751695911098678*^9, 3.751695927960894*^9}, 3.7743538094693003`*^9, 
   3.776578005377988*^9, 3.776685846353758*^9, 3.777181247608534*^9, 
   3.786004154728574*^9, {3.79733141128962*^9, 3.797331436359394*^9}, 
   3.797331591458371*^9, 3.7981784292188883`*^9}]
}, Open  ]],

Cell[CellGroupData[{

Cell["Function to calculate ESS", "Text",
 CellGroupingRules->{GroupTogetherGrouping, 10000.},
 CellChangeTimes->{{3.714392754049985*^9, 3.7143927731031027`*^9}, 
   3.7171586848086243`*^9, {3.797331648526198*^9, 3.7973316541851463`*^9}}],

Cell[BoxData[
 RowBox[{
  RowBox[{"BifurcationData", "[", 
   RowBox[{
   "tCurve_", ",", " ", "invBoundary_", ",", "dtCurve_", ",", " ", 
    "dinvBoundary_", ",", "pars_", ",", " ", "parrow_", ",", " ", 
    "varparrow_", ",", " ", "parcol_", ",", " ", "varparcol_", ",", " ", 
    "init_", " ", ",", " ", "traitresname_", ",", " ", "traitmutname_"}], 
   "]"}], ":=", "\[IndentingNewLine]", 
  RowBox[{"Module", "[", 
   RowBox[{
    RowBox[{"{", 
     RowBox[{
     "tCurveParRep", ",", " ", "invBoundParRep", ",", "dtCurveParRep", ",", 
      " ", "dinvBoundParRep", ",", " ", "row", ",", " ", "rowindex", ",", " ",
       "col", ",", " ", "linit"}], "}"}], ",", "\[IndentingNewLine]", 
    RowBox[{
     RowBox[{"tCurveParRep", " ", "=", " ", 
      RowBox[{"tCurve", "/.", "pars"}]}], ";", "\[IndentingNewLine]", 
     RowBox[{"invBoundParRep", "=", " ", 
      RowBox[{"invBoundary", "/.", "pars"}]}], ";", "\[IndentingNewLine]", 
     RowBox[{"dtCurveParRep", " ", "=", " ", 
      RowBox[{"dtCurve", "/.", "pars"}]}], ";", "\[IndentingNewLine]", 
     RowBox[{"dinvBoundParRep", "=", " ", 
      RowBox[{"dinvBoundary", "/.", "pars"}]}], ";", "\[IndentingNewLine]", 
     "\[IndentingNewLine]", 
     RowBox[{"linit", " ", "=", " ", "init"}], ";", "\[IndentingNewLine]", 
     RowBox[{"row", " ", "=", " ", 
      RowBox[{"{", "}"}]}], ";", "\[IndentingNewLine]", 
     RowBox[{
      RowBox[{"For", "[", "\[IndentingNewLine]", 
       RowBox[{
        RowBox[{"rowindex", " ", "=", " ", "1"}], ",", " ", 
        RowBox[{"rowindex", " ", "\[LessEqual]", " ", 
         RowBox[{"Length", "[", "varparrow", "]"}]}], ",", " ", 
        RowBox[{"rowindex", "++"}], ",", "\[IndentingNewLine]", 
        RowBox[{
         RowBox[{"col", " ", "=", "  ", 
          RowBox[{"NestWhileList", "[", "\[IndentingNewLine]", 
           RowBox[{
            RowBox[{
             RowBox[{"{", "\[IndentingNewLine]", 
              RowBox[{
               RowBox[{
                RowBox[{"#", "[", 
                 RowBox[{"[", "1", "]"}], "]"}], "+", "1"}], ",", 
               "\[IndentingNewLine]", 
               RowBox[{"traitresname", "/.", 
                RowBox[{"FindRoot", "[", 
                 RowBox[{
                  RowBox[{
                   RowBox[{
                    RowBox[{"{", "\[IndentingNewLine]", 
                    RowBox[{
                    RowBox[{"{", 
                    RowBox[{
                    "tCurveParRep", " ", "\[Equal]", " ", "invBoundParRep"}], 
                    "}"}], ",", "\[IndentingNewLine]", 
                    RowBox[{"{", 
                    RowBox[{
                    "dtCurveParRep", " ", "\[Equal]", "dinvBoundParRep"}], 
                    "}"}]}], "}"}], "/.", 
                    RowBox[{"parcol", "\[Rule]", " ", 
                    RowBox[{"varparcol", "[", 
                    RowBox[{"[", 
                    RowBox[{"#", "[", 
                    RowBox[{"[", "1", "]"}], "]"}], "]"}], "]"}]}]}], "/.", 
                   RowBox[{"parrow", "\[Rule]", " ", 
                    RowBox[{"varparrow", "[", 
                    RowBox[{"[", "rowindex", "]"}], "]"}]}]}], 
                  "\[IndentingNewLine]", ",", 
                  RowBox[{"{", 
                   RowBox[{"traitresname", ",", " ", 
                    RowBox[{"#", "[", 
                    RowBox[{"[", "2", "]"}], "]"}]}], "}"}], ",", 
                  RowBox[{"{", 
                   RowBox[{"traitmutname", ",", " ", 
                    RowBox[{"#", "[", 
                    RowBox[{"[", "2", "]"}], "]"}]}], "}"}]}], "]"}]}]}], 
              "\[IndentingNewLine]", "}"}], "&"}], ",", " ", 
            RowBox[{"(*", " ", 
             RowBox[{
              RowBox[{
              "Functions", " ", "that", " ", "apply", " ", "to", " ", "a", 
               " ", "vector", " ", "of", " ", "2", " ", "elements"}], ",", 
              " ", 
              RowBox[{"1", "st", " ", 
               RowBox[{"function", ":", " ", 
                RowBox[{
                "for", " ", "the", " ", "increasing", " ", "index", " ", "of",
                  " ", "collumn"}]}]}], ",", " ", 
              RowBox[{"2", "nd", " ", 
               RowBox[{"function", ":", " ", 
                RowBox[{
                "apply", " ", "findroot", " ", "with", " ", "initial", " ", 
                 "as", " ", "result", " ", "of", " ", "previous", " ", 
                 "calculation"}]}]}]}], "*)"}], "\[IndentingNewLine]", 
            RowBox[{"{", 
             RowBox[{"1", ",", "linit"}], "}"}], ",", " ", 
            RowBox[{"(*", 
             RowBox[{
              RowBox[{"the", " ", "2", " ", "elements", " ", "vector"}], ",", 
              " ", 
              RowBox[{"first", " ", 
               RowBox[{"element", ":", " ", 
                RowBox[{"collumn", " ", "index"}]}]}], ",", " ", 
              RowBox[{"2", "nd", " ", 
               RowBox[{"element", ":", " ", 
                RowBox[{"result", " ", "of", " ", "trait"}]}]}]}], "*)"}], 
            "\[IndentingNewLine]", 
            RowBox[{
             RowBox[{"(", 
              RowBox[{
               RowBox[{"#", "[", 
                RowBox[{"[", "1", "]"}], "]"}], " ", "\[LessEqual]", " ", 
               RowBox[{"Length", "[", "varparcol", " ", "]"}]}], " ", ")"}], 
             "&"}]}], "]"}]}], ";", "\[IndentingNewLine]", 
         RowBox[{"row", " ", "=", " ", 
          RowBox[{"AppendTo", "[", 
           RowBox[{"row", ",", " ", 
            RowBox[{"col", "[", 
             RowBox[{"[", 
              RowBox[{"All", ",", " ", "2"}], "]"}], "]"}]}], "]"}]}], ";", 
         "\[IndentingNewLine]", 
         RowBox[{"linit", " ", "=", " ", 
          RowBox[{
           RowBox[{"col", "[", 
            RowBox[{"[", 
             RowBox[{"All", ",", " ", "2"}], "]"}], "]"}], "[", 
           RowBox[{"[", "2", "]"}], "]"}]}], ";"}]}], "\[IndentingNewLine]", 
       "]"}], "\[IndentingNewLine]", 
      RowBox[{"Return", "[", 
       RowBox[{
        RowBox[{"row", "[", 
         RowBox[{"[", 
          RowBox[{"All", ",", " ", 
           RowBox[{"2", ";;"}]}], "]"}], "]"}], ",", " ", "Module"}], "]"}]}],
      ";"}]}], "\[IndentingNewLine]", "]"}], " "}]], "Input",
 CellGroupingRules->{GroupTogetherGrouping, 10000.},
 CellChangeTimes->{{3.714393516246587*^9, 3.714393554144369*^9}, {
   3.71439370150819*^9, 3.7143937039401083`*^9}, {3.7154171184726477`*^9, 
   3.715417238619993*^9}, {3.7154172752847652`*^9, 3.715417278766841*^9}, {
   3.715417374136128*^9, 3.715417621119988*^9}, {3.715417847389415*^9, 
   3.715417906166543*^9}, {3.715417978038095*^9, 3.715418168237381*^9}, {
   3.715418855139648*^9, 3.715418859509523*^9}, 3.71541906459658*^9, {
   3.746509147131681*^9, 3.7465091550541697`*^9}, {3.746509234710854*^9, 
   3.7465093292776403`*^9}, {3.746509579997324*^9, 3.746509581199972*^9}}]
}, Closed]]
}, Open  ]],

Cell[CellGroupData[{

Cell["Numerical result", "Chapter",
 CellChangeTimes->{{3.714394416072863*^9, 3.71439441857003*^9}}],

Cell[CellGroupData[{

Cell["\<\
Preparing tradeoff curve, invasion boundary and their derivatives\
\>", "Section",
 CellChangeTimes->{{3.715418225465906*^9, 3.715418249837783*^9}}],

Cell[BoxData[{
 RowBox[{
  RowBox[{"tradeoffm", " ", "=", " ", 
   RowBox[{"tradeoff", "/.", 
    RowBox[{"\[Rho]", "\[Rule]", " ", "\[Rho]m"}]}]}], 
  ";"}], "\[IndentingNewLine]", 
 RowBox[{
  RowBox[{"invCurve", "=", 
   RowBox[{
    FractionBox[
     RowBox[{
      RowBox[{"(", 
       RowBox[{"\[Rho]m", "-", 
        RowBox[{
         SubscriptBox["\[Mu]", "0"], 
         RowBox[{"(", 
          RowBox[{"1", "+", 
           RowBox[{"c", " ", "F"}]}], " ", ")"}]}]}], ")"}], " ", 
      RowBox[{"(", 
       RowBox[{"\[Sigma]", "-", "\[Nu]"}], ")"}]}], 
     RowBox[{
      RowBox[{"(", 
       RowBox[{"\[Rho]m", "+", "b", " ", "+", 
        RowBox[{"(", 
         RowBox[{"\[Sigma]", "-", "\[Nu]"}], ")"}]}], ")"}], 
      RowBox[{"(", 
       RowBox[{"\[CapitalNu]", "-", "A"}], ")"}]}]], "/.", 
    RowBox[{"{", 
     RowBox[{
      RowBox[{"F", "\[Rule]", "Fres"}], ",", 
      RowBox[{"A", "\[Rule]", " ", "Pres"}]}], "}"}]}]}], 
  ";"}], "\[IndentingNewLine]", 
 RowBox[{
  RowBox[{"dtradeoffm", " ", "=", " ", 
   RowBox[{"D", "[", 
    RowBox[{"tradeoffm", ",", " ", "\[Rho]m"}], "]"}]}], 
  ";"}], "\[IndentingNewLine]", 
 RowBox[{
  RowBox[{"dinvCurve", " ", "=", " ", 
   RowBox[{"D", "[", 
    RowBox[{"invCurve", ",", " ", "\[Rho]m"}], "]"}]}], ";"}]}], "Input",
 CellChangeTimes->{{3.715418252980998*^9, 3.715418278592667*^9}, {
  3.71541831136902*^9, 3.715418340729082*^9}, {3.7973316686542387`*^9, 
  3.7973316892276793`*^9}}]
}, Open  ]],

Cell[CellGroupData[{

Cell["\<\
Varying b and N no vertical transmission concave tradeoff curve\
\>", "Section",
 CellChangeTimes->{{3.714394437019143*^9, 3.7143944584003963`*^9}, {
  3.714397643264579*^9, 3.714397648318324*^9}}],

Cell[BoxData[{
 RowBox[{
  RowBox[{"parbN1", "=", " ", 
   RowBox[{"{", 
    RowBox[{
     RowBox[{"c", "\[Rule]", " ", "2"}], ",", 
     RowBox[{"(*", 
      RowBox[{
       RowBox[{"b", " ", "\[Rule]", " ", "0"}], ","}], "*)"}], 
     RowBox[{"\[Sigma]", "\[Rule]", "0"}], ",", " ", 
     RowBox[{"\[Nu]", "\[Rule]", " ", "3"}], ",", "  ", 
     RowBox[{"(*", 
      RowBox[{
       RowBox[{"\[CapitalNu]", "\[Rule]", " ", "100"}], ","}], "*)"}], "   ", 
     
     RowBox[{
      SubscriptBox["\[Mu]", "0"], " ", "\[Rule]", " ", "3"}], ",", "   ", 
     RowBox[{"\[Omega]", "\[Rule]", " ", "6.5"}], ",", " ", 
     RowBox[{"\[Beta]max", " ", "\[Rule]", " ", "5"}], ",", " ", 
     RowBox[{"\[Alpha]", "\[Rule]", " ", "0.7"}], ",", " ", 
     RowBox[{"\[Delta]", "\[Rule]", " ", "1.3"}]}], "}"}]}], 
  ";"}], "\[IndentingNewLine]", 
 RowBox[{
  RowBox[{"bN1varb", " ", "=", " ", 
   RowBox[{"Table", "[", 
    RowBox[{"i", ",", " ", 
     RowBox[{"{", 
      RowBox[{"i", ",", 
       RowBox[{"-", "1"}], ",", " ", "15", ",", " ", "0.25"}], "}"}]}], 
    "]"}]}], ";"}], "\[IndentingNewLine]", 
 RowBox[{
  RowBox[{"bN1varN", " ", "=", 
   RowBox[{"Table", "[", 
    RowBox[{"i", ",", " ", 
     RowBox[{"{", 
      RowBox[{"i", ",", "2", ",", " ", "40", ",", " ", "1"}], "}"}]}], 
    "]"}]}], ";"}]}], "Input",
 CellChangeTimes->{{3.714389703279149*^9, 3.714389802989748*^9}, {
   3.714389835560171*^9, 3.714389862141665*^9}, 3.714390203985159*^9, {
   3.714390433405243*^9, 3.714390444782783*^9}, {3.714390834300317*^9, 
   3.714390839135557*^9}, 3.71439107981369*^9, {3.714392139405971*^9, 
   3.7143921407033253`*^9}, 3.714392220822899*^9, {3.714392929744833*^9, 
   3.714392930830061*^9}, {3.7143930722183847`*^9, 3.714393072668708*^9}, {
   3.714393167351841*^9, 3.714393167954875*^9}, {3.7143932731415462`*^9, 
   3.7143933007084084`*^9}, {3.714393337567795*^9, 3.7143933880766897`*^9}, {
   3.714393565811153*^9, 3.7143935663621187`*^9}, {3.714393945211356*^9, 
   3.714393947146761*^9}, {3.714394068079414*^9, 3.7143940685853853`*^9}, {
   3.714394192886612*^9, 3.7143942090124598`*^9}, {3.7143944456299133`*^9, 
   3.714394446257492*^9}, {3.714394501472761*^9, 3.714394544144773*^9}, {
   3.71541456640724*^9, 3.715414599574211*^9}, {3.715415570728653*^9, 
   3.715415571188035*^9}, {3.715427825941966*^9, 3.715427828558427*^9}, {
   3.7171590437205*^9, 3.717159046764477*^9}, {3.717159236434287*^9, 
   3.7171592378027782`*^9}, {3.717159352115656*^9, 3.717159354261839*^9}, {
   3.720896394630313*^9, 3.7208964036968393`*^9}, {3.720896555339665*^9, 
   3.720896564101791*^9}, {3.7208966094118347`*^9, 3.720896617053035*^9}, {
   3.720896767559731*^9, 3.72089680605499*^9}, 3.720896961618697*^9, {
   3.7465088606133413`*^9, 3.746508860992601*^9}, {3.746508906368162*^9, 
   3.7465089209915237`*^9}, {3.746509011500679*^9, 3.746509011606118*^9}, {
   3.746509349913793*^9, 3.746509365567988*^9}, {3.746509635924564*^9, 
   3.7465096361032877`*^9}, {3.74650966758869*^9, 3.746509668491949*^9}, {
   3.746509722022317*^9, 3.7465097221936617`*^9}, {3.7465098805742903`*^9, 
   3.74650988114657*^9}, {3.746511368301839*^9, 3.746511368534305*^9}, {
   3.7465114163423023`*^9, 3.746511416512259*^9}, {3.751694920499668*^9, 
   3.75169492805309*^9}, {3.75170727776292*^9, 3.7517072902690496`*^9}, {
   3.7517074516348*^9, 3.7517074535483017`*^9}, {3.751707610773746*^9, 
   3.751707636421583*^9}, {3.751707734853644*^9, 3.751707735574635*^9}, {
   3.7517078180448837`*^9, 3.751707823940671*^9}, 3.759584164809458*^9, {
   3.797339535293147*^9, 3.797339535606921*^9}}],

Cell[BoxData[{
 RowBox[{
  RowBox[{"bN1mat", " ", "=", " ", 
   RowBox[{
    RowBox[{"BifurcationData", "[", 
     RowBox[{
     "tradeoffm", ",", " ", "invCurve", ",", " ", "dtradeoffm", ",", " ", 
      "dinvCurve", ",", "parbN1", ",", " ", "b", ",", "bN1varb", ",", " ", 
      "\[CapitalNu]", ",", "bN1varN", " ", ",", " ", "5.5", ",", " ", 
      "\[Rho]", ",", " ", "\[Rho]m"}], "]"}], "//", "Quiet"}]}], 
  ";"}], "\[IndentingNewLine]", 
 RowBox[{"Beep", "[", "]"}]}], "Input",
 CellChangeTimes->{{3.715414625357957*^9, 3.715414657672147*^9}, 
   3.7154153738126917`*^9, {3.715418701199664*^9, 3.71541876512403*^9}, {
   3.71541902737214*^9, 3.715419028040262*^9}, {3.715427839323194*^9, 
   3.7154278404719276`*^9}, {3.71715872118079*^9, 3.717158722325411*^9}, {
   3.746509601272635*^9, 3.746509602770138*^9}, {3.74651138050324*^9, 
   3.7465113906759*^9}, {3.746511530013839*^9, 3.746511532363194*^9}, {
   3.7973395267194147`*^9, 3.797339528675119*^9}}],

Cell[BoxData[
 RowBox[{
  RowBox[{"bN1matfixed", " ", "=", " ", 
   RowBox[{"bN1mat", "/.", 
    RowBox[{"(", 
     RowBox[{
      RowBox[{"_", "?", " ", 
       RowBox[{"(", 
        RowBox[{
         RowBox[{
          RowBox[{"Im", "[", "#", "]"}], "\[NotEqual]", " ", "0"}], "&"}], 
        ")"}]}], "\[Rule]", " ", 
      RowBox[{"Min", "[", 
       RowBox[{"Re", "[", 
        RowBox[{"bN1mat", "[", 
         RowBox[{"[", "1", "]"}], "]"}], "]"}], "]"}]}], ")"}]}]}], 
  ";"}]], "Input",
 CellChangeTimes->{{3.7465115730919456`*^9, 3.7465116185718822`*^9}, {
  3.746511676959346*^9, 3.7465116802357197`*^9}}],

Cell[BoxData[
 RowBox[{
  RowBox[{"lcpbN1", "=", 
   RowBox[{"ListContourPlot", "[", 
    RowBox[{"bN1matfixed", ",", 
     RowBox[{"ContourShading", "\[Rule]", "None"}], ",", 
     "\[IndentingNewLine]", 
     RowBox[{"Contours", "\[Rule]", 
      RowBox[{"{", 
       RowBox[{
        RowBox[{"{", 
         RowBox[{"0", ",", "  ", 
          RowBox[{"{", 
           RowBox[{"Thick", ",", " ", "Black"}], "}"}]}], "}"}], ",", 
        RowBox[{"{", 
         RowBox[{"5", ",", " ", 
          RowBox[{"{", 
           RowBox[{"Thick", ",", " ", "Black"}], "}"}]}], "}"}]}], "}"}]}], 
     ",", "\[IndentingNewLine]", 
     RowBox[{"DataRange", "\[Rule]", 
      RowBox[{"{", 
       RowBox[{
        RowBox[{"{", 
         RowBox[{"2", ",", "40"}], "}"}], ",", 
        RowBox[{"{", 
         RowBox[{
          RowBox[{"-", "1"}], ",", "15"}], "}"}]}], "}"}]}], ",", 
     "\[IndentingNewLine]", 
     RowBox[{"FrameLabel", "\[Rule]", 
      RowBox[{"{", 
       RowBox[{
       "\"\<Density of total host population\>\"", ",", " ", 
        "\"\< Compound benefit (B = b - \[Nu])\>\""}], "}"}]}], ",", 
     "\[IndentingNewLine]", " ", 
     RowBox[{"LabelStyle", "\[Rule]", 
      RowBox[{"Directive", "[", 
       RowBox[{"Black", ",", " ", 
        RowBox[{"FontSize", "\[Rule]", " ", "16"}]}], "]"}]}], ",", " ", 
     RowBox[{"FrameTicks", "\[Rule]", "None"}], ",", "\[IndentingNewLine]", 
     RowBox[{"GridLines", "\[Rule]", 
      RowBox[{"{", 
       RowBox[{
        RowBox[{"{", "}"}], ",", 
        RowBox[{"{", 
         RowBox[{"(*", 
          RowBox[{"3", ","}], "*)"}], " ", "0", "}"}]}], "}"}]}], ",", " ", 
     RowBox[{"Method", "\[Rule]", 
      RowBox[{"{", 
       RowBox[{"\"\<GridLinesInFront\>\"", "\[Rule]", "True"}], "}"}]}], ",", 
     " ", 
     RowBox[{"ImageSize", "\[Rule]", 
      RowBox[{"{", 
       RowBox[{"300", ",", " ", "300"}], "}"}]}]}], "\[IndentingNewLine]", 
    "]"}]}], ";"}]], "Input",
 CellChangeTimes->{{3.75783018339319*^9, 3.757830204435643*^9}, {
   3.757830263825863*^9, 3.757830349444121*^9}, {3.757830443136663*^9, 
   3.757830532121235*^9}, {3.757830601226035*^9, 3.7578306589237967`*^9}, {
   3.757830700247509*^9, 3.7578307532110577`*^9}, {3.757830787132803*^9, 
   3.757830801252273*^9}, 3.757830833069374*^9, {3.757832089733028*^9, 
   3.757832221117668*^9}, {3.7578322700997677`*^9, 3.757832315282789*^9}, {
   3.757832756105034*^9, 3.757832903210326*^9}, {3.75783334491081*^9, 
   3.757833345675663*^9}, {3.757833479384062*^9, 3.757833572454721*^9}, {
   3.7578336313646917`*^9, 3.757833648915379*^9}}],

Cell[CellGroupData[{

Cell[BoxData[
 RowBox[{"bN1Plot", " ", "=", 
  RowBox[{"Labeled", "[", 
   RowBox[{
    RowBox[{"ListDensityPlot", "[", 
     RowBox[{"bN1matfixed", ",", 
      RowBox[{"Epilog", "\[Rule]", 
       RowBox[{"lcpbN1", "[", 
        RowBox[{"[", "1", "]"}], "]"}]}], ",", 
      RowBox[{"ColorFunction", "\[Rule]", 
       RowBox[{"ColorData", "[", 
        RowBox[{"{", 
         RowBox[{"\"\<RedBlueTones\>\"", ",", 
          RowBox[{"{", 
           RowBox[{"0", ",", " ", "5"}], "}"}]}], "}"}], "]"}]}], ",", 
      "\[IndentingNewLine]", 
      RowBox[{"PlotLegends", "\[Rule]", 
       RowBox[{"Placed", "[", 
        RowBox[{
         RowBox[{"BarLegend", "[", 
          RowBox[{
           RowBox[{"{", 
            RowBox[{"Automatic", ",", 
             RowBox[{"{", 
              RowBox[{"0", ",", " ", "5"}], "}"}]}], "}"}], ",", 
           RowBox[{"\"\<Ticks\>\"", "\[Rule]", 
            RowBox[{"{", 
             RowBox[{"0", ",", "  ", "5"}], "}"}]}], ",", " ", 
           RowBox[{"\"\<TickSide\>\"", "\[Rule]", "Right"}], ",", " ", 
           RowBox[{"\"\<TickLabels\>\"", "\[Rule]", 
            RowBox[{"(", 
             RowBox[{
              RowBox[{
               RowBox[{"Style", "[", 
                RowBox[{"#", ",", "12"}], "]"}], "&"}], "/@", 
              RowBox[{"{", 
               RowBox[{
               "\"\<0\>\"", ",", 
                "\"\<\!\(\*SubscriptBox[\(\[Rho]\), \(max\)]\)\>\""}], 
               "}"}]}], ")"}]}], ",", 
           RowBox[{"LegendMarkerSize", "\[Rule]", "220"}]}], "]"}], ",", " ", 
         
         RowBox[{"{", 
          RowBox[{"Above", ",", " ", "Right"}], "}"}]}], "]"}]}], ",", 
      RowBox[{"ColorFunctionScaling", "\[Rule]", "False"}], ",", 
      RowBox[{"InterpolationOrder", "\[Rule]", "0"}], ",", 
      "\[IndentingNewLine]", 
      RowBox[{"DataRange", "\[Rule]", 
       RowBox[{"{", 
        RowBox[{
         RowBox[{"{", 
          RowBox[{"2", ",", "40"}], "}"}], ",", 
         RowBox[{"{", 
          RowBox[{
           RowBox[{"-", "1"}], ",", "15"}], "}"}]}], "}"}]}], ",", 
      "\[IndentingNewLine]", 
      RowBox[{"FrameLabel", "\[Rule]", 
       RowBox[{"{", 
        RowBox[{
        "\"\<Density of total host population\>\"", ",", " ", 
         "\"\< Compound benefit (B = b - \[Nu])\>\""}], "}"}]}], ",", 
      "\[IndentingNewLine]", " ", 
      RowBox[{"LabelStyle", "\[Rule]", 
       RowBox[{"Directive", "[", 
        RowBox[{"Black", ",", " ", 
         RowBox[{"FontSize", "\[Rule]", " ", "16"}]}], "]"}]}], ",", " ", 
      RowBox[{"FrameTicks", "\[Rule]", 
       RowBox[{"{", 
        RowBox[{
         RowBox[{"{", 
          RowBox[{
           RowBox[{"{", 
            RowBox[{
             RowBox[{"{", 
              RowBox[{"0", ",", " ", "\"\<B = 0\>\""}], "}"}], ",", 
             RowBox[{"{", " ", 
              RowBox[{"3", ",", "0"}], "}"}], ",", 
             RowBox[{"{", 
              RowBox[{"9", ",", " ", "6"}], "}"}]}], "}"}], ",", " ", 
           "None"}], "}"}], ",", 
         RowBox[{"{", 
          RowBox[{
           RowBox[{"{", 
            RowBox[{
            "2", ",", " ", "10", ",", "20", ",", " ", "30", ",", "40"}], 
            "}"}], ",", "None"}], "}"}]}], "}"}]}], ",", 
      "\[IndentingNewLine]", 
      RowBox[{"GridLines", "\[Rule]", 
       RowBox[{"{", 
        RowBox[{
         RowBox[{"{", "}"}], ",", 
         RowBox[{"{", 
          RowBox[{"(*", 
           RowBox[{"3", ","}], "*)"}], " ", "0", "}"}]}], "}"}]}], ",", " ", 
      RowBox[{"Method", "\[Rule]", 
       RowBox[{"{", 
        RowBox[{"\"\<GridLinesInFront\>\"", "\[Rule]", "True"}], "}"}]}], ",",
       " ", 
      RowBox[{"GridLinesStyle", "\[Rule]", 
       RowBox[{"Directive", "[", 
        RowBox[{"Black", ",", "Dashed", ",", 
         RowBox[{"Thickness", "[", "0.005", "]"}]}], "]"}]}], ",", " ", 
      RowBox[{"ImageSize", "\[Rule]", 
       RowBox[{"{", 
        RowBox[{"300", ",", " ", "300"}], "}"}]}]}], "\[IndentingNewLine]", 
     "]"}], ",", " ", 
    RowBox[{"Style", "[", 
     RowBox[{"\"\<A)\>\"", ",", " ", "18"}], "]"}], ",", " ", 
    RowBox[{"{", 
     RowBox[{"{", 
      RowBox[{"Top", ",", " ", "Left"}], "}"}], "}"}]}], "]"}]}]], "Input",
 CellChangeTimes->{{3.715415470560445*^9, 3.715415471510099*^9}, {
   3.715419401525198*^9, 3.715419403352916*^9}, {3.715427785881488*^9, 
   3.715427793227385*^9}, {3.715428626033413*^9, 3.715428628770164*^9}, {
   3.715428707928488*^9, 3.715428757675189*^9}, 3.715428808794209*^9, {
   3.7154288798085737`*^9, 3.715428884161112*^9}, {3.71542892530424*^9, 
   3.715428936771112*^9}, {3.715429011299128*^9, 3.715429012209146*^9}, {
   3.71542906457126*^9, 3.7154291290973263`*^9}, {3.715429174453903*^9, 
   3.7154291905787973`*^9}, {3.7154320954068823`*^9, 3.715432130871768*^9}, {
   3.715432763196145*^9, 3.715432765591956*^9}, 3.715434173058052*^9, {
   3.715434205968958*^9, 3.715434225271758*^9}, {3.71543425587545*^9, 
   3.715434256064322*^9}, {3.715434355347052*^9, 3.7154343821806517`*^9}, {
   3.715434545181809*^9, 3.715434549490509*^9}, {3.7171586569347963`*^9, 
   3.717158662856001*^9}, {3.717158900831444*^9, 3.717158921696724*^9}, {
   3.717158960299761*^9, 3.717159030040119*^9}, {3.7171590955161448`*^9, 
   3.717159106683956*^9}, {3.717159219547496*^9, 3.71715922098958*^9}, {
   3.720896626159369*^9, 3.720896652767041*^9}, {3.720896842783523*^9, 
   3.720896848325325*^9}, {3.721718564008881*^9, 3.7217185662915297`*^9}, {
   3.746508839550716*^9, 3.746508839901416*^9}, {3.746509022477326*^9, 
   3.7465090224950743`*^9}, {3.74650968364435*^9, 3.746509683958708*^9}, 
   3.7465097284666224`*^9, {3.746511686250902*^9, 3.7465117003935823`*^9}, {
   3.751631620344336*^9, 3.751631624447386*^9}, 3.751631764038622*^9, {
   3.751631824023378*^9, 3.751631847842657*^9}, {3.751631918447954*^9, 
   3.75163192066369*^9}, {3.7516319698086777`*^9, 3.751632074812875*^9}, {
   3.751632329409307*^9, 3.7516323348910713`*^9}, {3.751632370757393*^9, 
   3.75163249072268*^9}, {3.751632574293919*^9, 3.7516325928666887`*^9}, {
   3.7516326237630796`*^9, 3.7516327089256077`*^9}, {3.7516328467618227`*^9, 
   3.751632915767047*^9}, {3.75163330692262*^9, 3.7516333616956778`*^9}, {
   3.751634720744462*^9, 3.751634721144809*^9}, {3.751634978086544*^9, 
   3.751634978232931*^9}, {3.751635511692616*^9, 3.7516355260426197`*^9}, {
   3.751635603863152*^9, 3.751635607661319*^9}, {3.7516366293688173`*^9, 
   3.751636629554714*^9}, {3.7516377647227697`*^9, 3.751637766945129*^9}, {
   3.7516387922566147`*^9, 3.751638810395565*^9}, {3.751639546261197*^9, 
   3.751639552346781*^9}, {3.751694941215673*^9, 3.7516949699259453`*^9}, {
   3.7517073232523537`*^9, 3.7517073320320387`*^9}, {3.751707393859509*^9, 
   3.7517073939831343`*^9}, {3.7517074411336412`*^9, 3.751707441472137*^9}, {
   3.751707513351674*^9, 3.7517075188302507`*^9}, 3.7517077168500147`*^9, {
   3.7517078103265543`*^9, 3.751707810699583*^9}, {3.751707990109177*^9, 
   3.751708011314308*^9}, {3.751708044544915*^9, 3.751708046853362*^9}, 
   3.751708710065242*^9, {3.757830001425205*^9, 3.757830015954762*^9}, {
   3.757830058300823*^9, 3.757830073070253*^9}, 3.757830188649288*^9, {
   3.757830272443935*^9, 3.75783027797971*^9}, {3.757833264794652*^9, 
   3.7578332680569363`*^9}, {3.774357451554894*^9, 3.7743574517212057`*^9}, {
   3.786004318480536*^9, 3.786004333242585*^9}}],

Cell[BoxData[
 TemplateBox[{TemplateBox[{
     GraphicsBox[
      GraphicsComplexBox[CompressedData["
1:eJyNnUtObOm6XVMIoS2E0AY2sHmfw0mn0+k0uu/3vYd8tMBNsOSyu/D17HaB
JkQxihQoUKBgy3fPiZj+p4ajsjQyhubaEauSYwUEf/wf/+u//8+d7/7P44fv
vvu/x/94PP7H4fnf/+P4qfD23z/6jdMXb8JvnL74KfzG6Yv9AE7fe3+O8xVO
368n/Mbp+/0Mv3H6vp7hN05f/BJ+4/TFr+E3Tl/8Fn7j9H09/z+P6Yt34r83
Tl+8G37j9MV74TdO/1Mc6XW24374jdMXH4TfOH3xYfiN0xd/Dr9x+uKj8Bun
Lz4Ov3H64pPwG6cv/hJ+4/TFp+E3Tl98Fn7j9MXn4TdOX/w1/Mbpiy/Cb5y+
+DL8xumLr8JvnL74OvzG6Ytvwm+cvvg2/Mbpi+/Cb5y++A/hN07/G0/4ldPX
3h/jfI3T1174ldPX3n2cr3H62gu/cvra+1Ocr3H62gu/cvra+z7O1zh97YVf
OX3t/ac4X+P0tRd+5fS190Ocr3H62gu/cvra+89xvsbpay/8yulr78c4X+P0
tRd+5fS191/ifI3T1174ldPX3k9xvsbpay/8yulr77/G+Rqnr73wK6evvZ/j
fI3T1174ldPX3n+L8zVOX3vhV05few9xvod4Xr3/uTD1/bb4Yur7TfHF1PdP
xff/53/30W+cvveg78Xp+/VA32+K7/cT+n5bfF9P6Pvn4oup71+KL6a+fy2+
mPr+rfjZeZ+AWxfuhN84fTH1/W7xxdT3e8XPjqVj62Dq+/3ii6nvD4ovpr4/
LP7nONLrbEfq+6Pii6nvj4svpr4/Kb6Y+v5L8cXU96fFF1PfnxVfTH1/Xnwx
9f3X4oup7y+KL6a+vyy+mPr+qvhi6vvr4oup72+KL6a+vy2+mPr+rvhi6Htz
+t+Y+n6arz3oe3P62oO+n+Zr7z7O1zh97YVfOX3tQd+b09ce9P00X3vQ9+b0
tQd9P83XHvS9OX3tQd9P87UHfW9OX3vQ99N87UHfm9PXHvT9NF97P8b5Gqev
vfArp6896Htz+tqDvp/maw/63py+9qDvp/nag743p6896Ptpvvag783paw/6
fpqvPeh7c/rag76f5msve/8hnlfvfylMfb8tvpj6flN8MfX9U/H9Odd3H/3G
6XsP+l6cvl8P9P2m+H4/oe+3xff1hL5/Lr6Y+v6l+GLq+9fii6nv34qfn3N+
Bm6fi+6E3zh9MfX9bvHF1Pd7xc/Oow5uXUh9v198MfX9QfHF1PeHxc+OpWPr
YOr7o+KLqe+Piy+mvj8p/pc40utsR+r70+KLqe/Pii+mvj8vvpj6/mvxxdT3
F8UXU99fFl9MfX9VfDH1/XXxxdT3N8UXU9/fFl9MfX9XfDH0vTn9b0x9P83X
HvS9OX3tQd9P87V3H+drnL72wq+cvvag783paw/6fpqvPeh7c/rag76f5msP
+t6cvvag76f52oO+N6evPej7ab72oO/N6WsP+n6arz3oe3P62oO+n+ZrD/re
nL72oO+n+dqDvjenrz3o+2m+9qDvzelrD/p+mq896Htz+tqDvp/maw/63py+
9qDvp/nay95/iOfV+18LU99viy+mvt8UX0x9/1R8/5zndx/9xul7D/penL5f
D/T9pvh+P6Hvt8X39YS+fy6+mPr+pfhi6vvX4oup79+Knz/n+wW4/VzwTviN
0xdT3+8WX0x9v1f8/JzzC3D7XJT6fr/4Yur7g+KLqe8Pi5+dRx3cupD6/qj4
Yur74+KLqe9Pip8dS8fWwdT3p8UXU9+fFV9MfX9e/K9xpNfZjtT3F8UXU99f
Fl9MfX9VfDH1/XXxxdT3N8UXU9/fFl9MfX9XfDH0vTn9b0x9P83XHvS9OX3t
Qd9P87V3H+drnL72wq+cvvag783paw/6fpqvPeh7c/rag76f5msP+t6cvvag
76f52oO+N6evPej7ab72oO/N6WsP+n6arz3oe3P62oO+n+ZrD/renL72oO+n
+dqDvjenrz3o+2m+9qDvzelrD/p+mq896Htz+tqDvp/maw/63py+9qDvp/na
y95/iOfV+9eFqe+3xRdT32+KL6a+fyq+f8/xu49+4/S9B30vTt+vB/p+U3y/
n9D32+L7ekLfPxdfTH3/Unwx9f1r8cXU92/Fz99z/Qrcfi92J/zG6Yup73eL
L6a+3yt+/pzvV+D2c8HU9/vFF1PfHxRfTH1/WPz8nPMrcPtclPr+qPhi6vvj
4oup70+Kn51HHdy6kPr+tPhi6vuz4oup78+Lnx1Lx9bB1PcXxRdT318WX0x9
f1X86zjS62xH6vub4oup72+LL6a+vyu+GPrenP43pr6f5msP+t6cvvag76f5
2ruP8zVOX3vhV05fe9D35vS1B30/zdce9L05fe1B30/ztQd9b05fe9D303zt
Qd+b09ce9P00X3vQ9+b0tQd9P83XHvS9OX3tQd9P87UHfW9OX3vQ99N87UHf
m9PXHvT9NF970Pfm9LUHfT/N1x70vTl97UHfT/O1B31vTl970PfTfO1l7z/E
8+r9PxSmvt8WX0x9vym+mPr+qfj+np7vPvqN0/ce9L04fb8e6PtN8f1+Qt9v
i+/rCX3/XHwx9f1L8cXU96/FF1PfvxU/vqfp/XoXTl+8E37j9MXU97vFF1Pf
7xU/f8/1Grj9Xiz1/X7xxdT3B8UXU98fFj9/zvcauP1cMPX9UfHF1PfHxRdT
358UPz/nvAZun4tS358WX0x9f1Z8MfX9efGz86iDWxdS318UX0x9f1l8MfX9
VfGzQ+nYOpj6/qb4Yur72+KLqe/viv+HONLrLEfq+2m+jtD35vS1B30/zdfe
fZyvcfraC79y+tqDvjenrz3o+2m+9qDvzelrD/p+mq896Htz+tqDvp/maw/6
3py+9qDvp/nag743p6896Ptpvvag783paw/6fpqvPeh7c/rag76f5msP+t6c
vvag76f52oO+N6evPej7ab72oO/N6WsP+n6arz3oe3P62oO+n+ZrL3v/IZ5X
798Xpr7fFl9Mfb8pvpj6/qn4Yj3+AJy+96DvxemLqe83xRdT32+LL6a+fy6+
mPr+pfhi6vvX4oup79+KL/7u8aPfOH3xTviN0xdT3+8WX0x9v1d8MfU9fS8U
9f1+8cXU9wfFF1PfHxZfTH1PvxdLfX9UfDH1/XHxxdT3J8UXU9/TzwVT358W
X0x9f1Z8MfX9efHF1Pf0uSj1/UXxxdT3l8UXU99fFV9M3UtdSH1/U3wx9f1t
8cXU93fFvw+Pjul/4wmvcvrag743p6896Ptp/n0c4XW2I/X9NF9H6Htz+tqD
vp/maw/63py+9qDvp/nag743p6896Ptpvvag783paw/6fpqvPeh7c/rag76f
5msP+t6cvvag76f52oO+N6evPej7ab72oO/N6WsP+n6arz3oe3P62oO+n+Zr
D/renL72oO+n+dqDvjenrz3o+2m+9rL3H+J59f73hanvt8UXU99vii+mvn8q
vv9Oy3cf/cbpew/6Xpy+Xw/0/ab4fj+h77fF9/WEvn8uvpj6/qX4Yur71+KL
qe/fip9/5+ceuP1doJ3wG6cvpr7fLb6Y+n6v+Pk9x/fA7XuRqe/3iy+mvj8o
vpj6/rD4+T1P98Dte6Go74+KL6a+Py6+mPr+pPj5e673wO33YqnvT4svpr4/
K76Y+v68+PlzvvfA7eeCqe8vii+mvr8svpj6/qr4+TnnPXD7XJT6/qb4Yur7
2+KLqe/vip+ddw9cupD6fpqvPeh7c/rag76f5meH0rF08IRXOX3t/Sl2G6ev
vfArp/99HPPflVyO1PfTfB2h783paw/6fpqvPeh7c/rag76f5msP+t6cvvag
76f52oO+N6evPej7ab72oO/N6WsP+n6arz3oe3P62oO+n+ZrD/renL72oO+n
+dqDvjenrz3o+2m+9qDvzelrD/p+mq+97P2HeF69/0Nh6vtt8cXU95vii6nv
n4rvv1P63Ue/cfreg74Xp+/XA32/Kb7fT+j7bfF9PaHvn4svpr5/Kb6Y+v61
+GLq+7fi59+5/R64/V3cnfAbpy/eDb9x+mLq+73i59/5+R64/V0g6vv94oup
7w+KL6a+Pyx+fs/x98Dte5Gp74+KL6a+Py6+mPr+pPj5PU/fA7fvhaK+Py2+
mPr+rPhi6vvz4ufvuX4P3H4vlvr+ovhi6vvL4oup76+Knz/n+z1w+7lg6vub
4oup72+LL6a+vyt+fs75PXD5XJT6fpqvPeh7c/rag76f5mfnfQ9cupD6fpqv
Peh7c/rag76f5meH0rF08IRXOX3tQd+b09ce9P00/4c4wutsR+r7ab6O0Pfm
9LUHfT/N1x70vTl97UHfT/O1B31vTl970PfTfO1B35vT1x70/TRfe9D35vS1
B30/zdce9L05fe1B30/ztQd9b05fe9D303ztZe8/xPPq/R8LU99viy+mvt8U
X0x9/1R8sR4/AKfvPeh7cfp+PdD3m+L7/YS+3xbf1xP6/rn4Yur7l+KLqe9f
iy+mvn8rvq/n40e/cfrinfAbpy+mvt8tvngv/Mbpi6nvPxVfTH2/X3wx9f1B
8cXU94fFz7/z8wNw+7tA1PdHxRdT3x8XX0x9f1L8/J7jH4Db9yJT358WX0x9
f1Z8MfX9efHze55+AG7fC0V9f1F8MfX9ZfHF1PdXxc/fc/0BuP1eLPX9TfHF
1Pe3xRdT398VP3/O9wfg8nPB1PfTfO1B35vT1x70/TQ/P+f8Abh8Lkp9P83X
HvS9OX3tQd9P87PzfgAuXUh9P83XHvS9OX3tQd9P87ND6Vg6eMKrnL72oO/N
6WsP+n6a/2Mc4XW2I/X9NF9H6Htz+tqDvp/maw/63py+9qDvp/nag743p689
6Ptpvvag783paw/6fpqvPeh7c/rag76f5msve/8hnlfv/1SY+n5bfDH1/ab4
Yur7p+KL9fgROH3vQd+L0/frgb7fFN/vJ/T9tvi+ntD3z8UXU9+/FF9Mff9a
fDH1/VvxfT0fP/qN0xfvhN84fTH1/W7xxdT3e8UXfwq/cfpi6vv94oup7w+K
L6a+Pyy+mPqe/i4u9f1R8cXU98fFF1PfnxQ//k6P/cbpi6nvT4svpr4/K76Y
+v68+Pk9xz8Ct+9Fpr6/KL6Y+v6y+GLq+6vi5/c8/QjcvheK+v6m+GLq+9vi
i6nv74qfv+f6I3D5vVjq+2m+9qDvzelrD/p+mp8/5/sjcPm5YOr7ab72oO/N
6WsP+n6an59z/ghcPhelvp/maw/63py+9qDvp/nZeT8Cly6kvp/maw/63py+
9qDvp/nZoXQsHTzhVU5fe9D35vS1B30/zf8pjvA625H6fpqvI/S9OX3tQd9P
87UHfW9OX3vQ99N87UHfm9PXHvT9NF972fsP8bx6/+fC1Pfb4oup7zfFF1Pf
PxVfrMdPwOl7D/penL5fD/T9pvh+P6Hvt8X39YS+fy6+mPr+pfhi6vvX4oup
79+K7+v5+NFvnL54J/zG6Yup73eLL6a+3yu+mPr+U/HF++E3Tl9MfX9QfDH1
/WHxxdT3n4svpr4/Kr6Y+v64+GLq+5Pii6nv6e/iUt+fFl9MfX9WfDH1/Xnx
xdT39HeBqO8vii+mvr8svpj6/qr4Yup7+l5k6vub4oup72+LL6a+vyt+fE+T
/cbpf2Pq+2m+9qDvzelrD/p+mp+/5/oTcPm9WOr7ab72oO/N6WsP+n6anz/n
+xNw+blg6vtpvvag783paw/6fpqfn3P+BFw+F6W+n+ZrD/renL72oO+n+dl5
PwGXLqS+n+ZrD/renL72oO+n+dmhdCwdPOFVTl970Pfm9LUHfT/N/zmO8Drb
kfp+mq8j9L05fe1B30/ztZe9/xDPq/cfClPfb4svpr7fFF9Mff9UfLEePwOn
7z3oe3H6fj3Q95vi+/2Evt8W39cT+v65+GLq+5fii6nvX4svpr5/K76v5+NH
v3H64p3wG6cvpr7fLb6Y+n6v+GLq+0/FF1Pf7xdffBB+4/TF1PeHxRdT338u
vpj6/qj4Yur74+KLqe9Pii+mvv9SfDH1/WnxxdT3Z8UXU9+fFz//7u3PwO3v
5FLfXxRfTH1/WXwx9f1V8fPv/vwM3P5OEPX9TfHF1Pe3xRdT398VP7/3+Gfg
8j3J1PfTfO1B35vT1x70/TQ/v/fpZ+DyPVHU99N87UHfm9PXHvT9ND9/7/Vn
4PJ7stT303ztQd+b09ce9P00P3/u92fg8nPC1PfTfO1B35vT1x70/TQ/P/f8
Gbh8Tkp9P83XHvS9OX3tQd9P87P7fgYunUh9P83XHvS9OX3tQd9P87Nz6Zi+
9sKrnL72oO/N6WsP+n6a/xDH/He597718l8Upr7fFl9Mfb8pvpj6/qn4Yj0e
gNP3HvS9OH2/Huj7TfH9fkLfb4vv6wl9/1x8MfX9S/HF1PevxRdT378V39fz
8aPfOH3xTviN0xdT3+8WX0x9v1d8MfX9p+KLqe/3iy+mvj8ovvgw/Mbpi6nv
PxdfTH1/VHwx9f1x8cXU9yfFF1Pffym+mPr+tPhi6vuz4oup78+LL6a+/1p8
MfX9RfHF1PeXxRdT318VX0x9f118MfX9TfHF1Pe3xRdT398VXwx9b07/G1Pf
T/O1B31vTl970PfTfO3dx/kap6+98Cunrz3oe3P62oO+n+ZrD/renL72oO+n
+dqDvjenrz3o+2m+9qDvzelrD/p+mq896Htz+tqDvp/maw/63py+9qDvp/na
g743p6896Ptpvvag783paw/6fpqvPeh7c/rag76f5msP+t6cvvag76f52oO+
N6evPej7af5ffPT+n6N771sv/2Vh6vtt8cXU95vii6nvn4ov1uMvgNP3HvS9
OH2/Huj7TfH9fkLfb4vv6wl9/1x8MfX9S/HF1PevxRdT378V39fz8aPfOH3x
TviN0xdT3+8WX0x9v1d8MfX9p+KLqe/3iy+mvj8ovpj6/rD44uz5xumLqe+P
ii+mvj8uvpj6/qT4Yur7L8UXU9+fFl9MfX9WfDH1/XnxxdT3X4svpr6/KL6Y
+v6y+GLq+6vii6nvr4svpr6/Kb6Y+v62+GLq+7vii6Hvzel/Y+r7ab72oO/N
6WsP+n6ar737OF/j9LUXfuX0tQd9b05fe9D303ztQd+b09ce9P00X3vQ9+b0
tQd9P83XHvS9OX3tQd9P87UHfW9OX3vQ99N87UHfm9PXHvT9NF970Pfm9LUH
fT/N1x70vTl97UHfT/O1B31vTl970PfTfO1B35vT1x70/TRfe9D35vS1B30/
zdde9v5DPK/e/6vC1Pfb4oup7zfFF1PfPxVfrMdfAqfvPeh7cfp+PdD3m+L7
/YS+3xbf1xP6/rn4Yur7l+KLqe9fiy+mvn8rvq/n40e/cfrinfAbpy+mvt8t
vpj6fq/4Yur7T8UXU9/vF19MfX9QfDH1/WHxxdT3n4svzp5vnL6Y+v64+GLq
+5Pii6nvvxRfTH1/Wnwx9f1Z8cXU9+fFF1Pffy2+mPr+ovhi6vvL4oup76+K
L6a+vy6+mPr+pvhi6vvb4oup7++KL4a+N6f/janvp/nag743p6896Ptpvvbu
43yN09de+JXT1x70vTl97UHfT/O1B31vTl970PfTfO1B35vT1x70/TRfe9D3
5vS1B30/zdce9L05fe1B30/ztQd9b05fe9D303ztQd+b09ce9P00X3vQ9+b0
tQd9P83XHvS9OX3tQd9P87UHfW9OX3vQ99N87UHfm9PXHvT9NF972fsP8bx6
/68LU99viy+mvt8UX0x9/1R8sR5/BZy+96Dvxen79UDfb4rv9xP6flt8X0/o
++fii6nvX4ovpr5/Lb6Y+v6t+L6ejx/9xumLd8JvnL6Y+n63+GLq+73ii6nv
PxVfTH2/X3wx9f1B8cXU94fFF1Pffy6+mPr+qPji7PnG6Yup70+KL6a+/1J8
MfX9afHF1PdnxRdT358XX0x9/7X4Yur7i+KLqe8viy+mvr8qvpj6/rr4Yur7
m+KLqe9viy+mvr8rvhj63pz+N6a+n+ZrD/renL72oO+n+dq7j/M1Tl974VdO
X3vQ9+b0tQd9P83XHvS9OX3tQd9P87UHfW9OX3vQ99N87UHfm9PXHvT9NF97
0Pfm9LUHfT/N1x70vTl97UHfT/O1B31vTl970PfTfO1B35vT1x70/TRfe9D3
5vS1B30/zdce9L05fe1B30/ztQd9b05fe9D303ztZe8/xPPq/b8pTH2/Lb6Y
+n5TfDH1/VPxxXr8NXD63oO+F6fv1wN9vym+30/o+23xfT2h75+LL6a+fym+
mPr+tfhi6vu34vt6Pn70G6cv3gm/cfpi6vvd4oup7/eKL6a+/1R8MfX9fvHF
1PcHxRdT3x8WX0x9/7n4Yur7o+KLqe+Piy/Onm+cvpj6/kvxxdT3p8UXU9+f
FV9MfX9efDH1/dfii6nvL4ovpr6/LL6Y+v6q+GLq++vii6nvb4ovpr6/Lb6Y
+v6u+GLoe3P635j6fpqvPeh7c/rag76f5mvvPs7XOH3thV85fe1B35vT1x70
/TRfe9D35vS1B30/zdce9L05fe1B30/ztQd9b05fe9D303ztQd+b09ce9P00
X3vQ9+b0tQd9P83XHvS9OX3tQd9P87UHfW9OX3vQ99N87UHfm9PXHvT9NF97
0Pfm9LUHfT/N1x70vTl97UHfT/O1l73/EM+r9/+2MPX9tvhi6vtN8cXU90/F
F+vxN8Dpew/6Xpy+Xw/0/ab4fj+h77fF9/WEvn8uvpj6/qX4Yur71+KLqe/f
iu/r+fjRb5y+eCf8xumLqe93iy+mvt8rvpj6/lPxxdT3+8UXU98fFF9MfX9Y
fDH1/efii6nvj4ovpr4/Lr6Y+v6k+OLs+cbpi6nvT4svpr4/K76Y+v68+GLq
+6/FF1PfXxRfTH1/WXwx9f1V8cXU99fFF1Pf3xRfTH1/W3wx9f1d8cXQ9+b0
vzH1/TRfe9D35vS1B30/zdfefZyvcfraC79y+tqDvjenrz3o+2m+9qDvzelr
D/p+mq896Htz+tqDvp/maw/63py+9qDvp/nag743p6896Ptpvvag783paw/6
fpqvPeh7c/rag76f5msP+t6cvvag76f52oO+N6evPej7ab72oO/N6WsP+n6a
rz3oe3P62oO+n+ZrL3v/IZ5X7/9dYer7bfHF1Peb4oup75+KL9bjb4HT9x70
vTh9vx7o+03x/X5C32+L7+sJff9cfDH1/UvxxdT3r8UXU9+/Fd/X8/Gj3zh9
8U74jdMXU9/vFl9Mfb9XfDH1/afii6nv94svpr4/KL6Y+v6w+GLq+8/FF1Pf
HxVfTH1/XHwx9f1J8cXU91+KL86eb5y+mPr+rPhi6vvz4oup778WX0x9f1F8
MfX9ZfHF1PdXxRdT318XX0x9f1N8MfX9bfHF1Pd3xRdD35vT/8bU99N87UHf
m9PXHvT9NF9793G+xulrL/zK6WsP+t6cvvag76f52oO+N6evPej7ab72oO/N
6WsP+n6arz3oe3P62oO+n+ZrD/renL72oO+n+dqDvjenrz3o+2m+9qDvzelr
D/p+mq896Htz+tqDvp/maw/63py+9qDvp/nag743p6896Ptpvvag783paw/6
fpqvvez9h3hevf/3hanvt8UXU99vii+mvn8qvliPvwNO33vQ9+L0/Xqg7zfF
9/sJfb8tvq8n9P1z8cXU9y/FF1PfvxZfTH3/Vnxfz8ePfuP0xTvhN05fTH2/
W3wx9f1e8cXU95+KL6a+3y++mPr+oPhi6vvD4oup7z8XX0x9f1R8MfX9cfHF
1PcnxRdT338pvpj6/rT44uz5xumLqe/Piy+mvv9afDH1/UXxxdT3l8UXU99f
FV9MfX9dfDH1/U3xxdT3t8UXU9/fFV8MfW9O/xtT30/ztQd9b05fe9D303zt
3cf5GqevvfArp6896Htz+tqDvp/maw/63py+9qDvp/nag743p6896Ptpvvag
783paw/6fpqvPeh7c/rag76f5msP+t6cvvag76f52oO+N6evPej7ab72oO/N
6WsP+n6arz3oe3P62oO+n+ZrD/renL72oO+n+dqDvjenrz3o+2m+9rL3H+J5
9f4/FKa+3xZfTH2/Kb6Y+v6p+GI9/h44fe9B34vT9+uBvt8U3+8n9P22+L6e
0PfPxRdT378UX0x9/1p8MfX9W/F9PR8/+o3TF++E3zh9MfX9bvHF1Pd7xRdT
338qvpj6fr/4Yur7g+KLqe8Piy+mvv9cfDH1/VHxxdT3x8UXU9+fFF9Mff+l
+GLq+9Pii6nvz4ovzp5vnL6Y+v5r8cXU9xfFF1PfXxZfTH1/VXwx9f118cXU
9zfFF1Pf3xZfTH1/V3wx9L05/W9MfT/N1x70vTl97UHfT/O1dx/na5y+9sKv
nL72oO/N6WsP+n6arz3oe3P62oO+n+ZrD/renL72oO+n+dqDvjenrz3o+2m+
9qDvzelrD/p+mq896Htz+tqDvp/maw/63py+9qDvp/nag743p6896Ptpvvag
783paw/6fpqvPeh7c/rag76f5msP+t6cvvag76f52svef4jn1fv/WJj6flt8
MfX9pvhi6vun4ov1+Afg9L0HfS9O368H+n5TfL+f0Pfb4vt6Qt8/F19Mff9S
fDH1/WvxxdT3b8X39Xz86DdOX7wTfuP0xdT3u8UXU9/vFV9Mff+p+GLq+/3i
i6nvD4ovpr4/LL6Y+v5z8cXU90fFF1PfHxdfTH1/Unwx9f2X4oup70+LL6a+
Pyu+mPr+vPji7PnG6Yup7y+KL6a+vyy+mPr+qvhi6vvr4oup72+KL6a+vy2+
mPr+rvhi6Htz+t+Y+n6arz3oe3P62oO+n+Zr7z7O1zh97YVfOX3tQd+b09ce
9P00X3vQ9+b0tQd9P83XHvS9OX3tQd9P87UHfW9OX3vQ99N87UHfm9PXHvT9
NF970Pfm9LUHfT/N1x70vTl97UHfT/O1B31vTl970PfTfO1B35vT1x70/TRf
e9D35vS1B30/zdce9L05fe1B30/ztZe9/xDPq/f/qTD1/bb4Yur7TfHF1PdP
xRfr8Y/A6XsP+l6cvl8P9P2m+H4/oe+3xff1hL5/Lr6Y+v6l+GLq+9fii6nv
34rv6/n40W+cvngn/Mbpi6nvd4svpr7fK76Y+v5T8cXU9/vFF1PfHxRfTH1/
WHwx9f3n4oup74+KL6a+Py6+mPr+pPhi6vsvxRdT358WX0x9f1Z8MfX9efHF
1Pdfiy/Onm+cvpj6/rL4Yur7q+KLqe+viy+mvr8pvpj6/rb4Yur7u+KLoe/N
6X9j6vtpvvag783paw/6fpqvvfs4X+P0tRd+5fS1B31vTl970PfTfO1B35vT
1x70/TRfe9D35vS1B30/zdce9L05fe1B30/ztQd9b05fe9D303ztQd+b09ce
9P00X3vQ9+b0tQd9P83XHvS9OX3tQd9P87UHfW9OX3vQ99N87UHfm9PXHvT9
NF970Pfm9LUHfT/N1172/kM8r97/58LU99vii6nvN8UXU98/FV+sxz8Bp+89
6Htx+n490Peb4vv9hL7fFt/XE/r+ufhi6vuX4oup71+LL6a+fyu+r+fjR79x
+uKd8BunL6a+3y2+mPp+r/hi6vtPxRdT3+8XX0x9f1B8MfX9YfHF1Pefiy+m
vj8qvpj6/rj4Yur7k+KLqe+/FF9MfX9afDH1/VnxxdT358UXU99/Lb6Y+v6i
+OLs+cbpi6nvr4ovpr6/Lr6Y+v6m+GLq+9vii6nv74ovhr43p/+Nqe+n+dqD
vjenrz3o+2m+9u7jfI3T1174ldPXHvS9OX3tQd9P87UHfW9OX3vQ99N87UHf
m9PXHvT9NF970Pfm9LUHfT/N1x70vTl97UHfT/O1B31vTl970PfTfO1B35vT
1x70/TRfe9D35vS1B30/zdce9L05fe1B30/ztQd9b05fe9D303ztQd+b09ce
9P00X3vZ+w/xvHr/XwpT32+LL6a+3xRfTH3/VHyxHv8MnL73oO/F6fv1QN9v
iu/3E/p+W3xfT+j75+KLqe9fii+mvn8tvpj6/q34vp6PH/3G6Yt3wm+cvpj6
frf4Yur7veKLqe8/FV9Mfb9ffDH1/UHxxdT3h8UXU99/Lr6Y+v6o+GLq++Pi
i6nvT4ovpr7/Unwx9f1p8cXU92fFF1PfnxdfTH3/tfhi6vuL4oup7y+LL86e
b5y+mPr+uvhi6vub4oup72+LL6a+vyu+GPrenP43pr6f5msP+t6cvvag76f5
2ruP8zVOX3vhV05fe9D35vS1B30/zdce9L05fe1B30/ztQd9b05fe9D303zt
Qd+b09ce9P00X3vQ9+b0tQd9P83XHvS9OX3tQd9P87UHfW9OX3vQ99N87UHf
m9PXHvT9NF970Pfm9LUHfT/N1x70vTl97UHfT/O1B31vTl970PfTfO1l7z/E
8+r9fy1Mfb8tvpj6flN8MfX9U/HFevwLcPreg74Xp+/XA32/Kb7fT+j7bfF9
PaHvn4svpr5/Kb6Y+v61+GLq+7fi+3o+fvQbpy/eCb9x+mLq+93ii6nv94ov
pr7/VHwx9f1+8cXU9wfFF1PfHxZfTH3/ufhi6vuj4oup74+LL6a+Pym+mPr+
S/HF1PenxRdT358VX0x9f158MfX91+KLqe8vii+mvr8svpj6/qr44uz5xumL
qe9vii+mvr8tvpj6/q74Yuh7c/rfmPp+mq896Htz+tqDvp/ma+8+ztc4fe2F
Xzl97UHfm9PXHvT9NF970Pfm9LUHfT/N1x70vTl97UHfT/O1B31vTl970PfT
fO1B35vT1x70/TRfe9D35vS1B30/zdce9L05fe1B30/ztQd9b05fe9D303zt
Qd+b09ce9P00X3vQ9+b0tQd9P83XHvS9OX3tQd9P87WXvf8Qz6v3/60w9f22
+GLq+03xxdT3T8UX6/GvwOl7789xvsLp+/WE3zh9v5/hN07f1zP8xumLqe9f
ii+mvn8tvpj6/q34vp6PH/3G6Yt3wm+cvpj6frf4Yur7veKLqe8/FV9Mfb9f
fDH1/UHxxdT3h8UXU99/Lr6Y+v6o+GLq++Pii6nvT4ovpr7/Unwx9f1p8cXU
92fFF1PfnxdfTH3/tfhi6vuL4oup7y+LL6a+vyq+mPr+uvjim/Abpy+mvr8t
vpj6/q74Yuh7c/rfmPp+mq896Htz+tqDvp/ma+8+ztc4fe2FXzl97UHfm9PX
HvT9NF970Pfm9LUHfT/N1x70vTl97UHfT/O1B31vTl970PfTfO1B35vT1x70
/TRfe9D35vS1B30/zdce9L05fe1B30/ztQd9b05fe9D303ztQd+b09ce9P00
X3vQ9+b0tQd9P83XHvS9OX3tQd9P87WXvf8Qz6v3/1yY+n5bfDH1/ab4Yur7
p+KL9fg34PS9Fz3ZOH2/nvAbp+/3M/zG6ft6ht84fTH1/UvxxdT3r8UXU9+/
Fd/X8/Gj3zh98U74jdMXU9/vFl9Mfb9XfDH1/afii6nv94svpr4/KL6Y+v6w
+GLq+8/FF1PfHxVfTH1/XHwx9f1J8cXU91+KL6a+Py2+mPr+rPhi6vvz4oup
778WX0x9f1F8MfX9ZfHF1PdXxRdT318XX0x9f1N8cfZ84/TF1Pd3xRdD35vT
/8bU99N87UHfm9PXHvT9NF9793G+xulrL/zK6WsP+t6cvvag76f52oO+N6ev
Pej7ab72oO/N6WsP+n6arz3oe3P62oO+n+ZrD/renL72oO+n+dqDvjenrz3o
+2m+9qDvzelrD/p+mq896Htz+tqDvp/maw/63py+9qDvp/nag743p6896Ptp
vvag783paw/6fpqvvez9h3hevf9YmPp+W3wx9f2m+GLq+6fii/X4M3D63oO+
F6fv1wN9vym+30/o+23xfT2h75+LL6a+fym+mPr+tfhi6vu34vt6Pn70G6cv
3gm/cfpi6vvd4oup7/eKL6a+/1R8MfX9fvHF1PcHxRdT3x8WX0x9/7n4Yur7
o+KLqe+Piy+mvj8pvpj6/kvxxdT3p8UXU9+fFV9MfX9efDH1/dfii6nvL4ov
pr6/LL6Y+v6q+GLq++vii6nvb4ovpr6/Lb44e75x+mLoe3P635j6fpqvPeh7
c/rag76f5mvvPs7XOH3thV85fe1B35vT1x70/TRfe9D35vS1B30/zdce9L05
fe1B30/ztQd9b05fe9D303ztQd+b09ce9P00X3vQ9+b0tQd9P83XHvS9OX3t
Qd9P87UHfW9OX3vQ99N87UHfm9PXHvT9NF970Pfm9LUHfT/N1x70vTl97UHf
T/O1l73/EM9/6/1pTH2/Xftm6vvN2jdT3z+tfbMewOm/70Hff+P0318P9P1m
7b+/n9D327X/fj2h75/Xvpn6/mXtm6nvX9e+mfr+be2/X8/Hj37h9M074RdO
30x9v7v2zdT3e2vfTH3/ae2bqe/3176Z+v5g7Zup7w/Xvpn6/vPaN1PfH619
M/X98do3U9+frH0z9f2XtW+mvj9d+2bq+7O1b6a+P1/7Zur7r2vfTH1/sfbN
1PeXa99MfX+19s3U99dr30x9f7P2zdT3t2vfTH1/t/bNfwi/cPpi6vspvveg
78Xpew/6forvvfs4X+H0vRd+4/S9B30vTt970PdTfO9B34vT9x70/RTfe9D3
4vS9B30/xfce9L04fe9B30/xvQd9L07fe9D3U3zvQd+L0/ce9P0U33vQ9+L0
vQd9P8X3HvS9OH3vQd9P8b0HfS9O33vQ91N870Hfi9P3HvT9FN970Pfi9L0H
fT/F9172/kM8r8/7fylMfb9d+2bq+83aN1PfP61987eH/cLpv+9B3+t+wC+F
qe83a//9/YS+36799+sJff+89s3U9y9r30x9/7r2zdT3b2v//Xo+fvQLp2/e
Cb9w+mbq+921b6a+31v7Zur7T2vfTH2/v/bN1PcHa99MfX+49s3U95/Xvpn6
/mjtm6nvj9e+mfr+ZO2bqe+/rH0z9f3p2jdT35+tfTP1/fnaN1Pff137Zur7
i7Vvpr6/XPtm6vurtW+mvr9e+2bq+5u1b6a+v137Zur7u7Vv/kP4hdMXU99P
8b0Hfe/7Ab+smfp+iu+9+zhf4fS9F37j9L0Hfe/7Ab+smfp+iu896HvfD/hl
zdT3U3zvQd/7fsAva6a+n+J7D/re9wN+WTP1/RTfe9D3vh/wy5qp76f43oO+
9/2AX9ZMfT/F9x70ve8H/LJm6vspvveg730/4Jc1U99P8b0Hfe/7Ab+smfp+
iu896HvfD/hlzdT3U3zvQd/7fsAva6a+n+J7L3v/IZ7X5/2Nqe+3a99Mfb9Z
+2bq+6e1b9YDOP33Peh73Q9oTH2/Wfvv7yf0/Xbtv19P6PvntW+mvn9Z+2bq
+9e1b6a+f1v779fz8aNfOH3zTviF0zdT3++ufTP1/d7aN1Pff1r7Zur7/bVv
pr4/WPtm6vvDtW+mvv+89s3U90dr30x9f7z2zdT3J2vfTH3/Ze2bqe9P176Z
+v5s7Zup78/Xvpn6/uvaN1PfX6x9M/X95do3U99frX0z9f312jdT39+sfTP1
/e3aN1Pf3619M/S97wcUpr6f4nvvj3G+wul7L/zG6XvvPs5XOH3vhd84fe9B
3/t+QGHq+ym+96DvfT+gMPX9FN970Pe+H1CY+n6K7z3oe98PKEx9P8X3HvS9
7wcUpr6f4nsP+t73AwpT30/xvQd97/sBhanvp/jeg773/YDC1PdTfO9B3/t+
QGHq+ym+96DvfT+gMPX9FN970Pe+H1CY+n6K773s/Yd4Xp/3/1qY+n679s3U
95u1b6a+f1r75m8P+4XTf9+Dvtf9gF8LU99v1v77+wl9v13779cT+v557Zup
71/Wvpn6/nXtm6nv39b++/V8/OgXTt+8E37h9M3U97tr30x9v7f2zdT3n9a+
mfp+f+2bqe8P1r6Z+v5w7Zup7z+vfTP1/dHaN1PfH699M/X9ydo3U99/Wftm
6vvTtW+mvj9b+2bq+/O1b6a+/7r2zdT3F2vfTH1/ufbN1PdXa99MfX+99s3U
9zdr30x9f7v2zdT3d2vfDH3v+wG/rpn6forvvT/G+Qqn773wG6fvvfs4X+H0
vRd+4/S9B33v+wG/rpn6forvPeh73w/4dc3U91N870Hf+37Ar2umvp/iew/6
3vcDfl0z9f0U33vQ974f8Ouaqe+n+N6Dvvf9gF/XTH0/xfce9L3vB/y6Zur7
Kb73oO99P+DXNVPfT/G9B33v+wG/rpn6forvPeh73w/4dc3U91N870Hf+37A
r2umvp/iey97/yGe1+f9janvt2vfTH2/Wftm6vuntW/WAzj99z3oe90PaEx9
v1n77+8n9P127b9fT+j757Vvpr5/Wftm6vvXtW+mvn9b++/X8/GjXzh98074
hdM3U9/vrn0z9f3e2jdT339a+2bq+/21b6a+P1j7Zur7w7Vvpr7/vPbN1PdH
a99MfX+89s3U9ydr30x9/2Xtm6nvT9e+mfr+bO2bqe/P176Z+v7r2jdT31+s
fTP1/eXaN1PfX619M/X99do3U9/frH0z9f3t2jdT39+tffMfwi+cvpj6forv
Peh73w8oTH0/xffefZyvcPreC79x+t6Dvvf9gMLU91N870Hf+35AYer7Kb73
oO99P6Aw9f0U33vQ974fUJj6forvPeh73w8oTH0/xfce9L3vBxSmvp/iew/6
3vcDClPfT/G9B33v+wGFqe+n+N6Dvvf9gMLU91N870Hf+35AYer7Kb73oO99
P6Aw9f0U33vZ+w/xvD7v/60w9f127Zup7zdr30x9/7T2zd8e9gun/74Hfa/7
Ab8Vpr7frP339xP6frv2368n9P3z2jdT37+sfTP1/evaN1Pfv6399+v5+NEv
nL55J/zC6Zup73fXvpn6fm/tm6nvP619M/X9/to3U98frH0z9f3h2jdT339e
+2bq+6O1b6a+P177Zur7k7Vvpr7/svbN1Pena99MfX+29s3U9+dr30x9/3Xt
m6nvL9a+mfr+cu2bqe+v1r6Z+v567Zup72/Wvpn6/nbtm6nv79a++Q/hF05f
TH0/xfce9L3vB/y2Zur7Kb737uN8hdP3XviN0/ce9L3vB/y2Zur7Kb73oO99
P+C3NVPfT/G9B33v+wG/rZn6forvPeh73w/4bc3U91N870Hf+37Ab2umvp/i
ew/63vcDflsz9f0U33vQ974f8Nuaqe+n+N6Dvvf9gN/WTH0/xfce9L3vB/y2
Zur7Kb73oO99P+C3NVPfT/G9B33v+wG/rZn6forvvez9h3hen/c3pr7frn0z
9f1m7Zup75/WvlkP4PTf96DvdT+gMfX9Zu2/v5/Q99u1/349oe+f176Z+v5l
7Zup71/Xvpn6/m3tv1/Px49+4fTNO+EXTt9Mfb+79s3U93tr30x9/2ntm6nv
99e+mfr+YO2bqe8P176Z+v7z2jdT3x+tfTP1/fHaN1Pfn6x9M/X9l7Vvpr4/
Xftm6vuztW+mvj9f+2bq+69r30x9f7H2zdT3l2vfTH1/tfbN1PfXa99MfX+z
9s3U97dr30x9f7f2zdD3vh9QmPp+iu896HvfDyhMfT/F9959nK9w+t4Lv3H6
3vtTnK9w+t4Lv3H63oO+9/2AwtT3U3zvQd/7fkBh6vspvveg730/oDD1/RTf
e9D3vh9QmPp+iu896HvfDyhMfT/F9x70ve8HFKa+n+J7D/re9wMKU99P8b0H
fe/7AYWp76f43oO+9/2AwtT3U3zvQd/7fkBh6vspvvey9x/ieX3e/3th6vvt
2jdT32/Wvpn6/mntm7897BdO/30P+l73A34vTH2/Wfvv7yf0/Xbtv19P6Pvn
tW+mvn9Z+2bq+9e1b6a+f1v779fz8aNfOH3zTviF0zdT3++ufTP1/d7aN1Pf
f1r7Zur7/bVvpr4/WPtm6vvDtW+mvv+89s3U90dr30x9f7z2zdT3J2vfTH3/
Ze2bqe9P176Z+v5s7Zup78/Xvpn6/uvaN1PfX6x9M/X95do3U99frX0z9f31
2jdT39+sfTP1/e3aN1Pf3619M/S97wf8vmbq+ym+96DvfT/g9zVT30/xvXcf
5yucvvfCb5y+9/4U5yucvvfCb5y+96DvfT/g9zVT30/xvQd97/sBv6+Z+n6K
7z3oe98P+H3N1PdTfO9B3/t+wO9rpr6f4nsP+t73A35fM/X9FN970Pe+H/D7
mqnvp/jeg773/YDf10x9P8X3HvS97wf8vmbq+ym+96DvfT/g9zVT30/xvQd9
7/sBv6+Z+n6K773s/YfH/w060XpG
       "], {{{
          EdgeForm[], 
          GrayLevel[0.8], 
          GraphicsGroupBox[{
            PolygonBox[CompressedData["
1:eJwk3WOYJEvbLtB3bNu2bXOPbdu2PbPHtm1rj23btm2c1d/5sa68+q6oJzMj
MqKquwuJGrWv1C7w//73vwGh/ve/oLaBCPg5yP/+/8+xiE0c4hKM4IQgJO72
v9CEISzhCE8EIhKJyEQhKvGITwISkojEJCEpyUhOClKSj/wUoCCZyEwWspKK
1KQhLdGITgxiko70ZCAjxShOCUqSi9zkIS/ZyE4OcgbU1yGpSUNaCskKU4Si
jGEs4xhPU5rRnBZUpBKVqUJVqlGdGtSkFrWpQ13qUZ8GtKQVrWlDW9rRng50
pBOd6cK/jGQUo+lLP/oHjDFd6UZ3evAPpShNGXrSi970oSzlKE8FhjKM4Yxg
IIMYzBAa0ojGNGECE5nEZL7zg5/8YgMb2cRm5jCXecxnAQtZxGKWsJRlLGcF
K1nFarawlW1s5z92sJNd7GYPe9nHZa5wlWsc5wQnOcV+DnCQQ6xhLetYz2GO
cJRj3OYOd7nHeS5wkUuc5gxnOccMZjKL2VznBje5xRSmMo3p/OYPfwmYrM9t
XvCSV7zmDW95x3s+8JFPfOYLX/kWUEKNwAQhKMEITghCEorQhCEsiUhMEpIS
jejEICbhCE8EInLfPh7wkEdEkkUmClF5LHvCU54RTxafBCQkFrGJQ1z+syjt
YCe7SCZLTgpSUtXiVY3q1OAfWSlKU4ZsZCcHOclFbvKQl3zkpwAFA+Y7hSlC
UcpSjvJUoCKVqEyVgP1TjerUoC3taE8HGtKIxjShJrWoTR2KUZwSlKQu9ahP
A7rSje70oCWtaE0bmtKM5rQgE5nJQlY60onOdGE3e9jLPqYwlWlMZyCDGMwQ
hjKM4YzgX0YyitGMYSzjGM8MZjKL2cxhLvOYzwIWsojFAePLDnayizWsZR3r
WcJSlrGcnvSiN31YwUpWsZq+9KM/A9jCVraxnQ1sZBObSUd6MpCR/RzgIIdI
5ZpKTRrScl/2gIc84jRnOMs5znOBi1ziMle4yjWuc4Ob3OIxT3jKM57zgpe8
4jVveMs7gjmG4IQgJN9lP/jJL97zgY984jZ3uMs9PvOFr3wjnBrhiUBEAhGY
IATltzZ/+EvAE4Xjtic4ySlCyUIThrAclh3hKMcC+leWngxkJBaxiUNc4hGf
BCQkEYlJQlKSkZwUpCQTmclCVrKRnRzkJBe5yUNeKlKJylShGMUpQUnykZ8C
FCQSkYlCVApRmCIUJRrRiUFMylKO8lQIWH8oRWnKMEEfTGQSk6kpq0Vt6vDe
E68PfOQTPWW96E0fmtKM5rSgJa1oTRvaEvCErj0d6EgnOtOFvvSjPwMYyCAG
M4ShDGM4I5jDXOYxP+D4mcgkJvMvIxnFaLrSje70YAxjGcd4lrCUZSxnBjOZ
xWymMJVpTA+orw9GMorRLJAtZBGLec0b3vKOwxzhKMfYwEY2sZktbGUb2/mP
HexkF7vZw172cZwTnOQUpznDWc5xngtc5BLPecFLXnGbO9zlHpe5wlWusYKV
rGI117nBTW6xhrWsYz2PecJTnnGfBzzkEfs5wEEO8Z4PfOQTNfVhLWpTh0hE
JgpR+a3NH/4S8EtAIAIThKAEIzghCEkoQhOGsEQjOjGISSxiE4e4xCM+CUhI
NrKTg5ykIjVpSEsiEpOEpIQjPBGISDKSk4KU5CM/BShIJjKThaykIz0ZyMh3
5/mDn/wilyw3ecjLZ9kXvvKNurJ61KcB/1CK0pShLOUoTwUqUonKVKEq1ahO
DRrSiMY0oSnNaE4LWtKK1rRhIIMYzBC60o3u9KAt7WhPBwpRmCIUpSOd6EwX
ilGcEpSkL/3ozwB60ove9Ak4Xn3QiMY0YahsGMMZQV1ZPerTIOD6lq1kFauZ
wlSmMZ0ZzGQWs5nDXOYxnwUsZBGLWcNa1rGeDWxkE5vZwla2sZ3TnOEs59jP
AQ5yiP/YwU52sYSlLGM5u9nDXvZxmStc5RrHOcFJTnGYIxzlGBOYyCQmc54L
XOQS8TyHjU8CEvJZ9oWvfOM+D3jIIx7zhKc84zkveMkrXvOGt7zjOz/4yS9+
84e/BPyCH4jABCEosYhNHOISjvBEICLBCE4IQnJdnRvc5BahZKEJQ1huy+5w
l3tEk0UnBjGJRGSiEJUx2oxlHONJJEtMEpLyLyMZxWgKUZgiFCUd6clARjKR
mSxkJRvZyUFOcpGbPOSlGMUpQUn+oRSlKUNZylGeCjSlGc1pQU1qUZs6VKQS
lalCPvJTgIJUpRrVqUFb2tGeDjSkEY1pQl3qUZ8GpCI1aUhLS1rRmjYBvx+R
nBSkDOhfxjKO8fSkF73pQ1/60Z8BDGQQgxnCUIYxnBFMYCKTmMwUpjKN6cxg
JrOYzQY2sonNLGEpy1jOHOYyj/l0pBOd6cICFrKIxXSlG93pwRrWso71rGAl
q1gdcL6hnC+96cMW2Va2sT2gnqwb3enBddkNbnKLwxzhKMc4zglOcorTnOEs
5zjPBS5yidvc4S73uM8DHvKIxzzhKc/4zR/+EvDHt/e2H/jIJ57zgpe84jJX
uMo1XvOGt7wjmBrBCUFIvst+8JNffOYLX/kWUF+bF7zkFYEITBCCUpZylKcC
yUhOClISichEISrRiE4MYhKL2MQhLvGITwISkorUpCEt6UhPBjKSicxkISv/
UIrSlCEf+SlAQbKRnRzkJBShCUNYcpGbPOQlHOGJQESKUZwSlKQQhSlCURKR
mCQkpSKVqEwV/mMHO9lFRzrRmS7UpR71aUBDGtGYJjSlGc1pQUta0Zo2dKUb
3elBT3rRmz70pR/9GcAUpjKN6fzLSEYxmoEMYjBDaEs72tOBoQxjOCOYw1zm
MZ8JTGQSkxnDWMYxnprUojZ1mMFMZjGbqlSjOjXYzR72so8VrGQVq1nDWtax
ng1sZBOb2cJWtrGd/RzgIIc4zBGOcozjnOAkp7jPAx7yiMtc4SrXOM0ZznKO
BSxkEYs5zwUucoklLGUZy7nNHe5yj+vc4Ca3Ao7XnDzAQQ4FrBeyJzzlGdFC
mF/EICahgru+CUNYPmvzha984zs/+MkvfvOHvwT8oT8QgQlCUMIRnghEJBKR
iUJUohGdGMQkHenJQEYSkZgkJCUWsYlDXIIRnBCEJB7xSUBCspGdHOQkFalJ
Q1qSkZwUpOS98/jARz6RSZaZLGSlL/3ozwCqUo3q1KAQhSlCUYpRnBKU5B9K
UZoylKUc5alATWpRmzrUpR71aUBDGtGYJvSkF73pQ1va0Z4ONKUZzWlBLnKT
h7y0pBWtaUM+8lOAgnSlG93pQUc60ZkuvNZHb3jLu4D5LxvEYIbwnBe85BUL
WMgiFjOGsYxjPBOYyCQmM4WpTGM6M5jJLGazhKUsYzkrWMkqVrOGtaxjPYc5
wlGO8R872MkuNrCRTWxmDnOZx3y2sJVtbOc0ZzjLOfZzgIMcYjd72Ms+/mUk
oxjNcU5wklMMZRjDGRHQv7zhLe+4zg1ucovb3OEu97jPAx7yiMc84SnPeM8H
PvKJz3zhK9/4zg9+8otI1oTIRCEqwQhOCELyW5s//CXgn3znbS9wkUsEkgUm
CEG5LLvCVa4RThaeCEQMWH8ITRjCstuatYe97COWLDZxiMuGkMaLTWwmlyw3
echLMpKTgpSkIjVpSEs60pOBjGQiM1nISj7yU4CCFKIwRShKMYpTgpLUpR71
aUBFKlGZKvxDKUpThmxkJwc5KUs5ylOBpjSjOS2oSS1qU4eqVKM6NQLq64NS
lKYMDWWNaEwT1rCWdaxnKMMYzgg60onOdKEr3ehOD3rSi970oS/96M8A/mUk
oxjNGMYyjvFMYCKTmMwKVrKK1cxhLvOYzxSmMo3ptKQVrWnDDGYyi9m0pR3t
6cASlrKM5SxgIYtYzEAGMZghbGAjm9hMLH0YmzjE5bzsAhe5xG72sJd97OcA
BznEYY5wlGMc5wQnOcVlrnCVa1znBje5xW3ucJd7fOYLX/nGc17wklfc5wEP
ecRpznCWczzmCU95xm/+8JeAf9C/t/3ARz7xmje85R3/sYOd7OI7P/jJL7aw
lW1sJ56a8UlAQkIRmjCEJRzhiUBEIhGZKEQlGtGJQUwSkZgkJCUZyUlBSlKR
mjSkpRCFKUJRspGdHOQkHenJQEYCEZggBCUTmclCVoIRnBCEJB/5KUDBgPWH
3OQhb8Dx6oPEJCEpxWTFKUFJ4snik4CEAde3rBWtaUNVqlGdGtSkFrWpQ13q
UZ8GAfOdRjSmCW1pR3s60JFOdKYLXelGd3owhrGMYzwDGcRghtCTXvSmD01p
RnNa0Jd+9GcAU5jKNKbzLyMZxWiGMozhjKAilahMFSYwkUlM5jZ3uMs9trCV
bWxnAQtZxGKWsJRlLGcFK1nFatawlnWs5z92sJNd7GYPe9nHfg5wkENc5wY3
ucVpznCWcxzmCEc5xgxmMovZHOcEJznFHOYyj/lc5gpXucZ5LnCRS5SlHOWp
wH0e8JBH/BPK4wGlKUMgAhMk4PU7vNbmDW95x3s+8JFPfOYLX/nGd37wk18E
UyM4IQhJKEIThrCEIzwRiEgykpOClMQiNnGISyQiE4Wo/LaPP/wl4MVD0YhO
DGKSjvRkICOJSEwSkhKP+CQgIc/VecFLXpFKlpo0pOWx7AlPeRbQv7JylKcC
uchNHvKSj/wUoCCFKEwRilKM4pSgJBWpRGWqUJVqVKcGNalFberQkU50pgtN
aUZzWlCXetSnAZnITBay0pBGNKYJ2chODnLSlna0pwMtaUVr2gQcr+dolahM
FfrK+tE/1P9/DdjlCK5PrnKNGbKZzGI2QxnGcEbwLyMZxWjGMJZxjGcCE5nE
ZOYwl3nMZwELWcRilrCUZSxnN3vYyz42sJFNbGYFK1nFaqYwlWlMZw1rWcd6
DnOEoxzjP3awk11sYSvb2B5QP7T6rGI1+2UHOMghwsnCE4GIPJY94SnPOM8F
LnIpoH+5wlWucZ0b3OQWt7nDXe7xnBe85BWvecNb3vGeD3zkE6EcQ2jCEJbf
sj/8JeCFep9tv/CVbxznBCc5xXd+8JNfnOYMZzlHMDWCE4KQBCIwQQjKfW0e
8JBHRJJFJgpR6UkvetOHTGQmC1mJR3wSkJBEJCYJSUlGclKQklSkJg1pyUZ2
cpCTXOQmD3nJR34KUJCqVKM6NfiHUpSmDIUoTBGKko70ZCAjxShOCUpSl3rU
pwEVqURlqlCWcpSnArGITRziUpNa1KYO0YhODGLSl370ZwAtaUVr2tCWdrSn
Ax3pRGe60JVudKcHAxnEYIYwlGEMZwT/MpJRjGYBC1nEYqYwlWlMZwxjGcd4
GtKIxjRhAhOZxGSa0ozmtGAOc5nHfGYwk1nM5noY84Wb3GKJbCnLWM5l2RWu
co3jshOc5BRb2Mo2tvMfO9jJLnazh73sYz8HOMghTnOGs5zjPBe4yKWA/XOF
q1zjNW94yzvu84CHPAo4H25wk1sc5ghHOcZt7nCXe3zmC1/5xnNe8JJXPOYJ
T3nGBjayic285wMf+UQ+fZSfAhQkGtGJQUwCEZggBCUYwQlBSEIRmjCEJRzh
iUBEYhGbOMQlHvFJQEISkZgkJCUXuclDXtKRngxkJBnJSUFKvjuHH/zkF6lk
qUlDWn7L/vCXgBcpZyM7OchJJjKThays0W4t61hPIVlhilCUFaxkFatpSCMa
04SylKM8FahIJSpThapUozo1qEktalOHpjSjOS1oSSta04a2tKM9HRjKMIYz
gp70ojd96EgnOtOFutSjPg3oSje604MxjGUc4xnIIAYzhL70oz8D+IdSlKYM
/zKSUYymGMUpQcmA/mUt61jPDGYyi9nMYS7zmM8CFrKIxSxhKctYzgY2sonN
bGEr29jOf+xgJ7s4zwUuconDHOEox9jNHvayjwlMZBKT2c8BDnKIKUxlGtM5
zRnOco7jnOAkp4hEZKIQldvc4S73AsYjnPGgOz34LvvBT37xmCc85RnPecFL
XvGaN7zlHe/5wEc+8Zs//CXgBfuBCEwQghKM4IQgJPGITwISEonIRCEqoQhN
GMLyWd0vfOUb4WThiUBEkpGcFKQkFrGJQ1yiEZ0YxKQjnehMFxKRmCQkpS3t
aE8HilGcEpQkE5nJQlaykZ0c5CQXuclDXvKRnwIU5B9KUZoylKUc5alARSpR
mSq0pBWtaUNd6lGfBlSlGtWpQSpSk4a01KQWtalDOtKTgYw0pRnNaUFDGtGY
JhSiMEUoSle60Z0e3OYOd7lHX/rRnwEMZBCDGcK/jGQUo5nCVKYxnTGMZRzj
GcowhjOC78lcv/zkFzNkM5nFbBawkEUsZglLWcZyVrCSVaxmAhOZxGQ2sJFN
bGYLW9nGdv5jBzvZxRzmMo/59KQXvenDbvawl30c5ghHOcZ9HvCQR5zmDGc5
x3kucJFLXOYKV7nGdW5wk1s85glPecZzXvCSV7zmDW95RzBrQnBCEDJgfZD9
4Ce/eM8HPvKJ/RzgIIf4zBe+8o3jnOAkpwikZmCCEJTfsj/8JeDNPffN6Qc8
5BGhZKEJQ1giEZkoRCUd6clARmIRmzjEJR7xSUBCEpGYJCQlGclJQUoykZks
ZCUb2clBTnKRmzzkpSKVqEwVilGcEpQkH/kpQEFSkZo0pKUQhSlCUWpSi9rU
oSzlKE8F/qEUpSlDNKITg5hUpRrVqcECFrKIxfSkF73pQ1Oa0ZwWtKQVrWlD
W9rRng50pBOd6UJf+tGfAQxkEIMZwlCGMZwRzGEu85jPBCYyicn8y0hGMZq6
1KM+DRjDWMYxnoY0ojFNmMFMZjGbKUxlGtMJR3giEJElLGUZywNuD+92IhCR
w7IjHOUYG9jIJjazha1sYzv/sYOd7GI3e9jLPo5zgpOc4jRnOMs5znOBi1zi
OS94yStuc4e73OMyV7jKNfZzgIMc4jo3uMkt3vOBj3ziMU94yjPu84CHPGIN
a1nHel7zhre8YwUrWcVqIumzyEQhKr9lf/hLwBv3AhGYIAQlGMEJQUhCEZow
hCUa0YlBTGIRmzjEJR7xSUBCspGdHOQkFalJQ1oSkZgkJOWz4/rCV76RTJac
FKTku+wHP/lFJllmspCVdKQnAxkZGMr1z2CGkEuWmzzkpRCFKUJR6lKP+jTg
H0pRmjKUpRzlqUBFKlGZKlSlGtWpQUMa0ZgmNKUZzWlBS1rRmjYBx8sgBjOE
rnSjOz1oSzva04Ga1KI2dehIJzrThX8ZyShG05d+9GcAPelFb/oE1I+gPu3p
wFDZMIYzgvNc4CKXWMFKVrGaKUxlGtOZwUxmMZs5zGUe81nAQhaxmDWsZR3r
2cBGNrGZLWxlG9s5zRnOco79HOAgh/iPHexkF2MYyzjGs5s97GUfE5jIJCZz
nBOc5BSHOcJRjrGEpSxjOZe5wlWukU8f5qcABfks+8JXvnGfBzzkEY95wlOe
8ZwXvOQVr3nDW97xnR/85Be/+cNfAt6UG4jABCEosYhNHOISjvBEICLBCE4I
QvJenQ985BOhZKEJQ1gSkZgkJCUa0YlBTCIRmShE5bYad7jLPeLJ4pOAhFyX
3eAmtygkK0wRipKO9GQgI5nITBayko3s5CAnuchNHvJSjOKUoCT/UIrSlKEs
5ShPBZrSjOa0oCa1qE0dKlKJylQhGclJQUqqUo3q1CAVqUlDWhrSiMY0oS71
qE+DgOPVB8UpQUlaylrRmjYBf6+PaH4xi9mMkY1lHOPpSS9604e+9KM/AxjI
IAYzJGC+M4zhjGACE5nEZKYwlWlMD9g/M5nFbDawkU1sZglLWcZy5jCXeczn
X0YyitEsYCGLWMx/7GAnu1jDWtaxnhWsZBWr6Uo3utODLWxlG9sJpI8CE4Sg
XJfd4Ca3OMwRjnKM45zgJKc4zRnOco7zXOAil7jNHe5yj/s84CGPeMwTnvKM
3/zhLwFvoH9v+4GPfOI5L3jJK3azh73s4zVveMs79nOAgxziOz/4yS8+84Wv
fKMjnehMF4I5huCEICRtaUd7OpCM5KQgJZGITBSiEo3oxCAmsYhNHOISj/gk
ICGpSE0a0pKO9GQgI5nITBay8g+lKE0Z8pGfAhQkG9nJQU4SkZgkJCUXuclD
XipSicpUoRjFKUFJClGYIhQlHOGJQETKUo7yVCAUoQlDWDrSic50oS71qE8D
GtKIxjShKc1oTgta0orWtKEr3ehOD3rSi970oS/96M8ApjCVaUznX0YyitEM
ZBCDGUJVqlGdGgxlGMMZQU1qUZs6TGAik5jMGMYyjvEB42PNyk8BCgY8/svm
Mo/5AeMV2XiRg5zslu1hL/tYwUpWsZo1rGUd69nARjaxmS1sZRvb2c8BDnKI
wxzhKMc4zglOcor7POAhj7jMFa5yjdOc4Szn+I8d7GQX57nARS7xnBe85BW3
ucNd7nGdG9zkVkD9SOpzlnM8lj3hKc/IJMtMFrISitCEISyftfnCV77xnR/8
5Be/+cPfiP/7vw/rCERgghCUcIQnAhGJRGSiEJVoRCcGMUlHejKQkUQkJglJ
iUVs4hCX1/b7hre8I54sPglIyHvZBz7yiVSy1KQhLclITgpSEozghCAk2chO
DnIyh7nMYz5VqUZ1alCIwhShKMUoTglK8g+lKE0ZylKO8lSgJrWoTR3qUo/6
NKAhjWhME3rSi970oS3taE8HmtKM5rSgIpWoTBVa0orWtGEggxjMELrSje70
oCOd6EwX8pGfAhSkL/3ozwBykZs85GUBC1nEYsYwlnGMZwITmcRkpjCVaUxn
BjOZxWyWsJRlLGcFK1nFatawlnWs5zBHOMox/mMHO9nFBjayic0MZRjDGcEW
trKN7fzLSEYxmv0c4CCH2M0e9rIv4Hhdg0tZxvKA9UJ2gpOcCugf2UIWsZjX
sje85R3XucFNbnGbO9zlHvd5wEMe8ZgnPOUZ7/nARz7xmS985Rvf+cFPfhHJ
GhqZKEQlGMEJQUh+a/OHvwR8UM9z2xe85BWBZIEJQlBiEZs4xCUc4YlAREIR
mjCE5bIaV7jKNaLJohODmDSkEY1pQi5yk4e8JCM5KUhJKlKThrSkIz0ZyEgm
MpOFrOQjPwUoSCEKU4SiFKM4JShJXepRnwZUpBKVqcI/lKI0ZYhHfBKQkLKU
ozwVSERikpCUmtSiNnWoSjWqU4Pz+ugCF7lEU1kzmtOC05zhLOcYyjCGM4KO
dKIzXehKN7rTg570ojd96Es/+jOAfxnJKEYzhrGMYzwTmMgkJrOClaxiNXOY
yzzmM4WpTGM6AxnEYIYwg5nMYjYb2MgmNrOEpSxjOQtYyCIW05Z2tKcDa1jL
OtbTkla0pk1A/3KBi1xiN3vYyz72c4CDHOIwRzjKMY5zgpOc4jJXuMo1rnOD
m9ziNne4yz0+84WvfOM5L3jJK+7zgIc8Ygtb2cZ2HvOEpzzjP3awk1285wMf
+cRr3vCWd3znBz/5xW/+8JeAD+kKRGCCEJRQhCYMYQlHeCIQkUhEJgpRiUZ0
YhCTWMQmDnGJR3wSkJBEJCYJSUlGclKQklSkJg1pSUd6MpCRTGQmC1kpRnFK
UJJc5CYPeclHfgpQkEIUpghF+YdSlKYM2chODnJSlnKUpwIDGcRghlCValSn
BjWpRW3qUJd61KcBDWlEY5rQlGY0pwUtaUVr2tCWdrSnAx3pRGe60JVudKcH
PelFb/rQl370ZwATmMgkJjOUYQxnBP8yklGMZgxjGcd4KlKJylQJGK+oxos0
pCUd6clARuZoM5d5zGcBC1nEYpawlGUsZwUrWcVq1rCWdaxnAxvZxGa2sJVt
bOc/drCTXexmD3vZx34OcJBDHOYIRznGcU5wklPc5g53ucd5LnCRS1zmCle5
xnVucJNb3OcBD3nEFKYyjek85glPeUYsfRabOMTltewNb3nHez7wkU985gtf
+cZ3fvCTX/zmD38J+EC+QAQmCEEJRnBCEJJQhCYMYQlHeCIQkUhEJgpRiUZ0
YhCTGfYzk1nMJp4sPglISCISk4SkJCM5KUjJc/d5wUtecZoznOUcmbTJTBay
8ps//A34sMFo5r9tbvKQl3zkpwAFKURhilCUYhSnBCX5h1KUpgxlKUd5KlCR
SlSmClWpRnVqUJNa1KYOdalHfRrQkEY0pgld6UZ3etCSVrSmDW1pR3s60JFO
dKYLPelFb/rQlGY0pwV96Ud/BrCBjWxiM0MZxnBG8C8jGcVoxjCWcYxnAhOZ
xGSmMJVpTA8Yf2Yyi9nMYS7zmM8CFrKIxSxhKctYzgpWsorVrGEt61jPfg5w
kENsYSvb2M5/7GAnu9jNHvayj4EMYjBDAsbLNVOL2tQhmyw7OcjJac5wlnOc
5wIXucRlrnCVa1znBje5xW3ucJd73OcBD3nEY57wlGc85wUvecVr3vCWd7zn
Ax/5xGe+8JVvfOcHP/lFOOcUnghEJBCBCUJQghGcEIQkFKEJQ1giEZkoROWw
mkc4yjGiyaITg5j8QylKU4Z4xCcBCUlEYpKQlGQkJwUpSUVq0pCWdKQnAxnJ
RGaykDVgvMhODnIGzH9yk4e85CM/BShIIQpThKIUozglKMlx53SCk5yirKwc
5alARSpRmSpUpRrVqUEsYhOHuPwXw/XITnaxmz3sZR9NtWlGc1rQkla0pg1t
aUd7OtCRTnSmC13pRnd60JNe9KYPfelHfwYwkEEMZghDGcZwRvAvIxnFaMYw
lnGMZwITmcRklrCUZSxnBjOZxWzmMJd5zGcBC1nEYlawklWsZgpTmcZ01rCW
daznPg94yCO2sJVtbA/ob3awk13sZg972cd+DnCQQxzmCEc5FjD+nOAkpzjN
Gc5yjvNc4CKXuMwVrnKN69zgJre4zR3uco/3fOAjn3jME57yjOe84CWveM0b
3vKODWxkE5sDxiu68WIUoxnDWMYxnt/a/OEvAR+UG4jABCEowQhOCEISitCE
ISzhCE8EIhKJyEQhKtGITgxiEovYxCEu8YhPAhKSiMQkISnJSE4KUpKK1KQh
LfnITwEKkonMZCEr2chODnKSi9zkIS+FKEwRivJZP3zhK98oJitOCUrSk170
pg9lKUd5KlCRSlSmClWpRnVqUJNa1KYOdalHfRrQkEY0pglNaUZzWtCSVrSm
DW1pR3s60JFOdKYLXelGd3rw3Tn94Ce/6CvrR38GMJBBDGYIQxnGcEbwD6Uo
TZmA41ejHvVpEDD/ZROZxOSA261h9ahPA2bIZjKL2cxhLvOYzwIWsojFLGEp
y1jOClayitWsYS3rWM8GNrKJzWxhK9vYzn/sYCe72M0e9rKP/RzgIIe4zBWu
co3jnOAkpzjNGc5yjvNc4CKXuM4NbnKLwxzhKMe4zR3uco9I+igyUYjKY9kT
nvKM57zgJa94zRve8o73fOAjn/jMF77yLWD8+cFPfvGbP/wl4EOyAxGYIAQl
GMEJQUhCEZowhCUc4YlARBKRmCQkJRrRiUFMYhGbOMQlHvFJQELuO44HPOQR
DV1TjWhMk4D1XzaVaUwnnfukJwMZyURmspCVbGQnBznJRW7ykJd85KcABSlE
YYpQlGIUpwQl+YdSlKYMZSlHeSpQkUpUpgpVqUZ1alCTWtSmDm1pR3s60JBG
NKZJwOM/zWhOC1rSita0oSOd6EwXkpGcFKSkK93oTg9WsJJVrKYv/ejPAAYy
iMEMYSjDGM4I/mUkoxjNGMYyjvFMYCKTmMwUpjKN6cxgJrOYzRzmMo/5LGAh
i1jMEpayjOWkIjVpSMsa1rKO9WxgI5vYzBa2so3t9KQXvelDOtdQejKQMWD+
yw5wkEO8jm1+8ZZ3HJed4CSnOM0ZznKO81zgIpe4zBWuco3r3OAmt7jNHe5y
j/s84CGPeMwTnvKM57zgJa8Cjo83vOUd7/nARz4RLKb5SwhC8l32g5/84jd/
+EvAB+QHIjBBCEooQhOGsHzW7gtf+UY4WXgiEJFCFKYIRYlGdGIQk1jEJg5x
iUd8EpCQRCQmCUlJRnJSkJJUpCYNaUlHejKQkUxkJgtZyUZ2cpCTXOQmD3nJ
R34KUJCKVKIyVShGcUpQkn8oRWnKUJZylKcCkYhMFKLynBe85BWvecNb3lGX
etSnAQ1pRGOa0JRmNKcFLWlFa9rQlna0pwMd6URnutCVbnSnBz3pRW/60Jd+
9GcAAxnEYIYwlGEMZwT/MpJRjGYOc5nHfCYwkUlMZgpTmcZ0ZjCTWcxmAQtZ
xGKqUo3q1GAJS1nGcq5zg5vcYg1rWcd6NrCRTWxmC1vZxnb+Ywc72cVu9rCX
feznAAc5xGGOcJRjHOcEJznFac5wlnOc5wIXucRlrnCVa9SkFrWpw23ucJd7
3OcBD3nEY57wlGesYCWrWM0YxjKO8bznAx/5FHB+sZwfe9nHd9kPfvKL3/zh
LwFf7hGIwAQhKMEITghCEorQhCEs4QhPBCISichEISrRiE4MYhKL2MQhLvGI
TwISkojEJCEp2chODnKSitSkIS3pSE8GMpKJzGQhK7nITR7ykozkpCAl+chP
AQrSkU50pgvFKE4JSvIPpShNGcpSjvJUoCKVqEwVqlKN6tSgJrWoTR3qUo/6
NKAhjWhME5rSjOa0oCWtaE0b2tKO9nRgIIMYzBC60o3u9KAnvehNH/rSj/4M
oBCFKULRgPHymBebOMTls+vkC1/5FnD9aTOWcYxnAhOZxGSmMJVpTGcGM5nF
bOYwl3nMZwELWcRilrCUZSxnBStZxWrWsJZ1rGcDG9nEZrawlW1s5z92sJNd
nOYMZznHfg5wkEMc5ghHOcZxTnCSU5znAhe5xFCGMZwRXOYKV7lGKH0YmjCE
5bbsDne5x30e8JBHPOYJT3nGc17wkle85g1vecd7PvCRT3zmC1/5xnd+8JNf
/OYPfwn4Yp9ABCYIQQlGcEIQkn+1G8koRhNOFp4IRCQSkYlCVKIRnRjE5Lr7
3OAmt+gZ1/VIb/pw2HOKIxzlGMncJzkpSEkqUpOGtKQjPRnISCYyk4WsZCM7
OchJLnKTh7zkIz8FKEghClOEohSjOCUoyT+UojRlKEs5ylOBilSiMlVoSjOa
04Ka1KI2dahLPerTgIY0ojFNaEkrWtOGqlSjOjVoSzva04EFLGQRi+lKN7rT
g570ojd96Es/+jOAgQxiMEMYyjCGMyJg/BnJKEYzhrGMYzwTmMgkJjOFqUxj
OjOYySxmM4e5zGM+G9jIJjazhKUsYzkrWMkqVrOGtaxjPR3pRGe6BIxXHONF
acpQlnKUpwK7tdnDXvaxnwMc5BCHOcJRjnGcE5zkFKc5w1nOcZ4LXOQSl7nC
Va5xnRvc5Ba3ucNd7nGfBzzkEY95wlOe8ZwXvOQVv/nDXwK+lOu97Qc+8onP
fOEr3/jOD37yi0DuE5ggBGWLbCvb2E4wWXBCEJJc5CYPeQlHeCIQkUhEJgpR
iUZ0YhCTWMQmDnGJR3wSkJBEJCYJSUlGclKQklSkJg1pSUd6MpCRTGQmC1nJ
RnZykJP/nNMOdrKLfLL8FKAghShMEYpSjOKUoCShCE0YwgYcvxrxSUBCKsoq
UZkqAbdb0+KTgITUlNWiNnWoSz3q04CGNKIxTWhKM5rTgpa0ojVtaEs72tOB
jnSiM13oSje604Oe9KI3fehLP/ozgIEMYjBDmMJUpjGdfxnJKEYzhrGMYzwT
mMgkJjODmcxiNkMZxnBGMIe5zGM+57nARS6xhKUsYzkrWMkqVrOGtaxjPRvY
yCY2s4WtbGN7wPizg53sYjd72Ms+9nOAgxziMEc4yjGOc4KTnOI0ZzjLOe7z
gIc84jJXuMo1rnODm9ziNne4yz0WsJBFLCaRayoxSUhKVVk1qlOD17zhLe94
zwc+8onPfOEr3/jOD37yi9/84S8BX+gXiMAEISjBCE4IQhKK0IQhLOEITwQi
EonIRCEq0YhODGISi9jEIS7pSE8GMpKIxCQhKclITgpSkorUpCEtmchMFrLy
2Hk84SnPyCbLTg5y0pJWtKYN+chPAQpSiMIUoSjFKE4JSvIPpShNGcpSjvJU
oCKVqEwVqlKN6tQImP/UojZ1qEs96tOAhjSiMU1oSjOa04LnzukFL3lFW1k7
2tOBjnSiM13oSje604Nc5CYPeQPGN4rxJQQh6SvrR38GMJRhDGcEc5jLPObz
LyMZxWjGMJZxjGcCE5nEZKYwlWlMZwELWcRilrCUZSxnBStZxWr2c4CDHGIL
W9nGdtawlnWsZwYzmcVsNrCRTWzmOCc4ySl2s4e97OM/drCTXQH146nPOtZz
WHaEoxwjkiwyUYjKc9kLXvKKy1zhKte4zg1ucovb3OEu97jPAx7yiNe84S3v
eM8HPvKJz3zhK98I5xjCE4GIBCIwQQjKd21+8JNfnOYMZznHb/7wN+7//u/L
Os/bXuAilwglC00YwhKM4IQgJI+1ecJTnhFNFp0YxKQv/ejPALKRnRzkJBGJ
SUJSkpGcFKQkFalJQ1rSkZ4MZCQXuclDXvKRnwIUpBCFKUJRalKL2tShLOUo
TwWKUZwSlCQTmclCVv6hFKUpQ0Ma0ZgmVKUa1alBRSpRmSrEIz4JSEhd6lGf
BsQiNnGIy0AGMZghtKUd7elARzrRmS50pRvd6UFPetGbPgxlGMMZwb+MZBSj
GcNYxjGeJSxlGcuZwUxmMZsJTGQSk2lKM5rTgilMZRrTaUkrWtOGBSxkEYuZ
w1zmMT9gPBMZTwpQkBWylaxiNdfjm1/c5BanZWc4yzn+Ywc72cVu9rCXfezn
AAc5xGGOcJRjnOcCF7nEZa5wlWsB++cGN7nFez7wkU885glPecZt7nCXexzn
BCc5xX0e8JBHfOcHP/nFa97wlnc85wUvecUWtrKN7XzmC1/5RiF9VJgiFCUW
sYlDXIIRnBCEJBShCUNYwhGeCEQkEpGJQlTiEZ8EJCQRiUlCUpKRnBSkJB/5
KUBBMpGZLGQlFalJQ1p+O4c//CXgi4XTkZ4MZCQQgQlCUHKRmzzkJRvZyUFO
NqizkU1sppisOCUoyRrWso71NKUZzWlBRSpRmSpUpRrVqUFNalGbOtSlHvVp
QEta0Zo2tKUd7elARzrRmS78y0hGMZq+9KM/A+hKN7rTg4Y0ojFN6EkvetOH
CUxkEpMZyjCGM4KBDGIwQyhLOcpTgTGMZRzj+YdSlKZMQP+ykU1sZg5zmcd8
FrCQRSxmCUtZxnJWsJJVrGYLW9nGdv5jBzvZxW72sJd9XOYKV7nGcU5wklPs
5wAHOcQUpjKN6RzmCEc5xgxmMovZnOcCF7nEac5wlnNEIzoxiMlt7nCXewHj
ldB40Z0e/Jb94S8BX5r93PYFL3nFa97wlne85wMf+cRnvvCVbwRSIzBBCEow
ghOCkIQiNGEISyISk4SkRCM6MYhJOMITgYh8t48f/OQXkWSRiUJUUpGaNKQl
HvFJQEJiEZs4xA2orw/CE4GIJJMlJwUp6UgnOtOFfyhFacqQjezkICe5yE0e
8pKP/BSgIIUoTBGKUpZylKcCFalEZapQlWpUpwZtaUd7OtCQRjSmCTWpRW3q
kI70ZCAjdalHfRqQicxkISstaUVr2tCUZjSnBcUoTglK0pVudKcHt7nDXe4x
halMYzoDGcRghjCUYQxnBP8yklGMZgxjGcd4ZjCTWcxmDnOZx3wWsJBFLOY/
drCTXaxhLetYzxKWsozlTGAik5jMClayitXs5wAHOcQWtrKN7WxgI5vYTF/6
0Z8B7GYPe9lHT3rRmz7c5wEPecRpznCWc5znAhe5xGWucJVrXOcGN7nFY57w
lGc85wUvecVr3vCWdwQzB4ITgpB8l/3gJ794zwc+8onDHOEox/jMF77yjeOc
4CSnCKRmYIIQNGD9kf3hL//z82Nz+glPeUYoWWjCEJb7sgc85BHpZOnJQEZi
EZs4xCUe8UlAQhKRmCQkDZjvJCcFKclEZrKQlWxkJwc5yUVu8pD3/1V0T0F3
ZFEYQDOxbdu2ZmLbts2Jbdu2bdt2MrFtO7P+h1W37len+u6zd5+ufrtUoCKV
qEwRilKM4vzNP+QjP6lITRrSUoCCFKIwNahJLWpThrKUozwlKEkpShON6MQg
JlWoSjWqM58FLGQR3elBT3rRhKY0ozktaEkrWtOGtrSjPR3oSCc605s+9KUf
/RnAQAYxmCEMZRizmcNc5jGeCUxkEsMZwUhGUYe61KM+oxnDWMbRgIY0ojHT
mcFMZjGZKUxlGpGITBSispglLGUZ4bzzhycCETksO8JRjrGeDWxkE5vZwla2
sZ0d7GQXu9nDXvZxnBOc5BSnOcNZznGeC1zkEs94zgtecovb3OEul7nCVa6x
nwMc5BD/cZ0b3OQd7/nARx7xmCc85R73ecBDVrOGtazjFa95w1uWs4KVrAro
r55FJgpR+SX7zR8C+f4XgQlCUIIRnBCEJBShCUNYohGdGMQkFrGJQ1ziEZ8E
JCQb2clBTlKRmjSkJRGJSUJSPqnrM1/4SjJZclKQkm+y7/zgJ5lkmclCVtKR
ngxkJBe5yUNeClCQQhSmf1zng4EMooSsJKUoTRnKUo7yVKAilahMFapSjerU
oCa1qE0d6lKP+jSgIY1oTBOa0ozmtKAlrWhNG9rSjvZ0oCOd6MxghjCUYXSn
Bz3pRW/60Jd+AftlAAMZxHBGMJJR/EsXutKN0YxhLOPYzwEOcojJTGEq05jO
DGYyi9nMYS7zmM8CFrKIxSxhKctYzgpWsorVrGEt61jPBjayic1sYSvb2M4O
drKL3exhL/s4zwUuconDHOEoxzjOCU5yitOc4SznGM8EJjIpYF6JzYtWtKYN
bWlHe25Zc5s73OUe93nAQx7xmCc85RnPecFLXvGaN7zlHe/5wEc+8ZkvfOUb
3/nBT37xmz8EUs9fBCYIQQlGcEIQklCEJgxhiUd8EpCQSEQmClGJRnRiEJNY
xCYOcUlEYpKQlMvquMJVrpFMlpwUpKQGNalFbdKRngxkJBOZyUJWspGdHOQk
F7nJQ17+5h/ykZ8CFKQQhSlCUYpRnBKUpBSlKUNZylGeClSkEpWpQlWqUZ3/
7Ok6N7hJHVld6lGfBjSkEY1pQlOa0ZxUpCYNaQlHeCIQkQ50pBOdA/aXxP7I
R366y3rQk170pg996Ud/BjCQQQxmCEMZxnBGMJJRjGYMYxnHeCYwkUlMZgpT
mcZ0ZjCTWcxmDnOZx3wWsJBFbGYLW9nGclawklWsZg1rWcd6NrCRTWxnBzvZ
xWKWsJRl7GYPe9nHO97zgY8c5ghHOcZxTnCSU5zmDGc5x3kucJFLXOYKV7kW
MH+uc4Ob3OI2d7jLPe7zgIc84jFPeMoznvOCl7ziNW94y19mHJggBOWT7DNf
+Mo3vvODn/ziN38IZP1+nwc4yKGAeclmMJNZ/CvrQle6EU4WnghEJBKRiUJU
ohGdGMQkFrGJQ1ziEZ8EJCQRiUlCUpKRnBSkJBWpSUNa0pGeDGQkE5nJQlay
kZ0c5CQXuclDXspQlnKUpwAFKURhilCUYhSnBCUpRWkqUJFKVCYYwQlBSKpQ
lWpUZzgjGMko6lCXetSnAQ1pRGOa0JRmNKcFLWlFa9rQlna0pwMd6UTngHnR
ha50Czj/9KAnvehNH/rSj/4MYCCDGMwQhjKMUIQmDGEZzRjGMo7xTGAik5jM
FKYyjRrUpBa1A/rrGViUYhQPeB+QzWEu81jMEpayjN3sYS/7WM4KVrKK1axh
LetYzwY2sonNbGEr29jPAQ5yiMMc4SjHOM4JTnKKe9znAQ+5zBWuco3TnOEs
59jODnayi/Nc4CKXeMZzXvCSW9zmDnf5j+vc4GbA9ZO6Pmc5xyPZY57wlEyy
zGQhK6EITRjC8smaz3zhK9/4zg9+8ovf/CGQ9X8RmCAEJRzhiUBEIhGZKEQl
GtGJQUzSkZ4MZCQRiUlCUmIRmzjE5ZXffc0b3hJPFp8EJOSd7D0f+EgqWWrS
kJZkJCcFKQlGcEIQkmxkJwc5mc0c5jKPKlSlGtUpQEEKUZgiFKUYxSlBSUpR
mjKUpRzlqUFNalGbOtSlHvVpQEMa0Zju9KAnvWhDW9rRniY0pRnNqUBFKlGZ
FrSkFa3pzwAGMoh/6UJXutGBjnSiM3/zD/nIT2/60Jd+5CI3ecjLfBawkEWM
ZgxjGcd4JjCRSUxmClOZxnRmMJNZLGYJS1nGclawklWsZg1rWcdhjnCUY2xn
BzvZxXo2sJFNDGYIQxnGZrawlW0MZwQjGcV+DnCQQ+xmD3vZx3FOcJJTnOcC
F7kU0B/36AIWsijgPMuuc4Ob3OI2d7jLPe7zgIc84jFPeMoznvOCl7ziNW94
yzve84GPfOIzX/jKN77zg5/84jd/CJTMeScwQQhKNKITg5iEIjRhCEs4whOB
iEQiMlGISixiE4e4BCM4IQhJPOKTgIRUoCKVqEwykpOClKQiNWlISzrSk4GM
ZCIzWchKNrKTg5zkIjd5yMvf/EM+8lOAghSiMEUoSjGKU4KSlKI0ZShLOcrT
gIY0ojFVqEo1qlODmtSiNnWoSz3qk4jEJCEpl83lCle5RhNZU5rRnDa0pR3t
GcwQhjKMDnSkE535ly50pRvd6UFPetGbPvSlH8MZwUhGMZoxjGUc45nARCax
nBWsZBWzmcNc5jGZKUxlGv0ZwEAGMZ0ZzGQW69nARjaxmCUsZRnzWcBCFrGa
NaxlHZvZwla20YKWtKI157nARS6xmz3sZV9A/7nCVa6xnwMc5BDHOcFJTnGa
M5zlHIc5wlGOBdQXVn2sZV3A/3/IrnODm3ziM1/4yjOe84KX3OM+D3jILW5z
h7s84jFPeMp2drCTXbzjPR/4yCte84a3/OI3fwiUPFCg/wHtcq+j
             
             "]]}]}, {}, {}, {}, {}}}, VertexColors -> CompressedData["
1:eJys3fdfTX8cB3BaSttIpKklSXtIvSsSiUSUttLQkiYNKpoiaUilqZ0VElIZ
7aG9x93jHJRCpPje7//w6Zf7OM9fzuPez/vz+bze93bOkXa9cMKdbQ3rT37N
GnbWy72mdpUfuh8h7+Kdc8cFRyD7dfalVV8SoPJab2nbNu02eCP02+3LuzEY
vpRmxh1MRubZsZS+ph2d4PXY9qSt+yTcezfgfziEgsx3vFz7R+ZfNzSHXVjL
+DUNd/UloqIDqMi8NnxTTXL7J+A5rywvZUiAz/vY7JPdachcSFLb9ENlP8Df
lqFzQISQm14DiQJ0ZI4DmO2sHIT6bwVRPJtJMFOiIgtx6DyswFDhaO4wKD02
15KlkqCZ7fod4i90TvxiLpsePQoy3yemZh6TgVOo1DXhPAOZV54RuBh0Zhyu
18lX+7Dqie1WQITFKDqnn9S0D5KfhLRLecfZtKmQH5bea2nCROaXSvdsZV+a
gv7UeZXOASq8y06uzY5D50Pz78kaH2dg9Xq3a5Y9DSo5olJoz9D5vj9zL4/t
Z80HE3M5VSINKP8cnSSJ6Nx+dPmQuyQRzmxzfNDsRoePRhGiVvwYMsfXeUcV
/CSCq+L0nD+ZDu6VJYuJuujc2rO6Wb+DBOfVzgq6uDBguD7l0qArOg9663Ei
+C4ZPt0VSKubYNXrrdgz+1LQuQsvo+mnGQXcHjocHlRjgt5z6fy+JHTua03w
l8Ao8PGHH5/pZSbUdyQMSYag8wFZo0O7kqhgf6Q6z7aJCadXdoYOuaDz2kTf
C8ZyNPgTpUIT58BgaSidxrRA5/Tbqw6xjaz9h0O/osQMA/e4AIK9Hjo/qBjq
w3+KDlvGDJ4tscZjj32Wm7w8OhdaFK74x6DDiizbkHwXBtPufG9MN6LzxEnb
pOBwBgj6ysga8OJw4n6je90adG4ndo/vKZkBX4VKyq7I4mBstm2Yr5eJzDkl
FLoj1Zkgdm1nYyHLv7xtcf0Xj86NYyuqeaOZ8DAqy+I9yxtsX9cIGqNzqe8/
z53vZsLWjpXTZJaXGIhLaawwkPlT1Yjlwi0YVH6SJLHL4RB+L+qTcz06d3Fe
6mw4i0Hc7siFHSz/LL/ikhKCzsNyZu+0VmHw1vRQyn6WR8ds4n+igc5T+uvT
2hYwSPC7/syV5Xbnscj3C3RkPli5NaRdD4fCkW8+MSyvrtKdflOLzte2GOz2
u4BDuurL64c24ZBUfWJV0xedr7YFnrkQigOh3v7eywEMMhukviwJo3NHz87P
Z6JwuJfSfIH9DgailQ1PsHoaMp83F8nffR2HS9MZZ+ROYPD3qaEIx1l0HhHR
vx1PxoHRr/JFhLWe0iL0zfXXo3O+Wwv86Wms8dh2eMfAEBN4C2vXJD6nInPD
CnNB+WwcLuhc1rG6y4Sdn8oOk5zRuR0HT92DfBwaV0TqbtkxwbzN6IEJHzrv
KitPFyzFIey00rE4CSa8mPNoKnpFQeYfdtxW9azG4VlQArsqa/859/Z54y9P
dF6mkSlc8xSHWxVZf5IqGGAQu7JotAWd88dJ6mwowOHmKlWn4gQDYqXd7t1t
ISPzQ0PLFu8v4yAV4lwexMoXeiq7FnyD0Lm7EHlm0hqH+Ys7bXyu0qHqeFmm
kgw6P7qrz9hBFQee1s2PE7bQoYPzWUlnPwmZO56L5zTmw2Gn9MnGd09oUCBc
/dYsFp1zewWUJzAw4F837LzhCA3Wx1x1yNNA59PsHwi7WzBQtGkUDaJRwSi/
K/IDlYjMddcNRqkVY9D9tejBdCwVxs8dMq3PRud3Ak13376KwamMO95HpKjA
9vtYbogFOjftGvtr5ojBUAQnra6RAvH6fHuX1qBzw7Ktg6f1Mfg9sJVvmxMF
JL82BuvWEZC5SWNe5+utGKicVUu88JcMvoXlu7R80bmz+YLM3FcmRGWKm0Sx
+mOh4a0CP2XR+fk0/2MlL5hw4GliXqUsGdjxczd1Pswi81tniqVJkUyY1r45
iteSwMlZY7ndAJ3LPuS6VHGAdd4vA2UGJiTYXir/L/vVDDIPnr30dJGPCTwd
1m33BoiQYcgdUKSNzlclXnxuHmaAomlC0LIbETRvxyZMPp9G5jtz+yUNutrg
pZphT6/ZOLRedvPiKicj8/iC3NAGSie8+t6hfHbjFOS65PfdeUlB5hJsESOW
WA84j9n7rXTPgKpy/1Wzd1RkrpOamdbr1wdecgJlCq8J0D98M5bzIw2Z23Jn
2n3LHIBHs0eKBYuJIKXfxO1gSkfmi0Onb/s/GQID7q+pnNdI4PxM28DhPTqX
sOhfDmwYAavgdR/nHMmwvIgHrNnHQOapPu/G770eg1eFvNsENSiwqffRQ99a
dN7nWX46tXoCAvYZXqlmo4K7ghvWLsdE5qKpjwMv5EzB/bgKP+uXVHBbkNI7
GonOi50KTcRvzMDv3HTvcnMaULBu3V2P0HnYPnFNHl0ChP1aPBM9QYNEos7i
5Aw6n3tgePyPLBH+zhJXhDzp8F2xDgIEMGT+XnSZ6xkfCaT3OJUkzNNBwd65
a2kfOo/7c67v0hwJ2s3VjgiGMeCya8yOGG90ztTe5pHaQ4bR5a6kT8sM0M7Y
8WjrXXSe3mdxb10MBXxdLMeWzJkQaXX/dmIsOi+eqZ5t3kOFyxv8jBdZfWum
TayugS86f6ZjlLNnkgrzu/UCI8hMUGja4ep4Gp1Xtg+OhV+jgZlRcmHRbgwi
e24JU4zQeYyE69o2RTq0VvcNh4RiIPj9U1H3LnRe+yg5WKuLDuaKza1cjRjU
eRX1bdiCzh0HHlhRvRlg8vHZTlcOHNr2e5TWsqFzGVOH/X0kBghePWv6//fS
lbuOJoz2MpH5yOQ1ruN6TJBOkKgtYXmspdLUaDQ6b8iUqAq6xYRYToPEdpaH
/Hu6bYMmOg8bGnc5RGJCUHdgz2eWL1UZOIQzGMg8xp7pNKGJgWHGugQhORxe
X8gv4MxH54ySb/u14jFI7GV7rcHyZOvc85XW6Fyi0rjbbQSDPWk8PqdZPvv6
N68DHzpvNeA3C2Adn3mbln+J9frLlrh3Uwsdmf+i7ohV8seB/O2Z4kYpHDBF
/+QLkejc6fATkaUQHPDv81XbRzE42u1gzyGKzt+I/eOojMJhsIIcKZmKwU/R
Dov55zRkfnaPkLRxHA4XeQxnNx7CINN10wvFk+j84XW6ZnMKDqluogELazFo
fLXLp2SBisx5DRX+ymfgsJl81vh5AxMc5Lypp9PRuV7CW83QXBy+sZ/LOXGJ
CRfuZpP1tND5DV7f2EfFOFR/XGvWxlqPMnb9m9w/RkHm+RLut/sqcRCUsxfl
W2DA+vtiFr6R6FwzdPX31BPWuFSZnRV7woArkotu1dLoXGnYGqwKcDgk+7fI
/iQD7MvSPWVaycj8/s3jq26seWfTbXWFY4oO+jNlB3rPo/Olla3a80dwKI7f
L7POgw7xTqWlcQLoPHiDVOOCDA7hNu0Jdt9o8FzDJdX4OQmZx1nUVHktY2DZ
5n/2ZxQN9NIvZ/6xQ+du52CN5QAGTrz/1AZ4aXAt9778QzZ0zlmDs5VUYcAV
o65Gy6HCgkKIwfFqIjIfTv0m4noNA7dg+wWlXVT4lBgvNmuNzglNB24mOWAw
TJrqz26gwKHp0dGT/wjIXGJd6oYt2hjcmJBT22lJgds27icrq9D5nfEP6txC
GPjVJm4aJpFh8am0wsRpdH5yruPWxREmFC4Ph3h5kMEq9IagMjc6593c9iEn
kwk/vYtWQykk4Hik0UsPm0Xmx79w5bifYkKOo9LFDjcSOOoXRy4SZpA55eTq
k97NTKh3/8R7hkKEYNlevaAj6JxzotRrYIQBBwQakiQ8iECqxa46vZxG5r5P
OZ75ZTNAal1r10YmAXyeXpV6JIvO/Zt2b79vx8qhD8Noan4E2Ffms3omfQqZ
B28ISXUUZ8DX4St2VMossAlHjdmxo3PFInPjGgIdDnBK8RV9m4F9Suckq4In
kfluf51t8Q9YObQ2Kip5zQx8tHW6aUSfQObbGKbWDC86ZK1dvJ0lPA39xw/d
32KPzh/sMPDq202HDbxWsm9kp6CAGuW4s28cmdeGKu5Sq++A1ar5V2c4JoHf
XJBuc5yCzBW7wy4Hz3ZDQV3c31NT0+BseKUu352KzM/B4JdD3z7BlsMDkleP
E0A4dYyZGERD5tep67ZVr/QD4YeC/TpXImS+oKW2SdOReUmNpz9l9xD0et6p
i7QgQXexaa/AA3Te1/CMe8hyBDjlqwRTVclwtGbqRocMA5l/LbCdV3Ubg8d0
4lSyAAUo3KdNZfLROZe+Zf97rwlYPnYn8QONVWcUJ2szESYyD74lkONyfgr4
xn8btFVQQZ9UbuEShs5L/hnMvPefgejXThcNTWgQ7eVx6UQ1Ov9aqyXDrUkA
o+k5A6kxGixF8osLzKDzNjX9lH9KRDjqol9X7E2HfYekEksFMWROdtXck7ud
ld/fR55b+k0HfoWzV3YaoXPXRYUEBR4ynHpkUXEkngFDYwn2lRfQ+THdKnon
Tob1f2okdHiYIMke75aeic6TrKMK+kopkLfYgivbM+FZ6MzvkSh0rlxUe+OY
AxW8t0pfz2DV0609FaSbHuhcLv2AXIAgDVZsRAVjllnz5NpkWq0lOify55o5
NtHge7rudo5DGPCkJ38DPYRuTmja60sHTUsv0u4MDC463rVU24HOOcV3JCmJ
MGDDAQ87/lkMzCLWnY7lR+dhOMGI6xUD/vi0qPrK4qDd4q0f/52JzInH+tZs
YOVqsc9E9gyWp9BeScQXofMWic3c1ReYYEXJ1n7D8vCaYxZDluh8S/aVyNl2
JoTb8nwisnweTNnO/WMg889zlwobpDD4hM0NrJPDQcbu45GdT9C5k+1o+7Ew
DBYDis12s7zcSX39Vld0vnq+u6CoG4OSL8rqJ1gOTf31ipvRuWoEYUezFA49
4lZ3Q1m+K+mJ37EOOjI/O7ypTN0fh9y5L2vaJHFI5PJ9zRWJzpcZz1yvhuKw
QniRLj2Age27iKCdwuicfweh9/EVHNwNI3ji4jCwDHrVUF9OQ+b3DNJ7P8bj
gP+8zM9krXfOfgMSlYDOBbbU6jbdwmHLGcsW0zkm/Ekndc6NUZG50rWosYIs
HK7WXf2QXsoEwgN6QmwQOmdzl7rgmY+DDj/2q8uBCX3n3+TbCKLzk1+060XK
cNi5zieZvokJP9+1FLjXUJC54jPq2UcPcSAETG0j9DAg5upQe4k5OmdYjn/0
fYyDSE70gGYMA1J553/nMMnIPMDz7t2DsTikZ9sVP13DgPnh90Yq8ej8umVI
94NTOJCdefaXx9CBjp8VoO5A52UVlZPXduJAMWOv4OVg9fc3k/Jevich8zTX
yGDCKgbn9KPODifQYHbv3vx8V3SuzZUY8v/1JB+kneP/8NHA8UqVSjo7Ouct
83vGWYFB1Atl4ZB0KkT0bD15q5SIzD+mvrRsZ+XcZbFTo3piVDghKP866RA6
r6YWn1k5iYH7/T3hxg8o0PRRErvymYDM71R90i5QwmDjoaXb11Uo0BKZruCV
hs73h2WprPxlAi/hrELFSzJYp4UfG9JB5zOdUtE36pmwcEqIN0qJDBYVgbv5
O2eRee7pGoveQCZglZWFr/JJoPqb8HyLPDo/rrz/dPNuJnDz9Xue2kSC+BmJ
vY3XZpD5j02BZEcmKweNvGIeukEEyu2MP0ukaWQe96RcuqSUAeofjaJS2ImQ
+CFv5c1+dH5g18NDKaycGBrDdks0igDJT5i2a8umkPmxhPvsIlIM0DQJmO6e
m4VONwv9Zh50nuxJGNo3Qwenug3GM/QZeJhP9Z/3n0TmFsp+Eat5dGjM+K1v
yxoP+jedo8nDE8g8N9u61NqBDmS94Ku7Z6fADuPhjjdA54JHXoXDdjr8XL+1
7MTMJPAmS85PlY0j88w6eeMX7TRWPW3Z1/Z1AhKSuzf/3YjOW6JxzaRgGhj5
x/XYsE0A/fS2yrTYMWSeM7RpVUSaBukXrtsvbBmHfMEv5h4Lo8j8Q2dzoV0v
FeT5Xry9sWcMVrS9JELc0PmN46dGHD93wpqp3Jcm26aAXrX3ndprCjLvjyiv
por1wka1hIpnv2dguvXcDcsBKjJX/lV1UepJHzh+vfxt2ygBrgpu+Z05REPm
Not2P0J/DsDTK8murp1E8J6PnPtgT0fmi6dL7rcrD8N3a70Hv+pI8FT/1Xe9
WXQu9Fzj6fDJUQi1+MKjcp8M/mPLVbLODGRu+th+Z5jvOHCWeOk6RlHgR4BU
QN0kOh+vGuBKCZsEx0TNM2QbKvguHOPecYqJzBsvKvJyp0xDgMHM9OpfKuzp
2EK7lYHOC289+DFydxZ+xT6gOeTQWPOvR02+A51b/VtrsNBFgAmR5+agTgej
iTab1BV07hopG3uxlQivIz1+jrfSIbDhh/GUCobMTQzLBF+/IYHTS9shB1sG
OJd7K4q7oPMs5YfrNteQ4eMDbbNFGgMI73Neu9xG5xGaJ1vOBVOg9+H2HA9T
Jnh8lT8hdx2dH3t9LPelGhWqbt5715fNyr9X321Y9UHnPzrXX8jCqZA4vN33
BcYE7f2XC0yt0XlVE1VfqZgGpSYbK+T1MRAWKH77ex86Hy3+O5V9ig6gZb1D
KxmDt++rszfJo3Ptt0/kOLkYYCiNa82PYnA5i60pTRCdO3UF7E59xgBer+vs
HrI4hP1yEfX7zUTmhImeSKWNTJgX/66azvIHP0VfG5Sg8wze6bkDF5mgf2WB
/v/36q2Pn9S4HkPnYWXnpud7mMAW67CGwnKVNxukBpYZyDzYp+2t/k4MYmW5
onnlcEgcb/h6tQKdvwuTMle/hkF2foCvOsvLTlQUuNig89ADEq6ESQwWRZo6
bVm+dd901Pl16Jy7UfWglQYOu3o/FVxh+Zv1K2636+nIPPpUpaR3AA6YXfCO
9bw48GsMykY6o3NdU/pZ3sus4xXB1aOvMRBJcsl2mqch86F0uZjUGBzOT3v6
FHtjcFNCWKM+Fp3v2rjitpSEwzyv/tp/Yhionp+xjxJB59HRGtT9d3Dw2fu+
yb6XCe+me4RLqqnIXNpofjwkB4f11n+nnsQwgbMrKU/CBJ1P+atz3SrG4ffD
o3uWtJjQahIoRRunIPOyG2cUb1bhEPD12TsFnAHbFBzWzweic9q5wz+CanE4
a/95Sb+IAd3W2sYa/OhczC0gN+Y2a9xHNLdr7GRAbVPuo+ulZGT+WHeBN/Ys
Dn/rCiJ8S+hwytolmtMQnTeJVUysZ60bEr2+7EqSdNBMsyioHSUh81O9TfGi
nDgsfqe+PptHg0feQdbXA9H5g7WMrHLWfq/44UkjjxgNqv75/Q4UQOf+PmbE
51UYMNjL+LfmUkHs03BWWDURmS/dMxY2uIIBbxJNOX47FXx2bx1NPozOqc/1
DxmcwCDxddi3QwUU0NK47lXGICDzcZmR8FpWjtsi8e2J7Q4K9HV0Z31IROf5
S0+MfL4zwaC2TD+imAy207/ue+1C53Ij3o4Hq/6/n9TvITI/GQS1HidGV8wi
80R5z74ZFyZsyuUltoWT4IRAwa/Pf2aQeelupqeqKBPuc/5bkmAS4SPT4TGf
FTqvSbFd1u5jQE+02XuCLREu9leQh8unkXnVnObBr4kMUGm4UM/RSYDFTIEM
wzXo/Mag4MMTJgzg+dB379o+AkiNRBga2k0hc81na/a7rNAh7u/KpmqXWXjb
+rKq68UkMtcVu1a88SUdDN0+hNHNZ+DNqytTMxvQef4C29bzgXR4sZ+W9FBn
GraWuchcuDiBzGlSRrqOKnQg7de+MSc/Bd6daT7B/ePI3KxGtOrxJA1SyrwP
ishOwvXigS9tmuj80vd+DmtWTqzVg8ebd07A8v6QAfecMWTusdIu1ryTBhUP
RWQPqo5DWcV8l8NadH7r5ejcXD8Vwi2XvPP0xkBsImOh9PwoMg/fffXkbDgV
HPxetvGZjsLU13yBvYMjyHyeZ+JLsiwVTM44DN48MQJtAzk2Gw3ReVb0tb9f
eykwSFHn2Ow6DMrnDpzYVTWMzN93FRzb19QF2sKFAz5jU5D77++1AjYqMj9w
IC7y5Pde2K533prQMAtplUfUyrbTkHnyh8Yed5t+UDuxffvKdiIIpThoeP9B
534tYV8uFw1Cwg9CzqAwCfiT0oNDr9GReQT1wo3bk8NQYX5mZeUfCc60+lzu
ZvXdqLysh3A6iWsMapp/1A7TyTCSnKJSmIjOtz0mpVrtmADBuyuTzR0UoCe0
lSlyMZH5+uf786N1p+AJZ9t3sxwqbJB4tOlSIDq3U4pPaTs1A7pj3JeH99Ig
NdPKua8CnTeefgLeGgRoSFbOeD9Kg7eTTK+v0+j8UkBKrIY2EYizE1sOXaRD
dtuSL1UYQ+bXtN+VZ2qQ4J/W7S33WPU0sNHuResBdF4as953ZhcZaNXyT8k5
DNidrzJTFIrOo0v0DDuFKUD4wYF/38qEuXOumq9vo/M/66SC7YcpcHRa8phk
ABMcLu9gaw1D5xuDr2k5ZP6/jr6tfvmRCTYFmgYHndG5mL6N75IVDezq1D/3
bcEgVbnXR8sMnZ//JmltzUuH0vW5tpHnMTi96pVyaw86dyA1a999R4ecNs6v
Ha8wmNcrX7UQRedl+z/uJwYzIDUi/kg7Nw65bvHXfNei89NP2dOMFhlwdqu8
a5wsDr589W0czUxkPvfpkF+ENRMKvgYGPWa5gvjZ3zZe6Pzsrd0f9j1nwtYq
L+IYy40eTd39J4zOO0M3J9zZgEHLF6HatXI4WFuO8s81MJD5qKLnQNIFDAzz
RPCdLNc6FnJj23l0vv6I5oxKFwaTiR/SrFg+ZS3LGyaCzj1C7pjeZB27K4tX
/3/fmKCCts3LH+nIXOKLVI/lBRyuaKiest+Mg+dNG53HfuhcnPfhAf1LONyd
81pgvMOgcZJXbWSZhsw/Hil7wx2Dw/UYY4NU1vhUxfeEXk1C504eJ2VfJbHq
1VPZ3lQCgwgvxfH8reh8lTDkdPQODmedPcTYe5kwQD+9YWc1FZkf8AWT1hwc
Bm16ipqv/H/dFr/VRkN07m9pmC9bgoPlaqZNqCoT0hv9dpwcoCDzU+5/VM9X
42Da8eqwOJkBJlJrfs94onPOVmZ9xjMcenjiYh9lMSCNkGfw8C8ZmfO4pmpy
JuJgzKaWxSvMADme5qahO+j8wYmMQB8bHPKO9zm/iKfDtOgr414FdP7+nz2/
kwIObAp+T76u0mDgeNXUylsSMv9+WtxrfAkD+/B6eBhKg0iacJ7tKXT+46Y5
bbwdgx8rvK20eSqcyZ2/Mf6FiMz7hO2NHHIwmCO8+5LmS4WLhjFBlxLQ+Uo7
pujoi0GaaOLxUiYFXIJF+VVk0Pk3G+n4cUNWvp7/uE3UiwJzzTevL74lIPO5
hzbWvaw+g3Oep57I6it5K+5qv7dD58ckeBLjepjQUC8gnGBNhv67uRZOf2aR
+aSGFelTNBOuyVBDul6TAGsXSuI0Q+fJ83/WTWsywbjxokGWDAmMh7zehmbM
IPPp5oHnFUwGZFM/TczcIIKIzSdiOXkamX/AUv1UChjAuebDibyfBDj8YdX3
liY69xU23+99igEbd9h9aHUlQPLraknphClk3mlULWXLx4C3P03/VBfOwrmX
e11OT04i846fYtLfP9ChYH+d1/UrM8ARWLpOTg2dN3wej9wbSQdGtXDFOudp
uKj4RP164gQyH9MYwhW06PDcX+uOoskU7Bq2VvIljiNzP8n+Xe8JNHgVPPLy
lPokaDG6ztwwQOccMg55F67RYFv6jJm68gQwVHTbLfPGkHmIDa/EV3ka/KLp
bLNTHIe/463eUSujyLzlHtV9bxcV+J3Z5z7Ij4FxqXCagBM6l0lwIVsGUMFE
gbjoqjAKBqY6tn+aR5B58dbEUiURKvjavRRRVhoBFRD4tk8Ona+fOvK3tYEC
e89Yrt28ZxhSnFb/dScPI3OetEJc6hwFSi/dvLhBewjYpKyzH3wbQuZr77cI
afFRIHug6Mc2GISj9d+xt2fQufSDzNAc224QpSnvfe06DU+Og8pRHSoybxqQ
q3ud9gl8YseVz8sRIKM96WndCRoyt9GI3iXe3w9qKQXWw5ZE6OASPFq9hY7M
9ynOdghLDMGTvssxBFMSlEfIxrkWonMPEsdVefsRMPmk+/WwFhn4Xe47e8sx
kLmAyInQ40lj4C8nuO6SBAWsUigtf8rQOdOn5WZi5QSrHy79MLCWCgW+MlHH
5ZjIXLVEwsyvYwr+vBuqPdBCBfC6yM0Zg85jbxUYTGIz8NGqIYHfkwZVPVT+
9pfo/OWrmmaFaAL0Lk1xHOakg+qm9IM2X9B54JK3gEkcEdbZSJ1RYdWTdeU+
lxZpDJkbf/brEIwjgWKyN+OrDgMOJVdt2HEKnR8qb/aYvEqGy6uBM3XdDNj+
2dHqagI6l8VGGqttKaD0L+PZHj0mHH6kS3qE0PdPiY14S1CBFsRDtrzNhJ+P
h6OD/NH5V8now2UEVj+5w6+WTGXCym9FrOoUOj/a8TQgoYAG61rGbFf1MCjk
bhq1NEDnb43b/2jY00HmuMrFhykY6FvGhTvKoXPxzdew3o0MuLuP25N9BoPR
Hwb2n/jR+VRx9exIEwOkcu/tuCCLgwx7m8DZr0xkfnI2mvBtBxN6wz2Cclh+
9p910PYMdH786QmfhHgmdKvXbmtheeAdIW4dfXR+TS1LtIzOhKtneyTnWO54
6HlJCZmBzA9bpHrZm2FA805NFJXDwWi+eOvpm+j81X1xteelGKgtx9kZs7xt
PXXERBedS9judW9gw2Hy1lTOeZaTD4tvdqbQkXlOabLdVSccYrLCj6WxPNS/
O7cwDZ3HUzbU7Q3BgahI+PN3GoN08fShKGl0zjNPvWV+BYd9J3cY6yZh4DC0
+1xfDQ2Zq7yxCd+XwPLDodFJWhiEyT8/9EAPnWvL8XoI38aBbdvz9dj/z0+Q
Dbj1pY2KzGfmxVU7s3F4Dcx3VmlMWN4SzVNkg84PlovUeBbhsMZZG683YgLv
TyeR5wwKMn8SMl+EVeJwQKtBR/Qba19u3FW2PQKd77zfNnSyFgfPD8rxXsUM
+HCigdEngM6vuV9t1LiFw/yXAckHMgzwis6qv1hIRuby46sTSg44XFPeytTN
oIPs8MF3JuroXIhTen+tEg5Pr9v5eK2jA+8R/RSrFhIyZ2xoO9L6G4PdHy5q
KUbSQEzejjPrDDp/dWzbYbcODPwb9Ib8Fqjgmb4qwj1HROaYsV5l3D0MFv38
JPZ4U6HnSDmlIA6de7j/EVbyxuBRkluSK5kCzd63+E6Lo/PBorsuR/Ux+PJC
UPGfIwWcbSbKdtQR0Ln48Uuf+TB4UXVPYmWcDKov146vPY7OJzlmNd6+Z8IF
+U4J3JAMdVx5NRykWWS+rBeX3BzEhNeSv7cWFJKgMzxaz0oRnfcbBliksPrU
g9vi31LYSUBOvbIUHDCDzP3afYrExhigKPTzZK0XEZhHB2PPvZ5G5scvcpp6
32CA06XPlv96CeDwSHxwMxc6v6W8/CQIGGCSLl/4XpsAzriR6ZWTU8h8LO4x
l+Z3Ojx4/pGLCbMw+u9Ic0bxJDKvWTmlXV5JB2Pr6Oqtm2fAd+D+S8vFCWSe
mnDscoczHdgnxfi4v0xBqk25eZkpOl/T3bZLQIQOTjECgrztkyDTm7am8N44
MlcpXry56QUNNrUsbSl9OQFZkj7fNi2MIfNjE7tdflrTIDbk1fXyynGImzdb
y2mBzo/rOiU//kGFC65mw1z5Y7ALdxI/Xz6KzF88OB6pf5cKfts0desyRuHc
uJubHgc6r6mw+5ipRwXza+NqlTdHQHWlW87fdQSZW540evF6igID86f8hxOH
geNwwPq174eRecatO4ll0RSgvvt7QjV+CDTFcm7gMuhceeNOorUcBQzOdtx/
GDcI3N57JOXjhpB52YuYqPedZAhr8d15IGEAIsRk5aoZg8g8YCKlEA8gQ9CJ
OyHM5H6QEPupEHwUnWeOtwXs7ukGwy7bsImuadiW9ifNxpmKzOWaP6nXcvSB
VHT5gKM9AbwGvGv6ImjIPHmXrF397gHwGEk5FhdKhJjuuRil3XRkPn2hd+fa
qCGYjb2VkuRHgjWmxyR969D50NoomTsNI1AavdS24kgG0cBTNev2MZC502nb
a/5fxmCgL/rYkUMUuCT697ReIzr/UMC1MVNoEoxc36XOKlPBMDZ9/z4DJjIP
r//3Z73eNLzXt1V1oVHh0ITNjF4KOs9vdYngdpqFNlFuD50kGjTrvfSy/YDO
2aV6s4reEMBPPTYlTZEOX35ZVh76jc433By69vI9EbLojzgefKRDQNW1p9tV
MGQe9rDNLusjCU4MbAzLd2TA7MF1JZSz6HxFo1Mi/h0Z1HJE86oXGbDrR83i
owx0/nlecmDfbQpkZvzaVW3FhM3tld13o9H5ej8NgREbKlw6+tskr5IJDvvc
cElPdL5x27/FH2I0sH3McZ1zDQapP0yvbz2Gzr2fmTl/nKLBWHzflV/WGGTp
28Zc1ULntJ21/B45dJh64+sWV4FBE3eY+lFxdG4skzezYs0AgbvnJN4sYxAa
p2p6hROdu794kR5IZQC3ufT5q7I4bHiyGB7WzUTmmXx1S4/NmcD2KU27muXt
KQ2cuy+ic1Vc3MX7ERPkKtMdRlju71x4Hbagcz2N9LVPhDAYMbMgrpHDYe2v
M4rFrH0BlS/ax6ncusga/71XO5VYbvWg4MshT3QuoPfDQ7gfgwtcmeLWLDfx
ZNxSFEbnNKVOO9M9OGjJ5c1G/v+7wyWrWO0GOjJffP159lEADsMaDd/juXGI
PNz4lcsBnf/Suae3chkHmYeS49FPMdjcMXbPmEJD5n8DP3xQuoZDyT2hPzn2
GIyx+/zm9kfnquwVwfopODT7frfr5sLgXzpb9fHfVGTe+uj5nj2ZOGxxlq3k
e8YExvvThvzx6NzQY9sQVz4OTTfz3550YYLN+0eXNTah84FGTO1DGQ41qROr
9wSYIDS8jlZfQkHmRyOrhNwf47CbYSE59pYBzJyQ8HRNdK4hLbzyivW+GpTF
Nz20YsANzoSjwx/JyFwlf3egiw8O4e20gmtNdLh14cZK80l0/tii/EyuLg6/
tZpr1+yhg3wNKXWRTELmtbsVUz24cHjn4RQnWkiDg+6NmFsIOnfJdr7ROITB
nyOpfO820IDnMcVsPTc6t1N+e6ugBIOdVzjvz8X/f52JgcdMLhGdbzuvyBWE
gfhonE/OCgVaTXlrx1TRuaIKx5+vJhj4OhlTXgZRYO3Ti++/tRKQuYC89cLp
jRjUduTuh89kWN1S/knGCZ3f/SV2vruLCeaCzpwbrcgwrF+iZbU0i8z1Rdy2
N4YzwZ/rWGrRIxKEs2293ayLzrfPrh6PUmLCDzrvYhc/Cfb9HhHaGDmDzKl1
v4w4JxlgplBbkOhPhMoO9qsG76aRuV6hi6pVCgMyvrqL9vYRwETX/JUmNzp/
OBMh5mjIgKKOq1YZmgR4/DLQcu74FDKPrnh1V/YbHfJWIkkPNGbhzmLUrGvu
JDKXMrY+VvL/8w+PbLnxb80MKHj80IqjTyDzJ8NuacO2dJD+Fj69s38K9sW4
1xzVQueR57hpauvp4G3z7PjrskkgL34zkokbR+b3j5+ZqymjgexeqyaV1AmQ
fNoyrTY+hszf9D79yn2ABrqbb28WCx+Hvznxsq0q6Dxa86OrMYkKD9ZOVwd6
joHjgzKL0bhRZM520dX0RAwVfslc0VSyGYWlH5auTjMjyFxX92OxtjQVDpdZ
tmocHgGzol2jJ3TRedsemfvYOwoEzmyMu24wDDvGVVcfpg8j80WNOh1vNwrw
PY40ENYcAv65jnmv+SFkrvngnclTTgr4ewnu7lUehFJvq9DIY+icqHDGoqGC
DHlKCWVPFQZAJXNLDunhIDKfWf/8UIIFGUxMfS2eyPaDzvJdpwwBdG766c6v
ZFaOG1NxC9fx7IMrTysYTTcHkPmXrJ7mDsUekMrXLAmTmIGVPklm7xUqMpdY
x5X+RqMPzl5brW6PI8Com9YtqTwaMhd76bIlO3QA7E7cWP6ZQYQ93TrbNxvS
kXnSfXuZ4bYhwK98V+9OIcGePMuxzjZ0vqDv5B3PMwpmuz8NyFwhw1pKYBPl
KAOZ386zkKzfNw7J65fJ3ucpIH2BsqGoD52Hdt2p9HGdhGnl+DlBSyqcErVJ
1z/OROYZHbEe39Kmwbow/13jGhqMTl8elc9E50GLPN48r2fBPdWpOOYBDRbn
NyhkdqPzX46qXgdxAsjLiysMH6DDF32evnE2DJmfoh5y2PydCL8oacZfiHSY
sQ725NJF5zLjO7SblkjwT/H82l8RDDANL72u5IvOhT+f9XSfJ8OM1xt7Q14m
sGXR2Fcz0HmmgJCnxlsKeHOUloe7M4Ezd27jZDg6J0fReT3+7yfXVktJNTKh
oeDED5Wz6Nwm07hLwYIG6ns/RBhvxuDbO0WDRTN07m9id6lAgA7TO0WG5rwx
EDuitySzB53Pm/S+m++hQ8/1w6S9TRiMhvzMfCWCziu8PT/sS2ZAzfq3+9Q2
4PD5G2m29i8TmYeWuKbqcjBBHC94lSKLw756nocvn6DzOzp6Ly94M8H4mdRi
Pcubvvr9u2GNzqP5wjC5T0yIdNwY//9970cFvl5885uBzL8HTSqdV8fA9WTC
JUE5HDy+KbnpFaLzm/JBPgdZ87hhVqRPj+VKy9Nyy2boXPf+d/bO7xhwiG69
48Zy1c8D2QvzdGQeRseT/p3E4YVg2ocUltcY4odFc9G5TmZkc2wwDhc7WpZe
UjCYOynh06iEzm96fvHConAYftTR+CYFg+7StQ5lT2nIPDn6wCmNBBzS1Tr4
Z7UweNYbtm7bXnTOceFDqNNtHITZ3m/cSmBC+t49R/g/UpF5ssS7R773cAjk
uZdx9gYTtre09AdbovM5D+EJp2IcgnTOX3miw4RPud+umk5RkPmH3/QWrWoc
nMYjrP5SGDBw8B57iDc672Qmay88w+HUx0Li/nTWvi+QHfX7NxmZlx94K+Ia
i0PngwzavzUM2GG02OMdj84dN+MZHsdwMNMM9uHxY+0/IZmfvm1E5weO4jH/
tuHwXlkh4NUEDTwcvj1uKiYh8+DLyQRFBms+5H69x2FOg67tGmVd6uica5v0
z5kXGFysCT1CeE0Ff58Nkfwficj80111aYnrGEgWC+wx2U2FPuVn6lGn0bl7
Yo0Q+QQGTD1sUKqIAmzMY5EbMQIyF5rNsFOSwUD07pnYQBEKqEmYDbVfQefG
R3Q4ishMWO//QGU4mgy1MatL1VvQufIvPtGK20zAs9ddSpkgQdnyj35T31lk
nlZk1hRjyMotp6o/MrVIcIKDq1WmegaZ953BPXd+YYDWVC9OvkOEB6pX+Sn4
NDL/thSzNyePAQT1YL2L3whQmuR48IoKOtfxTbr4yYIBbxyyxROtCCD9aECX
FjiFzFVanNa0rNLh+LGAH0YesyAw+8x5w6tJZO4ccvBy6GM6xP0LJLoqz8CD
0lSrX2vQefmI2vTsWTqocRQuu/+Ygk1yipW3zCeQ+dDvN1nYRjrI/NX7wv1+
Ep6/q174kjmOzL08twgKPKLByp1XmsySCSgOz3n6jTqGzMML2Y+IHqZBfmvZ
E6vEcbgTyi59XQedP578o8BBpUKXaNZ3jQtjsLW372xe8igy/3H9knNPDBUw
J76/12xH4XTEPyGN2RFkrhCZ63BBkgrNu2K/ah4YgUv2mgeMtND5c8WOfupb
CpBDch7vVR+Gnd1qKQ0pw8i8WJP5UdmRAk+v39ycLDMEjcts64uoQ8i8N2/j
DKySoeqt0BeRzYMQcaZgHw3Qud6ER7xYPhmmA/ikR3kGoPZixHxc7iAyV151
vvcGyLCamy7QtKYf2MTsVi/9GkDmN17Zh1r1k2AqZmpz9tE+GN7YZ8wWgc4Z
/dXKwi4kUMTr3r51+AQe+SKfUrjQ+VEtp7ePA3vAu3ZTm9jZGTj+6fsn1Wwq
MsfshSqenukDFV4+N44KApz9kxCgWUdD5n1Ci2suPx2AkMdCxNSHRAiAd5zN
R+jIXJRy4vM5jmHw8k3atrWMBHybNrWND6Nz/3W6yd/MRuFcu/Yx7WwyXOkL
4XR1YCDz1wYZAWpR46Dz8ZC63XUK1G70upI9i86vaaUmypVOwu17pdvmvalw
5/2G4XpnJjI337v+ZsHENCjR7B4fFaHB4MLWz4F56DxSU1H6NRsBglymPQiv
aSBwLTBTYQidm6R2nvDfQIRcKd46QQc68CX2ldStx5D56dqf695tJ8HtNp0x
/mU6CHEytqgZofOnal7zq9JkEDTofLYukwHFc96yZcHoPFvG/pflJgpIGn3w
ERZjwvv3bz553kbn8xvXiUWSKLBwYN8KPYQJy2Jp6ltD0Xl6wazk5odUWBLj
sd/1iQmEwtIz4IDOXf7slzsQTIOYHLayL/IYbG0Z5hw2QefpQnZme3TpwCgo
K4coDC5bmdoN70TntVZdwb9/0SHgIvdH1QEMBm9SiPrC6HzbU78vji8YYDtV
kesti0OiudWNgSUmMq+tD3mzIs4EWlXC7F2Wp5AqX0bcQ+fcdpvq+ONY9dR/
MOwjy3lW5Apu7EPnrgkZyQUYE+oX4fw8y52D6jh/EBjIXKswh9x0DIOBDoc3
YnI4FLxJyK6OR+e/X9fdjXjKGu8ju4IOsrxPnf1jyW50vmdBa3RmAw4LMd8y
A1hOi7iSPMDal1H5Q0mKtqQ/DsdKePojpXAwonP8WBOFzulqp8PfhuGQNbWp
KaYVg8NSr/t3rkXnamx9G/fF4DDV4U975IfB8aP1zlg8DZkXrjnElpeMw/Lj
iR/LmzE4R1Hv1hJA51/WP1OfScfBOjL1gGMTE76e01Rec5eKzIkbrOPZ7+Pw
7Jfy3Z7zTCictt9lKI3O97NPDPKV4bBpz+HNBzazcsZUxCqlhoLMz7TafVl+
xBoXiyjhV+8YIHPznjCmh84vBe4IDC7AYcbpzEDTSQa4VRVjF1rJyNxL4ZTq
SW8cgqa5tOMaWLmFw4U3wAqdr99U69SpxZoXHRujV+Tp4KTcPdU0TULmFbjf
6PBaHE6tqJO2ptOAvaNm32kfdL6m+FnnxV4MihraYwfW0OBwikir0jIRmW9Z
zAnMyWXlR4/LD8QCqLDJ6vdOrWR0vmgobmlxHoNQ94HjOIECYQGKz/zE0Lmk
zpdf13Qw6MGaR3VOUkDekknqfkhA5gtTm7kMuTAQjCqJWWLV65qbFZpHjNH5
9z+vsB21TFClPtlVLk4GbEA39O/rWWR+bvjUkJYTk9XfL0oGhZDA57n49+of
M8j8pPjE6DZeJuz/xCNH6yXCx6TTzYfV0Xn/PmVaTz0DvucEbfm5kwh/9AV+
dgVMI/MZh40p5p4MKNUQ4cuJJ8CrIFxC8ekUMs9iig7eEGHAxvIH0rc7ZuFp
4LrbJxYnkfme4iTizVY6ZC8HTs0nzgCm+0vfRAedh5KLRSzC6KDPP/Vm/5Fp
ELhtbfw5cgKZv3hhUPRekQ4NX02DLgtNQapGV5nZx3Fk3ljJm2LRSoPXicSv
bIwJOMqVmDMkiM7ZsrAjys40cGC/QT3VOg6/3qoLVjqOIfPhPRWqi7+osLft
u7R6+RiwOwVP8T0cRebidm8S8tKpsDHQODA5eRTuLT6mLK2OIHONUo78HXuo
wOH6pdgqYATGhw/wuB5H54+bGqyud1EgobVeNNJ2GI5kPZI/8GAYmV/1kh18
5UWB69H1lismQ3DvxNjnzN9DyByfmLrWzEWByQtd4u17Blm54qCY1XF0fm8X
+UhGKRmW90uzD0kMgH3RyQL/ikFknk0bGVI1JUOE8Zu+jUL9EFict0xbi87b
7Psmk4ZJ4LswxZdwsg/2av0zOnN1AJlbr7X7PHOWBL/SCOJ9Zz/BXcG+Yk9u
dO51r1V6+xwRjCpFKRKSvaB6qrHh3J1+ZM6bbKJ7+3EPiMlHta3NnoGy472v
tz6kInMvvQ8JzlF9sHxAdJX2jgDFXk7UnnYaMnfunLcVIg0AF1flnal3RNid
vvHeOhs6MpcIebo7VHsYTk2/rWF/QwLPVNlNl4nonK8fCBURo7BFvFOz/yEZ
XnAIHHXzYiDzkrLR9re145AZzM/9KocCEoGmpVyf0XnWH6r92plJkN14QCLg
KhUWypUEXVn9Kyq33RzpcWQLK08kC9dbKNIgo2T4dHIxOtezUXU5JEOAZKML
L7N7aGCko/kyagKddz4W3HZQgwjKA3uv37hAB8+549+OCWPIfNZyz/lvhiQ4
z5u66bQAA6oSOu8KmKHzXcNjC+msdbWwhSwqW8WAowHewV0R6HyopsK4UJ0C
on71Kb6KTNC9dyA/KQWdE0+z+7CxUWHUJ/dF1zUmDGtuD9wYiM6t+t4dHuuh
AoNW9ChnmgmbjUx2Cdui8yPivSfNs2jwgsf3CK6FQdS4cGGUITrnk9LtjLKn
Q3Tm/I8e1udF0CsRtJZD5xkW15szxBlgsfXFUysSBj/XTkvd5kPnVZKTStmd
DDhcMtoZJItDgo/TqUcUJjIPz9dM/qHBhI75nWeLWG4SmVVVHYfOH00862vN
ZYKy8HaLXpY/vE3YJaCIzoN9csK2sWGwJPMtbZnl0LK1u72Lgcx39KRQVj0w
cOMM0ZWXw8E4qyz0UwA6PyrPR4/qxEC1WN30/+feNjUdzRfZgs6l9xZfKVNm
jTfD7m0Eyw9FOF5Mb6Qjc02NmJd9ATg8DRq3M1+HA7crWe2kHTq/4aChcC0c
B0+hzbfv1GCgeLTB6tI0DZmvUI6wiVzHwfLEc222kxhIRtcLarqi8yhDXUi+
icPLwpNHby8z4XbKPFc4g4rMrz7y7SJk4bBjbay8ZgkT3sdzHTQMQOeiG7zj
thXi8KWrppBqwYSSF9vzQn5TkPka+5oDupU4bFnCJ/OWGMDe+0J983V0Xn1m
rm9vLQ73OZ/eOFHCAP4HUn83CKFzk/vfy1Vu4NAc6ZjLu40BmvtmTLvukZF5
mHXE3duncCiYedjoF0MH9bwPt+p3oPOziadmkqVY57Utj4nBaJDUWmz14xEJ
mQsa6zhu/YzBZokrivqnaLD20p3wS/ro/Gudu7VuPQakTb7rbr+jwjt18Xa9
DiIyn5Nq4KFcx0DiclpsyB4qiMRt41SzRedBQsFU0RMYXFYgORPzKfBVTfjQ
aQYBmZ/xmLkxKIlBNrejUKcgq15Vp3YVX0bnwpbumZQpJrQfubf/VBAZvDoi
Z5oF0fmMfPAT0wQmPEguHH7bRoLOqbbHWqdnkblRuALhijoT7D4qBY2Kk6Ct
ZLKUemsGmes7PpW6McMAbV4HwewQIvy6Mz8U1zGNzBX4P4y532DApf2tgT97
CVA0J+PHy4XOIzcn863XY0B9R0ohYycB2MoX6rwPTCFzwZOtF4LodJCdclrq
4psFnW+ld+9dn0Tmc58PPr+fRQe+bZmtXe2s92m4OHezdQKZ2x82Dr9+kA4n
Fc/LNyVMwfO+PWEG69G567FpXfbPNKjHXwQtWE3Cr6/pn1eOjyPz7v1craOx
NKiK+9maoDQBnF6qwYdzx5D5UjEzNnsbDe5/+5z0nHMcdH9mr1ehjyJzmmr/
jNEzKoSpNjJ9yKNwMaWwu1gTndu1XDzbbUGF7XvlbYs+jAC/gPnawmsjyJzz
8tlvWnQK/KVYxB4sG4aZwr3j24eGkXn1jXzzy7EUeCrZ42t5YwhaeLp+CMuj
88ca/Ul3JCjwR7h919PAQVh/9VTBpctDyHx9nKtI1Bsy5C0Yjzg5DMDcKyHq
od5BZD535SCP1hkyuPp8Dzl6qB8IdfPckbLo/CLbX/kKnASyD8UmCwL7wM75
8OctWQPIvMKrvaA+hAQxf3t2F937BBcU7h3o347OSZeppnVrSKC40/nW/eO9
YGnyPebKg35k3rpTZTo3hQgN8VmS8ut7YOGSocm23ej8avo+tyxSD4yFWypz
ts5AzbHd5oWNVGSuPnn3578HfcAwOPI9eIAApmYJTWsGaMi8c+fvmZn1g+Ak
V/CWMUAETBvSo13oyHz5j8HRTJdhCHmzPTSvmwQnpATUjHB0HsPmyTQpH4WX
DZ8OczeTYVlN1Tk2kIHMM1xbTf/OjsOLApV7hQ8psGuMvT3hJ0JPH70TKjgF
/nN61WK3qPBDp8PkjD8TmV9qH3f4ZD4DOWB6LUOHBr8cj/rVlaPzUJtb63cY
EKCvuZMzYZoGvAwnJdIsOk+WySg5ZEmEA857bXdG0yFsF7XnqwiGzPVWVEcV
HUgQ7VehUC3JgLV8UhGfLdC55s+FON5zZFia/rVFp4EBdoLzhcwYdL42xvhh
gQUFZop6iQQNJgh81fL8//mNqHyZvWdKRJwKC7XvRV+nMoE/TJiU74/On2N8
neswKnDZHWjnxJhQHqQSdckanYvP1MnmPKPBJUaB7///r29op67YvBed7y3y
D1i4TIfVwdPb9XJYn+O0y96L0ujcK8XmmLoBAwruJ1XAPAa/enXPJ3Cjc+6Z
+68Wphgg7vrqTYQsDtZKOrHSQ0xkbhp3lX35IBOYXam5lSwP3XyrIC4Ynd+V
9KkMfcyEK07lff/fVz+t62X2URF0Xmu+aX0Ya51QeKNzll0OB36ba5d8XzGQ
+a2O7yHckRiUZbOf3MPyi74+BiOO6HyJe/1FHQLLNUOq7Vgu8+5Y/lV2dC71
ZfOU4H4c1ux+ciGO5eeFDKiOVXRkrrmDelsxCAfzQnq+0zcMQsi1LQr70Lns
bQu2L5E4TKlrOv/NxOCz9Ds+90YaMj92bQ2eFo9DIn5HukUfg6ast7a6Juj8
BM/Z/aK3cSgq8hyoJDGh4W/Nrsw2KjJf3Ku/FH0PB2Hj+sGSZCZoC4ZXXjiG
zotUpcjdxTjsURISqWbtO+Iu2q8bRijIvNxRfGqlGofb9IN9L6cZ0FT8rOyi
Czp3MFroknyCAwHb7qV+jQH5Mv66cjgZmVeuiWCGXMbB1yBPN4dOh/w63dcf
A9G57k5Nfy/WvFNXL9ZtOkoHjUxmecMfEjJXWuGXXeRn1W1flk/mCxrkMULe
sMej88STP2U2jGNQsptQKyxJA11yml2aMDr/ub3Y990DDMg+JU8Uk6kgwVz7
2iGfiMzFnDnCVwMw8Je7YNf3kwJ/xKQ3OymjczbZtufvDTDg5D4e/vccBWqq
i+JuviEgc96G+Vf8vBi4/LvmWzlEhquSx7PIR9C5s/sVCe56JniWGzaG7CTD
9/GyI2Pts8h803tzpfKzTCCszfQ4E0kCh5CpNR9XZ5C5+U/FGgk+JlwXfDz9
tY8I1nHu+TWa6Nxv+OmR8y8ZYPZJzm+XAhEY7aLpcX7TyHxf+HhArBsD9NQ3
EDivEkA/i2fDgYopZD778vgRdyEGWLvflWY+mQWdGo7OKcokMk89N+XM30iH
4LZT3NMeM5B3YkrNdAc6555j1IX60sG16f3NUclpMBJl/ghym0Dml5Ut4vPE
6HBHQeVqy+Qk1H05P+hYOo7M67G5/f/fR9A0PZmT7dEE7JY7lqDweQyZf6x0
qLxsRoP3q7lsLdfGoYhnvOWlJjqv5eUo05uhQu2Y+B0phzEwdlrbSrgyiswf
TO9pI4ZQQXflsha3zihMDfqP5XSOIHPxt54FvgJUMJh+89B30wjc0L2ZN7UF
nZtqB5SNlFMgNf2bwIHvQ3BfSOpXgccwMr+Upda8zYSVv7Ib/l4dGQSDql1b
puqGkPnIAI2pOU2GTbZLupvfDIDb1UbeZG50PuvKFy51mQwDc2KlP4v6IWOq
v63IfhCZx5qLCXgJkaFla22DeVkfpL2TNSexzo/K77kekzuRTYLOhUEbfPkT
XN2pVOVuhM53VQr93S1NgnO7vP8xqnvhJ2/1A2JLPzLvu+Als1RFBK9fwtQY
5x5YjD5VYmWBzpVC035VaLE8acPWys3dcC+ZB38y2IfMB/pTvv/m7wXMRROX
+zIDfGfFohJ6qMicz/pRY31rH4geSfa6QSDArWD/2qFxGjIXbXI+9GD3IBQK
SvpcIBKhxOMt8Y4XHZknnHYySb4+DM+U1iwWTZLAuJj7Z/YiOv/ZfcQ+tXsU
Bltem97/RIZT/joEpQgGMj/T63Kxk2sCGE/CycNvKTBdfdAh6R86Tzy58/xP
vSkwYrs0VJfDWr/3KOXdD2Qic8NR6kflsBkY4PGxfnuABlM7Yl8p1aBzk4wm
/uPWBHB4kvL8IE6D4/b/sXbf/1T+bxzA7YxSGiKSZCWSZGVcpShllTIaVApJ
SNmikBU+2SPJijIyQyohkb33OnvdlBkSfc/3f3j/eJ6P83icc+73dV2P1/vc
59z3o9BwEjq3f20j8NQeDzlfDhaERlOhry9rok2EgcxX8hwVvdwJoOstO/f+
MA1C3+VGsl5E59prvoW+/kSQa+VVpbTR4AbL2xL1UHRe4ScuoW5LAth6zntA
mw7PhGQumoegc/npvvq3x8gwatyXKJpKB7X8fatp99B5CPyOTGajALeCeszw
Ih0unOTaan4BnZMTy88f7qDAGa96/z3GDGDx48v0U0Pn33La/0XFU+GVe6XW
/BsGQAfn7s1i6HypZWVy2JIGeleITs5/GeC7JHuMhROdHwpwUuaYYe7Lmj2K
AyUxOLtt4nTOdzoyF79pqZ5jQQe37ps9JUy/gvd6538Hnf/i+W+lpo4OhWtS
BpNMZz13qOgTFzpPNX2dbS7LgKBgiiifFAbcQvrPjN/RkHke+fv94GgGrNGt
Lqox/b93NQaHjNB5naZ9tekCA4ofjP28xfTb51O79eep6LztnE6zOQa/z/kv
R/3/vMAH5ZDEZHQ+aTuSqe6OAYvKsvP2SWbdap5LSd6Pzm8cCtTZEoBBfGco
tieQAW9MsBLObAoyV3LlvN0QhkG90+x3AxkG7N3+CNskjc7N9vZtsorF4J2e
AFdiBx187nyZjc0nI/Nl/j7+3pcYmPi5GS8/ooPtYx/tl0fQ+WmuCKvDbzCw
E89zvLOXDifVx0J2VZOQ+c0uyxrn9xi49D/PH26iQWeKuPryCXSueqrk8EgG
BiVJAVpVFjTgvLzzydMWIjKfKXu0u+0us27tV3tZP1EhfwvR/LQpOufct2Js
pYxB3Ec7Mx5xKghaNdraDBOQuXxeRnbAOgPOt+E76kMoUD0T4NhyE523WaSI
HP/BgA+FunP7fpHh0fmid97TeGSetF5FCI5jgHdU8pCQFRn0swbL7L3QeVf8
R7drNgw4QCzxymokAVfvjm/POdF5bi/Lzi+HGDD4axLKlEgweaYzfyIOh8xF
fkod1vtFhw2L1LKDyUT4+fqB8lUpdH6adpVmkUSHBZdBoQUqAa5PTFtt+E4h
87YDfWpnT9BBvismxkuDAHXdM2BSPInM1dVOUrcxaJD75VthcSQe1GoMRtNI
E8j8isiR7UXxNKBSb6RF43HAW+n0dkwEnb+XO5a9+wQNSnzhCJ86Djin8yr/
XRpH5obciWyG01R4nnvKQV18CvxcBtQ3/htD5g924df0UqigdsvF3a1vAj71
yxt2tI8ic88I4jDLGSo43Lr+pjR8HFgf4MZv8qHzb9uvtvygU+D0GVXxkvNj
4Gw5deuA0Qgyn/f/UFf/mAK8d1976IiOwsW89aWA2GFkrnDBnb1oOwVK/7Hd
cf81DJN8blIBI0PIvH3nmv6zt2S4+NuYX//7ELD9Hm/fLYHOscQ0Dz0gQ9gG
q0LWq0EQpO+WOuk0iMw/H3ziTx8kgdX6mqG/1wC8bHsvsVg1gMy/87aoOrmQ
wAHXOd92uR/oeqYTMpzoXLd4qriFm+kZytueqPTBj5/yYQNm/ch82JkhvJ5F
hA8Li+JRu3uBqsfWt5jdh8z33qheYNMhwvGjNEP6WjeEb64tDljqRebRvYK3
NZsJUKBYNnEXuuG7h++WbFd0blr/bW2LMQEqdoaW7JbrgpLgO+ybFnuQefTu
u/d7B/AQrf2onH24A1b0yIW2Xui8cvB7dbA1HoLOigRHhrWD7q6q6Yr1bmTu
vTVSTZyGA46jgVvfaLYBy/XBP0tB6Fy/dFbgknInfK+rWuvnn4IxG87xq6Nk
ZH7enXCnidgNnD93JbyfxkEizxe1OBwFma8sGQxln++Drzvrc5dn8KCV6BMd
7kJF5rdytxS9yh6AlMuzTq9oBLiC0Qu6/qBzntWO6PHpIUh/v2VQZIIIu+W5
7ucH0pD55Gn3EA/ZUVC5E8dDbSPB069B165soiNzLsoJzRnrcXg4EFBU9IYM
ex2tS8w80Pk3jaXEoVeTsC2p64mKKQUEeITiN5egc6vDAYuRDjiI4z2icnaZ
ApZZsxMpNHR+83KUU6kfHo5NLSULv6TCwyDO3VvEGch8l2iuRO5zAtgZ/TIZ
0mTWAUOyzN0cnT+iXRovTiBCk5CNdP4IDbyePPfHP0fnUp72R3d6ksCSVc4n
QZ8OP5/av+wIQueyDvi99gZkaMjnNTyRTYd/zU63lh3Q+dlzG63aQhQYCNjH
cmuDDomNkWxxxujcX9E3vZZIgaS/+Cd8/79OkODbhJfH0Dnb9va1zYVUcPMb
vWNYwoBs3h9Jm0XQ+WMLnTcGD2gg9nBtr/ImDKxujI7iWdG5xmWxMM01Gpy8
uHUw7P/X1c++Gt9bTUfmAdeWW+/Y0eGAUqtyFdOfl46YHrFE58/se/Zzd9Oh
2nyB+v/76oJcsvuvFRoyF3624XpEnQFqD6JWBKQw2Bir82V/ic4Z7RebsHQG
eNzUuafD9Fkf6qsbOug85VzME30ODKoMbug5Mn04yq9ijUBF5ttpusaGDhiI
bmGNTGD6yIUR1dYwdO6i2i/B74lBikesKKOdAfFhbx+u8aDz/2gRd+eeYHDn
1+a7d10ZgHsZ/akggoLMBWc+nPoQgUHPxNES/l0M6No3+Wp2Mzo/LMn79ko8
BlfvcvzsrqGD4Ozusi8vyMg8oBLvR3iFgbT306r//771jLPJrU2C6Dw9NDrd
KA+DK1+C/0Xw0CGXozGlIY2EzD+LZY6nlWAwcED7yMMyGpDSZ5n9jc5fPirS
Vo/DoJ9aaTp9hAYchvhr/gVEZK76T+VW11UMBBQTnx+Lo0L8FbjorYTOE1l5
0tmY/RbF/mK7BjN3pZyKYW+vJiBzr3j2Xx0/GUCTHvH7eY0CCgTJV/dPovPO
U0/PKnxkgGpv7SmDRjL4GEkdu9yGR+YZmNGUaDADSjl6U3UUyNASOXzfxxyd
azhuiKeYMGBkSs+iMYkExYdjnAYIOGT+mSL8JJ2ZI3Smbl7rZifBwrmQ69au
6Nzis97VrF46lHzvEmiyJgKrPFdZKTs6n9uu5y7oQ4eMzOcxF4oIEGfRa6+q
NoXM3ZZLdRwk6NDZeNwyZR0P1kZCadvvTiLzz6Xi9rFtNPB3c/8aa4IHd2Xv
QCxtAplfMVcp+M+dBoLHWDWVs3GgY6f3qaJ3HJnH1km/vSpOg2uPHVhJs1OQ
sd7825YXndeZVbfPtVHh9r3U3ufpk3CtX9Dr56kxZC65qGtk5EUF60NzJedM
JkDwxNzK2YBRZH5fbN8RRykqNHX5Fm1jHwefIx3ijp9HkLkPf+EV/s8UcLz4
8YJ22ygwuv+elNgYRubl/yT2HTOhwOLSoINPyghceCA4L6CLzo3PNdoZEskg
Z5ZYccNxGNKscOk5oUPIfLtoZN0FLzKsTG+ZxmkPAcTm4rs7B5F56WBcAPCT
IeTMsZmZHYPAbhWWG70bnVcsWDZue0OC2ptDm3ym++HcLpXAgZsDyPzfiktV
vRYzHx1OfODT3Acebhk96UX9yJz0fWHdcIAIm++/24fL6QWtKaNL+D99yDzx
Mbd2sTMRLg7FvskM7gE5/js6SQboPPwR2TWFhQg5yX89BV50g5xQ89bMgl5k
npD+usTjGQHa7cQUyd+74ITsSx9WBXRu/HzM7hwfAV7+ePHwmnMnLAhvmNsU
9yDzL5X32QRi8bAonfrBX7gDGo5RVyuPovNbH7h4vwvjIee/ny+0mtvA4YF5
A1tVNzL/NOG+yTYLB04rFQaRnq3AEsu6H7TQ+Z/rRgf6zDrBXV5oxwH5Kchx
DdN7RiYjczt/2eLt691w/PEuiRPLODjFMxfrRqEg8wgh/FDbnT7Icv+xTlrB
w3JcIOOlOxWZn1jG/BtqB0D35p5biwsEOPNttEqUlYbMvT9Wj+7nGYbd59lN
MBoRHK8vuRwPR+cXZffGbuiNglFaroX2MAn0eoTPq/DTkbnuHmzv3YBxKLFo
uGhaTIYHFuqvEr3RuWBtvC3x6yS8fnf6u/EVCnQU9uR5lqPz9yYCIvY+ODiy
MG07xUqFTeeevVCcRudiX4xPOP6Hh/qWs/hjuVRQfnTrSdcBBjLvj/repf+a
AMGvpyT8ztAg9nHXO7sr6PzycU3FE/lEOEo+LTlBpgGw2yWwvUDnV+5UpZeH
kWDizYSClTEd5N7/Wop6is7bvzftGLhKhu9/ff5ZF9DhjtG9W6/s0DkrJ7eD
/yEKpOo/DprgYkChUtx+MUN0zlZTlDawTIH0pEAv8g0GkL3XrPiOonPJBuKT
9ToqmF2qPRbykQGKAimpN4TQufrAlwLBUBoo+Oze2bkNA4v8iRrhf3Rk3lsq
aTi9iQ6ajoVm0ZIYLCzQtt8sQucO62W58Q/pcP3hEvUz02/yjYsYGaLzgZFC
0coJOvh8EutjMJ0bF/o6ZZqGzDcvXcqx1mfAcPlRESEpDF4t0LiOR6Nz3OFt
G6lFDIj5/OH7aabzSdn1Siih87yPJ9557sBAbNe24f/fV3fgKeeXswNUZH7Z
YptcljNzPfRyv5aLYGAn1El29EDnQjccpMu9MDi/I9Ip9AuzL0REcjoXKch8
dsGkJTsQg280k8/hzL7Wnl6m9D5C5yKOvXzukRjsldyRUMrBANWONpl7v8nI
3K69kyyTiEFSxCx16R0dLscJ/YrwRudqueXHv7zG4KD48TvGpnQ49Op5u/QG
CZlXf/ElqbzD4Ipb8a7yZRqMG4a0KAej8+EksYrYMgw2/b1hLppBgxtm7rZ5
fOh8VqVB8HcIBsdvRuM38dOgKdC9MuAFEZnbWdufPW6CQfSpR6y3XaiwWSeT
tXEXOuf2gdA9QhjUrdaY+vVSQPS/0HmbNAIyv/ig6FMsngGbNd0P6qlRQCVc
LuScJDo/cV54Or2AAdR3sprlr8hAXMxb8ynCI3NnssU5TQ8GaE4tlXziJIOR
a+0cTQ2dG2X7Kd4+yYDSyVKpSy4kEHmYfD3yGw6Z36IUawtuYQD3rCrHw1Hm
ep8xHbhuis5Pfyjz76qmw3n+2yach4hQMzbFXdQ6hcxLU87EltnQocLKXc7Z
iwANDcd2H1qdRObbmnbaPmTmlsXuvQ5xzXjQ8PXwKDuIzquk7MM2l9CAK85I
yVEID6Heh1xUr00g82a/C5iXFQ10tgxepDniQNR6D2/Bi3Fkvm+BbW8FOw1U
MEI/j/8UHGnSG+NsHkPm174mG398T4XMXdn5TszjJb+/L17z3ygyX+hmbA++
QoXwV5vuUofGQbi6oPOkBjqvjCJ0GjL3q9AxsqM2agy+hqYdaHQfQebzOv27
amIpUK7OPSplMQpeWx601VQOI/Of8QZvxKQoUHMoWvP0gRG4U7Lj/bXVIWS+
yBYx615NBpenTa6b54dANkLrV6Y2Og/ieGVaY0gGzXD1FOdvg1Ae+q/1SdAg
Mj+ee+UiFU+CXQn8KtZJA+DfCzFzrQPI/FtyxIsVTxKQzydjnff7wdB68d30
DnQ+2nJ5isZPgl41TdUy/T7o95+Wumvdj8zL3xzXrcglwlrvXcLf/b3we5Vb
4kZ+HzL3vJqmZw5EeCPH5ZL1rxuWttnOtCz3IvOcWp/Axe8EaJZdOpeu3Q17
vT/SL7qgcyOOuq00AwIEy+38cF+sC1y9X7J/+9WDzFsw8dXeTjxIlkjbmDd2
QAaHjK/SA3TOMnn9SsklPLw4/aeX5tQOLdU5Z1MWupF5QLDHHb8xHDhuar++
R6gNspcfB/72QOf9LKE6R21xQP69eHniewto3JExC/vdhcwbXJomrrp2wtlr
2a6TelOQnLRw5uIvMjKvtJedM9rRA4G4hzXhLHjIwe0tf4lRkLk1JpLZ7dcH
XKx8zYFsBDivUdy74ENF5v2UVuOSwQEoKx8OXlgngPzXzqp8LhoyPyda6LJH
Yhg23vGTrBaIkNW0cI3rP3RunSlouf/GKByteBQgSyRBtsUdV/2ddGSuaSez
Ty1tHIajZhPHqshQYnV41ccPncdyhm6VmJyEFzjM9owtBd6zPNv0tBKdT4+l
DBhE4ODs44zp83xU4ARv+Ru/0Hn8trh+4Qw8kHivz+4poUL100adgzIMZH5P
scO4rYQAT3A3n+Iu0MDZxuAgdh2dBwtmFmd8JgLXYBlX4ywN8s5Z6pbHoXPa
jwY1r2QSEE7IFJ2/TAcPuXRKRAA6vz/zScDCiQzjm4mzOWV0IJCfywbeRufz
YuZp9VoUkHHIT/DiZ8ADPucTDAN0HjlmcW6Chwrpl6+KDDkw4Nsch32tIjrn
85ypae+jwuQ99m9d9Qyg29xR+rMLnbu3WA8Wp9LAdkvIS1dhDCzrjKNS/tKR
Oef+HDGLHXTgyDx1Ok4SA7Lpbt9d2ehc6Lo138MAOkg9iOJtYLrdZXOjlJPo
3Izxm5OHQQdRO3HZ2f+fF6h8/9UPT0PmBoUGf6XNGPDKmD17rxQGCbYluuWB
6LzvZsWbkRoG9GdVPjnH9FEdirWSFDpPxssbKuzHgOXZ8yYPpruWB/7DflCR
eZlRq/52VwxUYs6uAD8GogoVx6m26HzewsJT0Yf5eMnTO7OYARnjs4NFeAoy
15y5YCkfjME3HtWTShcZoBpb6rXzJjr/wMjAeKIxsFhoIpCX6FDYe0GGn0BG
5vQVTtGWJAy2xPxuqUylQ2m94s7/bqPzfV6hPY6ZGPxXKeb38gQdDhwdiHtO
IyFzh1dHiL/yMZDk9tgbSaWBkL3rwMp9dP7bjSBhVYHBs2vBbE+Zec7Pqvhc
+yIRmTcMvjca88VANT5FweknFSpvGz/h80LnYbcKnfpOYeAxO9L4y5gKaen/
6b39S0DmA6siAfabMTggqKCrWEoBl5/9nmmB6Fz3t/ODuAEGeEYr8e3bRYHv
R7funeJB5/oF39TNXjMgp0AtvdyHDIVHzhnbx+KRuQRtVCn7LgMc9kRmEPAk
oAe1cCuIovO3bmGpAccYMOPzyCbzHAmmrlZyyubhkPmsQUAkfo0ODVkns11K
iVAdU6V8+Bg6/yv3ofFaJh3UGH3Gm5j1NNX3xikybgqZe61a1decocOCyXvX
O2cJEOslkNBTN4nM31oV2/z+SQO7rIUvAYl4GAop6dg3O4HMC/LkrHiTaCD1
hjvnPAUHjZhFseN+dL6bwvZ+Dmgw4bdP7KsaDuRuqHrnXhpH5sT3d0Ly6FSg
5bH9ytg1BX+2u/xoDh9D5gM8prUy8VTwJ+Q0/6ydgNHXBFxj3Sgyv9+54Xgf
qPD8fMe2S/fGQeeVvHLs6ggy194+CLfHKVDuFB4qID0Gc0q50/9U0PnDC99b
992nwG+BG/whMyPgA/aB39yHkXn2t6CN3g0yiJzlg7KqYeCqu7R6tGoImfcY
30nxiiED19lXl0ODhyCB/ExL788gMj9zoSmaT4oMYXP7DiybDYLwRGnsnA46
T2RMWIV+JMHMhvrvRakBWBzTVzjybACZd57XOk81JgHc/frm4Z8+YAlhW1xp
70fmjelWLdJkIoQUb9e36+kFzyu+i6cE0Tn9mqXFST8i2J/ZrVWX3wNLRzvv
89zsQ+a2ZppetvxECLg3+vBRdjfQA19t7/rYi8zj9bhGg14QwF/MwWGF1AWf
DQu+W6uj83mTuvyMHcycwilZ3fGsEwTT/m2Zr+pB5n/ljr+sSMLDMdltdKuD
HaD9D3MPUkfn+lKsGZ+YOWXlX+bLmK42cFp4189f043Mo+S8jEqzcFDgSL3p
4NUKGob/pf+nhc5fb9ReiDmIg0/qRoK9B1pAN6+3ke1JFzJvsyJefxXeCfQc
n42ca1PwOHiC+98yGZmzZNZIssj0wLj1JvlGbjywE0JkD89SkPnM3TPXtGL6
YPBAYA0vHwF6HK5blQZQkblOqq/lIjYAbD7VAwNcRHBXrnyUykdD5gnj1ofM
1Yeh9Obp4uy/zFyafyNFMR6du0lp/HjgOQoHvf2I5GkS2M2fpBUL05H5ZN+h
LUsfxkGaQT7r/5UMP7TOpm0LQOf4QMUzKquTwCN1+YLJPQrc35bzU/0jOh96
Zb07LBkHgs5DHF93UKEcI1lpzaPznBfyt3YV40HWpfbSRjUV4kd4XQ7JMZB5
4vV51+d1BChzlwpWv0qD8yOjvTtvovN86ezWQx1EuDwb4xb/hwZqAT+KOJPQ
+a23d6Te55KAI6fxWfRVOqy49H2oeYzOa2IfJWr6koFNfeTDMeZ6f5z6XvLy
FjoPsMgUtDSkwAPanwbzXQw4kfp6x8wZdL55KmBCdg8V3lfOb+d0ZYB47nux
fAV0nlW0Ot1FooKwV3CmcQsD/lYK+XbuQOfCUnf33y+kQbrGRa+T+zHw65cQ
Mv9DR+YfN1wD3++lw72M4i9Jkhjwfmo/0ZCCzun3HLuPRTD7+yhLWRPTxcm8
0hQ1dK4IbKC6RIfGlm0bi/8/L2CVVe4wREPmX3ecNKqzZkD9ieo8CSkM4jW3
12p7oXO3E9EbU00M+LOUVGHC9Iovl8Kt9qDzXTybtTMVMBhIGDrox/QiMU6L
0i9UZL7/6P2uGw8wcL92z4yLDYMeST/qDjN0bvq8SivcF4PBFraKjSwGOAkt
9hl0U5C5UkiHfcwzDBpc90xK6jFAJrVXeJ8JOrelCpn6/IfBrxwdPxcaHVoV
/HEhXWRkXv2ifPJ0Cgbr7VU8g5F0MLd44+x+AZ17WFStz2VhMN/3cMXkKB1q
du7emOwnIfN3E3cDAwsxgHytxwPDNIir6OmvtkLn+y1bD+bnY9DFxqX49iEN
ZE6kueybIiLzbEdTmc/Muj3yh/1TWg8VXNYP3q+/ic6XKAmizhoYkJR50yyV
mDl7+WjJNzIBmfvPza1+YsUgw7xLtzuWAo6Xtc/svYfOV36FhGS2MmC7UF3+
8hIZUu4JUBrn8Mj8Ln8/ZU88A35c4h75doUMyo7b+Mu80TlbXoq2JHNuB+0a
7zhYT4KLz79pjbOh85e22pI1sgyI+C01tu8gCSIv/FnUjMIh8wOGNxTmKHRw
7J5f8QolQoHF7MYLEXQuJ3cqbe45HbQ7L8Ts6SHA5iOG5ko3p5C5p3ZqXb8S
HTTaFp4GihLAYfeH95ejJpE5iX/r8QTmvAgkRHDk3sWDTuA528BPE8jce8uQ
+eEnNEj8mFTiW42DMmKyYyE2jszNRf5kpMrSwMfLLX6FGwcFkoszTXvRefBU
Z94Acx7Ft5yOl6mchHvs3I+bL4whcw+HsNpRXyr8Vr9ACb3OPI7vRfdkh44i
82YW9RtvpKkQQxlmZeEeh4UwFSmTryPI3Diq9dbrGgp0HZp6pto8CvJhtfB2
bRiZW1r/Gqk8RwF+9p1yk5EjMKTac9X0ODoX9DUq+D5Ghnglm5dal4eh4fu5
nmyfIWT+X+q4ePN9MrQPbks/LT4EkkVBfqmfB5G5fvQbmUoWMrxOuD9HnRkA
KrteyiEWdH71jvP26HgS5JOfugnX9oPMDrEdJnoDyLywym7POea8HjL0qWx7
0QdGcw7v/j7vR+a/7WXI5FoiZK1xB83f6QVHUvugfH8fMn8mLSR1/TIR0iRG
659q98DP3wLyw3vR+fyX9ZIjkwTIYccWS2y6YfeyR49OWC8yr2oxnAu3IUCP
6Hu/k1e7IOaLwldWLnReZ8zSNoXHQxn//GXqagec1u+//yO4B5mvRxi4KdzB
w9d05VW9l+1grDnwM4oDnauczNZwpuNAyPEwmEIbdNrVuRk960bmQvoTc6+c
cRDYNWz7h9wCMnn8hWyb0Pn0B3WiM30KVjKqiSr//YCy6l9Jpju6kLnOtn6R
/RmdwDZcWzHvOgUZSv++1vwjI3NayWmHOPUeiL2GtYlswwORZJOgu0hB5vre
qnm+2X3A0HZUz99OAK9nih9mgqjIvHd1nWV9YwCy8XsftvAT4d/X8WjObTRk
rpVX8kXPcBheKKk0LnOQwPvIN6PuZHS+wFiwso0chU3isXVvlkiQPW37JFKM
jsytG6r/inWMg3XvG9XrTcz99v3aNdun6Fxls51rmsAUBO+wsYh0o4Ae5MkU
fkLndcTwh7ZvcEC8ah5nI0IFqcHiUz2L6Py/SF/VjM94oESErnHVU+HdFno8
UZ6BzCtN1xLbOwnAUxRkVmRLg59a0/FztuicVx+/0T5KhOMzDvE1rHSg3Za+
X5uEzpfNX4XElJPAuHPqmNZNOly9/aFqlx8679B5mVoXRoZtlsfTDn6lQ2ZA
53bCDXSewuM29fQKBeTfTZ6MF2FA6p1AFzF9dL7R6sX/R5YKukeWzSI9GDD7
9rhY0yF0LnUk+tD5RSrci5HsEu9mAIV3orlfAJ3jbzeUvq6mgc74HQ4nSQyG
xB0rCcy+QOXx/Otde2TowLXvTs9Lpk/4xbOdikHnx5aOP2WPp0Oh1pnZVqYr
zH9W5FdE50IX+/Qd/tFBpu+i/SrTK697HFTrpCHzedNOX/O7DHCVM9GSkcJg
Jq2SVOqMzpfWvamjPQzYnfHt0SWmK+u8G3Pbhs4ZnXWxrBoYLCqRdz1l+kS5
zDGXcioy15X+GBXrhsHZGxOco78ZMFI0oVd+Cp2/rLh287sfBqK4CJEHzHlH
4V47Z1tHQeYTB5JZhv9/3ZW4bG8VDQZ0ig0tl+qg88PjM7fbXmBQsvCTVWyc
Dv8kx7/G1pKReeaIp19GKga/Ps+wSDyhg0+I+btVQOexc8flLHMw6KR0ymlI
0WH+42mDsQYSMs9Q3nl2oQgD8rJ9+NU2GrhUhOTLn0HngTe8VXMyMdicaim5
akWDg3t4Uk+0EZG5iY6chbsDBmpTVttUqqhw7rhTvZkROk8i5FlTFDF4QpXa
ry7IzNNGK9zN3QRk3nu2WmJhmQGnwvp9f3tQ4JpN2emYy+jcofZuUFIdA3Q1
Gm7dHiHDKdXTNu/G8MhcmCsguSucAScdRis9tMngKc5ey2WLznWyrycnmTFA
XEyrRCKbBHG6n3gyMRwyHyFq7J7ey4BLO3ljrXlJIFDS/tHVHZ0XDruxVPfR
4WLssP/8DSL47HLevsKBzo+L21nre9HhyOXpx8XvCDCAp5ouHJ1C5gqfkgqr
9tJBB7fzvPIiHjzMZDdttp5E5nz/DqlwNdKg1TrjkdsJPBQtfx6Vfz6BzK8L
HRFVuEeDS52x2rbRODh6fpfNuZpxZF6zrcxOZgcNvMhZl5c/TYEbZ/2kJTaG
zJ8mT9+Z/USFSM2B8tvM4+UfaWdhJIbO39QpOgXdocJTHqWBNfYJwO6ot4ia
jSJzy+Ez27duocJ+DbVv39+PgUxjzsLOiBFknqUs2PLiJQUuTrEVrLqMQvU5
yc0sTcPI/JtdTvPWQ0yfieRaUh4Bxr3xTxns6Nxkg3w85BMZ8goivfP+DMFn
ysf5ad0hZN6eFh/xy5AMHck0EY7GQSBl+teNBw0i83wnq4P6UyQw8pK5vPbf
ADiIhUbZNQ0g8/RgFs0QN+a8HvcyCrTuB5mEoPdBvOi8/utZyXwuErxWMNIL
V+yD/PnvD+VM+5H5nc71b0UviXAqgjWbg70XOBuba8yS+pB5NevSoyglIhj6
XT/IGO6GTnETtdWpXmT+4py2aEcpAbKsRp6d3d8Nwer1N1OuoPMvt56t3z9K
gCfnlJUcxzth6+fUqvShHmQuZtklwleBB587Vinc3h2wL8zWJe8yOj98Xlk4
QxUPgka1f22E2iGKJ4KvuL8bmX9+5hUhW4ODmt0RP21rWuGbQRtL6SV0rmz0
Ou21Dg44l3dNctm0wIcCqzLTgi5kLkL3KmMPmwJLSxI/cP0AkzBT3gPFncj8
5iWjIbOKTsjhPfDmYNAU6J5625zPRUHmIcYsLlfP9kBHYXpMuSAeZs++sp9e
Rueat3M4SeV9cLvV5E+wMAG8sma+fg6lIvND+5pZJbYNQqDaNNvCLiI80L5u
y7KThsyDeD+81rUehjiOxiDfzSQovCIG62noPOrEtgsXXo9CmeVxteh10v/P
kznMSdCRuV/1gQ+7CeNQcRpfmNBOhutibmwBQehc70v52meZKZiGlkhRbwpE
+vTjSV/QuaOi6frWUhyQvxX5GUpQwfxWq/XBZXQ+MyerNvsDDz0fWSYv/aDC
pZ7VwGuKDGT+FY7vbxojQE2BfYsNM1/zP94fHWmHzuMS453WyER4m7RWm8dF
B02zTUcuJKLzExqlfRe/kqDWzHuXox0dHm1l+ZLgg84nXfECQglk+DWmlJvS
SAclnZWfxjboPOHTynU3ewo8HzxcfWY/A9TWWb97nkbnyf/6tENUqWDhO30r
2I/5PmyEEvnk0HnHUavD7mw0EKqNs7ceZD5vw0qUaxs636toO02po8FjKeMU
F0kMDknur703Q0fmIqAU9FmRDnU73aJeM50S8tndJxydz3xrK2R5RQeeCGpf
J9NbPxTLLEij8yPaWzPquRlApPe7rTO9M6aSreU7DZlr+2382PyQAZR+btdD
UhgoeXtO/7qDzu//5hj/OcZ0P7YeS6bf8JRyvbYJnUe+7u17eAqD+qrZ1GdM
fxHpXMeeT0XmanqnHQseYiDnRPJPnGaAb3QJW5wKOh/TOkGmPsbAxir8dF8k
Aw7pf/rUVEpB5pofsjQ4wjBgVXXu0TrMgEsGtY7JiujcoMLLmjUWA+1nV8Ra
u+kQG9CWtfaejMxZ3FUB9xKD9BdxL9we0cGmTy+SpIjOJUhKdZlvMCj88rtL
QZgO37zVCs6UkZD54efqlfrFGEQFle5arKWB+LZ35/eoovNItii/yykYbLko
k2mmS4PwwfITS9VEZO408NWYYcOcF8O8ZGI6Fc7qW6cGHUfnFr0XFsRkMGiK
jduhuU4BPzMV6oMvBGRu/1hZ+ddPBngkXFAwuk4BnT9/JitPovMl8ySaeRUD
tEwXbfm/kuGSlpuNQTMeme+4d1jv4hMGjNurEh5KkMFoiHfTfmN0/uaqS/yE
AQP+TiiIPgwlgYjFUqHKIA6ZXysN3Lq0gwHaRwcvsP4kwvDAdpYAG3Su8xH3
4G89M2893+h20CZCeUSYP+CmkPlVCe4VcWZedA/IL73wjADE8+59BtzoXFij
nVuWjw5C4V/iWbrw4OyU+83h6CQybybtdN9cSgM3/lTBe3vwkLJJYN8L6wlk
nssbYNFiQYPKNCv7UHsctIws3KqIHEfmyZxf7ln9o0JXSs1cgtMURM/ZKbR8
HkPm69FmItV5VAjH1x+12jIJHUGHPnz7OYrM20cbBnGmVDDW1j6nXzoOCUr3
T6ZIoPNttRaAzVKg5KBwTI3NGPjxeC54WI0gc9Mk91+T/hRICN8ZarNvFGrj
DAqc4oeReXT/bc7uLRTAXT2t145nPv545rBQzxAyZx9uLa5+RQZ6qMSj2dwh
uNdw3sVlKzq35lNciTtMhr+j6xK1zoMAyVZjd00GkXnSntHla3UkcL1uFyWj
MQAGN4v+bLwYQOYCIhem+M1IcJp85Mg+rn7QNXz7WLq/H5lTfN9Kv6EQIdj9
2IXkgV54UG/0YlgInV/aZfdFxJcIuOetz0LzeqAvel2e36YPmUvL/Le7lYcI
x4PdDqyndUPiBKfVzg+9yLwqwPDz5zACPLGbzxPu6gK/oCZdmyPovLCDalnK
TYAfWroO/PadsMll0q28sAeZOxbHymWF4+Gh29SlH6wd4PPp419eOXSufLJn
OYIPD5YiHZGar9vgE/V42M233cjcJGS1xT4aB+Ptc4xr0Aq8I39Yy2XQ+cUH
53SUtzNzyiXnc3sJP4BINq9bMOlC5kSjyYN9ClPQ3mkh7hbaDOMZL/67fbET
mYcsSd2PauoE7/g4vpS4KTgulWk0s5mCzJXv+uinmffAffVjWJ4oHnZHXbmn
uYbOv1u4jtY09EHetom/VfsIoBb7M/7wcyoyH33t/fbdvkFw24InuogS4UTw
ltMvd9OQeeJ6hEqC8zDEq60cMtpBgnHTK5rNGei8cypcMKRkFHye3r1ey0GG
4ZUB8i9pOjJfatQWVlwaB0H/4uvQS4Z9k4Uf7j5D5+JRa/J0zSmQOH7JUiiA
AskCaTbYV3Te3ndKtvoTDi7Z0H+ly1LhZoerktEqOsd1cOxU6sfDnv5uCmsX
FUZIqxvpSgxkvjUrS+YNlQAfOMVyHd1oYHAvrP2nAzrfU5XFqjFLhLGZre1y
zP2Hj4Hke7YEdF5c1Wsj3EqC2/Z7fA/eo8PoonS9ijc636lCi3PMIAOt4nhl
Ygsd0mZMd09cR+f1fy4UmD2kQGGedlmQNAP0nf9WLOii8+tVFakrulR4hc/W
ZwlkwM/9hezusuhcYY76xmcrDeqG3ERExhlQbdPUeI0fnUsYj54M/kGDfW8q
SG6SGPgT8CtRFDoyF6qQ0XuvRgeSu816FtN1ynD/mQaic2Vv2awzb+hgPFbq
0Mv0+BPj9/32oXNe08Rn1gIM0BzqkGeVwmBdq6KVo5aGzKeMFm+y+DHAfDTY
RJHpzsZHQyauo/P9Q4L9GmQGxOHPD15jOlm468TaBhWZ3+LJTBY0wkCAodoU
znRwlb9jlonOJ/Txse8fYbDNYZ1FjMiABtXHihGy6HzxQeb2RX8Mmkgv7LmC
GLC/paHFIIeCzK/JZTwUDsegLZTNUESSARntrEu5+9E5l5R48b445uf6eD/W
rIkOtOxhmQTmHETlxM9vSze9wmAHhScx9y4d9vX1+XHvR+fi9wlXenOZ9drv
IbeZnw4/bdQqlrJIyDxq453/kxIMSGfex/iV04D8RUb6ojQ6310mM5Abg0Gz
ovpXd3kasJN67XnfEpH5M4cZV3ZLDBr+HGOzC6NC4Nv6ZdGD6Hy6ZKj5nxgG
CknVM6IUCsx2fjjzXwEBmRtczQ9MojDgg0ytdLQeBWIWEn9YKKLzg4NrKU3v
GYCR3VXe55JBNmnny/sVeGR+/3nOuXBPBnD+sbrtxkOG6ZuHPX4cR+dZT8pb
x04wwFcrjtF1n1nHrPOsNxpwyHyTaJZ/DS8DhIMdgj73EaGtNdtQ/jw633Wj
2/K/Ujrkki84PWbum75maBzK/DiFzGtFvo6bXqYDvwwJ99qWAOpR5jUNuElk
7tp1e2RxlQbtl/8phxXiIV8op2aFB513kib2eLymwdehuyuHlnEgFNAzq6oy
gczJ//I+denR4F/ixvWnp3AwyNo/8uDWODL3xUUm/Z2mAl1sUuGvxBS0W6na
vIoZQ+aDbNK7VuKp8Gmn5pBSwwS4LoyXvG8YReY8Xy4nf9GmQpDVb+2Y2+MQ
QTdYSV0aQebjtsYnegYp8L5vTfau4Bg0Kp8ItJZH5yfjDJ1O3KbAb/ZPxJT+
EQjtjD/jYjeMzFuPzD0rnCdD94rErpiEYfDc7MWtkjWEzHMFirS2BZLBoudR
F1gNwUrj2cTcqUFkzjh1RNp+OxngallByr5BSM5WMv0shs4F7TTyC7JJ8Cm1
ej6a1g8veMufO9kMIPNbLdubh1VIEPzldLxARR+4SNtlvc/sR+aHY2tnGD+I
oKHpELM7sBdOT91w9iP3IfPEw6yx49eIcDv4+6WYiz3wcw/dql0OnT/Ftm87
SyLAss7uSycdusH6icbVwOheZD7gayWRcosApmkhVWO2XVDW8FdMhgedcyyd
MJnG48FtbCqU908HJJwbNBwI7kHmLPVBPzVv4SH6Bf7Iv9h2+GPruyOUFZ0v
frOZDSLiQDySoP/+cBvw4Sv11AO6kfm3gXaHr3dw0HJ1eJ6nowVu1GbkNa91
IfNCNtaSgZ4pSFtmXOd2/gGLLloGm9c6kbmG7c5w1tFJGFd4cCBVoBm04/8q
KP/tQOZWM2WPdg51wpho2YsnWVPw5QBbTOp2CjLnfvvgaaRtD5hWi7/ZKoGH
WXreea0NdF6UbiKg3t0H0UXZaVekCOB8wVzRNJqKzAdM1zw7FAbBuOudqKUE
EQQPJ0UQ99CQ+Zbzhqxej4ehzVP08DNhEoxYWA9p5qBzCZGrZtp1o2Acm7rP
hI8MeT22vQlydGTe/eL81lyuCZj8fTD8/hAZVINCUuRC0XnN/rl1W+MpiA37
lBQXTAEZyQdXmurR+SOzs0/8v+Pg93j0vXuHqWDJHVRwag2dJ9OiroZM4oHw
japwYIAKWqxV8mXKDGRuzUPLi54nQP+3+2NELxrESRV82XcPnSvI/CHmrBKB
04L26MJWOpwR5vnZGYfOGX3nvTn7SbBfMjkzzIUOI7fJOXOe6Pz8/r0VI/lk
+M5+L0mxkw671XafCruGzn/37lQ960+Bm1jJVYtDDFD0/DgadRKdH6mgND0y
poJd0N6yraEMWOrkHVuXRueWJ+QcnojQwLfpmZQ9ngHVOeQt/ZvR+YiMvlhU
Fw2ixSZ/uUtiMKXrt0sVR0fm670aXFxAh3HNArlcppv7xIeV+qLz98vbuH8V
0qFx58PqAaYPGFxLSBBC57U+x+zMhRkws/nma47/f69eIXVjoJKGzDcO+uka
BDOA/f0B8lGmh2p6CdwxR+dqtTcs+2cYQFHV/u8G06n8hw5rLFOR+eFSS112
cwzCxsqyopj+m1wCZ1LQ+RX+1eJ0dwxYEhreW4wy+9AhLs5DFJ27r3a8mg7A
wMxoWW3OmwF3lXWyW5IoyPzsf52eeyIwcPTrHa7cwwB/vHLVx53ofLz+vMrB
eAyK1DJCX3+mQ1q3iM3xODIy39v3tl44nekxp/OzbOjg+ki5EXag8/3O9L/T
eRiIavEKVLPTIfOTbFZtPAmZa7gv1WSXYkA6ELQ+9JYG7YoxpoW70bnPLP7A
M+a6fHzRKXRQiAa8M9mrl5OJyLzkrbZAkSkG2W+2OwQ9pEL7r5SQRSF0/i3T
If3RbgxMbbdtz+mmgLbu7aT5VAIyL+CocxyaZIBsJkumvyIFIqtUw/TF0HlF
0PybnlwG1C6TNbhfkEHh5s4FahYemcNSl7qNCwPK5XnUVeZJwKX8a6BDFp3v
u8X5zE+dAfqbaozXLpPg1ypefbYYh8wfe60Ytv+jA/8vHh2Dj0TIURZZ/KGO
zv8+ealkkEUHtrsy4vh1AkjnVZyuTphC5n+yTUaL9OigtmPLY4PTzDrDTwT/
+zSJzFXCqnmW6DTYT3zW7xmJh/OZohZXSRPIPL4oNlz4Pxp8+JlQcXMQB960
CJ+v/Oi8PZ3thKAKDdbFFEl/9+PAKoJvbp/mODJ3kXXYQxmjApEc+MB/chJ2
Vj/tcL07hsyd3aIeBwdRYbfh3p86fhMQ8+KFZl7KKDLv0T/5d/oQFbzbDjw5
uHccNo/z9VW3jSDzd0Zq/MG1FOj/8kVMuncURPUuHrnFhs47+PcOepyngF/v
gutq9Ajc+tS1OU1zGJlfSSXdtRshA+/5ldFY42FYjAjOj/AYQub8zu4rRg5k
yDouOEDaNgQLFzdVSZUPInM2Rp+17AoJYi7Ez+EGBkBs7NHF23MDyFxjl/Dx
2TASqN9W2Or1qh8OCPge1lZC53tXc3Qz95AgpfSibLp9H4wEHaW8detH5s0E
zSLVIiJMsDR/1zvWC38aLiq9/tCHzHWVO+ILTxDh4NGB37bsPdB9W+uy8J9e
ZF40eDLuQj0BBnETEcJq3bBQYHAt2hGdB7TcieQDAiQr0vSJ/zqBx/Py1yRS
DzJvufwpuvkLHq4EbeW+G98B9R3hPvk26Lx1/MLeJ9p4sGMtZVQcagdpyUP0
urFuZB7DkZdxpBYHsX1OnDXfW4Gt/t7FQUt0vvPPM+sBwEHB6YMT92+1AHG/
eENHURcyH7gPCX3BU7Cfm/PtN9YfYNnyqmusoBOZ3xwPkuh5PgnCy573CrOb
IFy0cLitoAOZh334o3aA0gmxosLfd5ZMwXND+aSm3RRk/q7i+Skrlx7QHKGl
rksz60v9d+AqCxWZJxb9IoSP90H2PFH2iRwB1ANJBvIx6FzGkcP78/FBwF1y
NfsqQ4TwBQ4J0l4aMr9sNMUh8nwYHOseJqvtIwEHtlndLg+ds/5V+ve2cxTu
BZdcvyxAhkpD0+afCnRkvqg/71QmOAEG7cdkjoyTwfxHya7mMHR+t3E06rbN
FBR7vctJD6dAU9veq77f0Hn38Qm3gE4cKOtR2huUqVDEbRm4fR2dF7SIvt5C
w8OxHSXaraNUOPpO4u9LFQYy9/H6uCXzLwGE9551n/CnwcefFx9L3UfnRlY2
+6zYSOD53zllmR10oN/C0spi0fmbI6I0pQkStKrlXY57SId/zk7r3z3Q+TFI
Wn9SQQa/w05Orr10aA9M+ml4FZ07dLKVOYVRQC6catWlyABXRn6k7gl0ri6b
EC5kRYXqxG2NX58zoAv31CRLCp23ysoffyNNgwkpm52mFAYMXsngdeBD5+pf
Hx3ZMUiDPwceNHhJYnCNdX3/pVE6Mpez2yQwyNx3J9rC3ndMpw7dwke6o/PT
fw8N8FTQ4UymTdsw07VTXwYrbEfnhuvRqZ/FGdBydaZ3kxQGn58JXzhYQkPm
w28UA9aY6/3DLUFDlekj2JjbIxN0XmzL2Ne3xIAKSjvHbaY7Hr0UwT5LRefH
+tRMrDHY2JSnEcP0rQKR7O0x6Hznts4/jz0wOG2UU3O4lwFhbLZRmgLonPXY
g56+JxjImxvp+T9gwHjbwybZSAoyX8v7/IrnOQYSp8ejVwUY4HT4XXgZNzq/
2Dp6WTwBAw/2m8lJ5XS4Zevr3h5CRuYNt70oQq+Z/dxd8cnEnA7Fv+OzHLnQ
uc81HYXFtxhQ3A5OCf+hwSvaIuNpKAmZX2/s3Cgrw8B2I1D7ZzoNHj3qS9vE
i873Jspr4YIwOPH3eA5w0uDDm62WFeFEZP7Zwej7oAEG5k+Xr225QYU959+K
U3jQucXEw1qnbRh00e1pGZ8pwCkywu75nIDMO7cYUF4NMcBEa/Tgzz0U2GZW
n3WdH53ncUob2r1mQOOLMwy6DxnivBRNY2LxyJyr+4Fwgz0D2Hx6tcLHSSBl
fjGZRwidX3524FbREQZczU1ergMSPPI9MPwlHYfMv3qd/EWYo8OkFue8/Ssi
dPFJBDrLonPzyU9vuePpkOkbLXEBT4AX2TseqD6aQuZBz0+cEFSjg7LHDCuf
DAH+S0nfKEmZROb+VmbANUaDiOoHryKc8eDhyTYA9RPIPD5e4mFfAA1eRnJF
fK/CgYqt26dBxjgy39wsXuElRYPFoEMPS9lw0OieHndXEJ17hLIazLVRYb9z
QUN4+iTEdznpzpwaQ+Yq8fFn1R9S4dAAyx/s+AT4npLXMn84isxbHkqdMBCh
QunGsWrP0THgL6zhS80ZQea0EMeX3XkUeBdxmfdW7ChU1pi2HBwbRubSOI4D
xscooP1HlW3aaATAeHh7yg507nyzuPFHPRm0jgbOaG0eBuXpdzlfjIaQ+VAx
T6ymKRlG2nXn9TsGYW/R99Xo8EFkfrxjmJIxRQLZ3DK1Py8GgDto7SJ78wAy
P9d8pXDBhQQ7I13czlr0Q8nlULIAFzon5gQ1KrKS4NXRDwLS4n2Qe9Iivly/
H5lXX/wTZBpHhNa2weVnWA/0WmkY48L6kDmFY3iLryQRzhSZ9gU1dMMUS+lQ
SHcvMi+M2jv7OoMA8pqvbkvwdAP5cW7+r7PoXEokobptLwFikhJk72R1wj4l
7kG7hh5kntsZV7zyEg/DlVtLLVU6wMOv0ouihc5vux9RPiCChzO4qUO72tpg
I+HBoGN1NzKXGXqsoP8SB71HDhtG2rZCt55Txc9j6Lw8zSf/migO+guDJUs2
fsA/M4+lkdtdyLybg1DWqDUFrvZJsY/SmuH5/Ge3hpudyHwi1sE/T3cSHh8M
b+/SaoI4z6Gq/250IPNY/shoxkInbJ53qnj6eQpGT3dLB4pSkPn+mdubZH16
wH2o59HTQ3gQW3jc6MtOReZPhpyODVL74NbqDQ91RQL0eEWUtMWhc9Wy8Sev
9AchUcWo/oM8EcY9uPlzxWnI/LfCcFdu0jC4npy45i5JgsS335pN8tH5qbC7
W+bHRiHwloYyQZAMq1cl9DmU6Mhc96z6oydSE5Aw99QyHkeGL3uqX56KQOfB
m/RoQi5TUNvyTOZMNAXEd4ixbv2Ozj+83LHRO4gDrQPZJuXqVPjv7pnQ2g10
7rPfqmRqFg8i87e6OHFUCNYVuHtTjYHMi9gjV5Y4//9/kvVcu2AakELzjnC6
oHNGhI3RPV4SbCf5P/8gSAeTSK3V/Bh0HilRoPeBTIIzcwaRZp50CNkZRit2
R+czTRUznl/IoMNbGm07SAcem9A9slfQuXdr9KWRGAok7Xex+K3MgOdWPBX8
gM6beBua/96igtjV249EXjAAzhKVbSTROUfqtUU2JRosZUmfxzMYYLlU7byL
F52H4DzvSY3TYFcY+ZavJAZvQu9mj/bTkbnEGC9BwZAOl5S7xgqY3u50N7vf
BZ3Xd/v/zKuhgzmb5dsxpv9dc6OobEbnbZkfEzJlGJD36UUnrxQGBg0mP+be
0ZA5z7Xzm2TjGBA1rHBJg+kmsrJ3/p5F5+9HhQrOrDPgm3OUjj3TI7KORJ2j
U5G5OJuZ0WY7DBRUW2PjmX4yhONVTwQ673jBecHYE4NQKamSmFYG1JHnBOu5
0LlA3pekgqcY7Ol9++blXQaUTrU/N35KQeaSS5cmac8x8LoQ9KebhwE3F89s
8lonI3OH9qd7NiViIKLDViFbQAfHhFIFJV90XvVQUn1TBgZtO72UU43okBu0
vt/5DwmZd+TDVsY7DDbebY3fO0cDnwYKl6QvOtd63etdUo7BAUubyfwEGuxh
SSSfWSci89vCV6LyH2OgGzveGLvAnN8O37I3+aHzkQt3At1OYSDLTaKNGVHh
ke7YSO8aAZm7uXp3j/BgQN6hlM54R4EbetPLf/3QeXfrA7XxbgbU3PFuK9tE
Adrm6ky/f3hkzpUy/cM9mQGe5vInDtqT4d/cZkWDIHT+o8sjPusGA67VDX7X
/UGCnNZDC1bc6LyC6jVkfZABSkORbxflSCDreyE3NxqHzF2vRm+fJNFhdtPp
JNMgIjy5c6NQXBid710s7SoNoYPKoIF3QhMB7lme4Ry9NIXMn/MxTt8/SIfw
bdtr8/kIwOpzzjvOexKZK82dPM3XQYMisTMcIRfx8MTOKfRmxgQyN4/9rBTy
gAZ/Xbfyi77Egc+z9H+qLePIPKfnutyIIA3KpfPFm1qnYM7l+23uxTFk/mX7
Z91/n6mQ9lTLOuvWJLjYLUm1iqNzUZNw2oItFSIv8wXWrI9Dk3t90AOTUWSe
lNAT5b+JClVt4dckX4/Bu1q3Xs8nI8gcM4+//TyWAk3eM6VZ5qOg6UHc51g5
jMwHYgzCUsUocCxLLOH3NubrWf0p2fNzCJnb3tTGcgvIwGcj1y/QOQR1ysmt
T2TQ+WX70H0FGmTAJeIPk6MG4aulPV/crUFk3mTuMZ7JnKffTqV33DQdgMSV
6xfPvh5A5jexZXKIJQmyCvTafHf1g0VGhHHKRD8yf3PlY/0lOhGCCn40Hpjo
hTojyXC/veh8Q7noH5cvEV6Z8ZwyyusB+UFHC4Z1HzL3b0jWtuAiwmZ6HO1A
cjfYXi55HFbai8xrVcg5S08J4JdR1cX7uQuu/Uzgsj+Izv3fKcymbuDhOqmH
o/RcJ+iXZpLNsnqQed0tVX5dPzyMyPQckR9vByVshGQgis4VveXEKH9w8Pbc
wTRn1zaQLOZlOZ3Ujcx/KYtVBvrgIPVD/sS9Ta1wzu1MkfYOdJ62+jdC6vcU
/JaOqNqV+QNej4Y624p3ofNdjVLSq5NQ7zEgZKvdDLr0e6kaop3I/HBBoOP6
+gQc91w4qj/+HQR3LTcuCHcgc4VXQgdiWboAlyYuiTVPgWL84NSoOAWZuzS8
7dod3AN6ieYybxXxoNAkcKqVk4rMdRyP7tKe7wOJd2P0F8oEeP3f436VRHS+
N9XnQ8yFQdjUZQ0GSkRgbwpgUTpAQ+bvnY75aWUPw+kZDxPDgyQIkEpRYSlC
534GhaaatFHYp+wkzyFKhkkprduTynRkvu139pyK8gScnjYye0Mig7GH1HL2
c3Se91Ly0NvHU9CTnF2TzMwv8qNjGs+a0HnQgUCZqEkcSPS595/VpsI7/civ
51kYyHzNmkNTYBUP541OSxNIVNjTLpLKpYHOb8TsFsrmJ8KEII9xZDgNsl3c
j35zReclOb96ZwRI4KxyMpljDx1MSyTyP7xA5y8n1wKyZkiguZqe1uPzP9ru
+5/q7w8AeCWyk8oska2QyOYloyQRKskopUEISUQiJaGMVJSMUkTZI5Ky997z
7vkWWVEq3/v5H873x/u8P5zHfZxzXuPcx/u8GfA2grD6wR+dF9pNbutrZPXb
deTULWMM2O07fFjYAZ1/m+GLe/2CCocYvKcGtZhQICdYNmuAzg+6buzV9KTB
7oE2ub1JTGg4J9CjJo3OW/mcjxbo0sFgSPCMzCwT5o/vvTHKic75W/Xv9BDo
wBvzaei2DAYfBDYo1nQzkPlz7x3hYrYMkF76ezWf5a8NM/lve6Bz/6QPtKFv
DHj6V+/kFMuxC50hrznQufX5fb5bVZhgMO6WzCeLwbv69Zt3Z9GRebc0n+Vk
ChN2Ru7V02d54l5/4qwxOvdQahk12ogBj+2MsQfL0w+LdK4j0ZC579XStiNe
GNjTP5U+Z3ndkVxTi3voPOXqq6NbAjGQmOV75VvPhM+C+mnzf6jIXOLev+c3
7mIwj2Mn6JxngtvtXe9lb6LzLvLh6cpYDNasFHSUNzDBUEDZbnGegsw7bkYb
4p5hsGJ+Pdv4DQPkv8no2/qgc9N3PwKoGRg43Jst8DVjQN3lb+Xqs2Rkfr7Q
+kZPLga28ykyxXQ6XH7FFv7oGjpPpia34oox4J3DDDli6PDAuDpcfY6EzPfH
19qO3MRg/8ubq//tB44av/kD19C59eZ+J38DDA4fvLOzU58GRYGzvhkzRGR+
YTEvt4ANg9nOo0kuyVQocn+W634NnZv8XV6+38aExboc3fdLFBg5N6cZNUdA
5px1zroLCay4Z+sRn3mCAlza2moL/uh8JpBWvMCqI7aIrmL6ZWTADLMdXv/C
I3MH91dpEbuZcCHUOdlHmAxZ97MvP7qDzhd/Xud5N8IAFz6Fmn4PEpDek9Lr
udH5twwz+72sem5dyw3P2x+JcKT1+Ji7Fg6ZZ3Pqub/YwYAc2ZKUZdZ8X2py
c/ZynELmZZ7qZcyvdFDr75bX0iZAymvDmnvhk8jc0OLDirAbHVQ2m8WqheFB
b1I5/c37CWTe4zarsZOLDq0wHFX5BAf50rSDNf3jyFxR5MGrpXwaGKllubko
TUGMrqlL69oYMm+59c869SQNlheJwoYNE3Ah+XJgpTI6b6tdx8lcoEJW9j9P
mSvjcCJ7oeKNyygyb6x9VfA4lAoDOu47QiXGIFWqj534ZASZO1MeVhzgpkKU
1cb4j8MjMHWu7dNU2zAyL9zUOj/6jAKfD/wzyHoyDJ2uRbh4NnQuWNjad0OG
Ar8p7tG2tkNQwduAnzEYQuY/u5/rbSwhA3HJUjx36yB4mpjSZ4MGkfnRx5vv
hxmTwcr17/ir4X5Q/B7NjKkYQObWvpQb1D4S2G5QnpVK64OnaX4vP//sR+ZL
z88/2+dGAtqw5C+5y71AO1wadUMLnb+SNfNdYxCh5gpHjYVPD+AWt6leSOpD
5k/VnmRLXCRCf+SNwXmPbkjd83W6hgedC9qmC5gRCNBSO2mssdIJpwpibRTv
9SLz0mNb/3i6EOC4IzQeieoAj3xaROrfHmSuvj2NmjCBB5uR9R/kxNuhQboJ
tzUQnW9M2ZVS4IgHd9W2HV8LW8Hj14yEEK0bmSu+Pm10twIHNm+a97AfaYEb
rSeWf+G6kPmWlUax+5VToLFub/t3UhOMiP3a3z7Wicyv+Re4uHyZhCsTVS1X
wxtBLm9JKWy4A5lva793U5+3G74lxO336cOBusvt1AkZKjLHu7FTjB/1QvO8
/8cQdQL0vHsjgm2iIXOVm3Gao6v9IJ+8KTdJiwhfzv6i+SSjc4taGalSxyHw
DI0QvX+ABCqex4xiZOnI/M9V39iVjyOwb6+FQ4syGdKbG3aFFqBz5uaJ9MwF
Vv1CfnKyWZICYvKe/RGaDGR+z+VE4DxMws4D6jc86RQI4Xpgh8Wic8nx4rX9
MTh4zhTjf/WMCqZWvZaEZnT+uePqTA0FD3fzi30eHaRBrgQl6ct6JjJvfeu+
VLKOCPeOGTS4M2gwk1K7M04XnW9zOPeuSogEOc+DdB0e0yHFqGDPBT90LlgT
KvdDhAytjzIUxXcyoKnsQXlPHDoXbWl7x7VEhl+PjV5sC2WAIFe/0ufr6HyL
iattRicF+kuEOO5OMuBS6EVrkdPo3Dxg68vR11TYvJQ0fV2PCYfLJZxJ+ui8
Ivyn54g/DeZz8gp/PWfCvI4JTng3OufC18t9MaHDbLHXU6kFJtSG3Cgt2oTO
U54l7ttFo4Pxj8TdYTIYhJQR/iy2MZC5Bv3UwWx7Bhj8LeorZHl95OB08EV0
riXqrPW6iQE08/XD+P/O7c9enruyHp2fePUQv1ODCVadQQcEZDE47/37eUEa
HZnrFN15KJ/BBOHkiQVDliufvUM0MUDnG1UfHm/nxuAs9bKwF8uvzjwkiU3S
kLmgyqyHvjcG0kEjqVd3YaBCvDofFYzOOV6WHGkJxMA2+emH2momJCxeuVXD
6sNR+Z6MmQPqERj0GPsvH3VkQtO4im6qFzovkrU9EPoIgxlT/e/rVhkQam/M
uZ1BQeYGbu56uc8xcD9yL3v4JQMM+SezdlxC58/DY1Q/ZWLA9OUrbjZggMLa
aa9sMhmZu155OZOTh4FC7sXfLXg62JjkmuW6ofP7nKRH8R8xeD2jYccIpoNv
7Yz5XQoJmduuD8s864fB+lQnPu9+Guj1SHkpXkDnSdtxKn1aGERYvBVp2EuD
uRTHeG0iEZk/spuqJ/1l7Yc7tzqnHlDh1Alz+tvz6DzzjvKR+AYm0CtaI4vJ
FGixe+J3hUxA5vuPMxr7Y5hwkiT2U92EAgVm9Gs3L6PzGfd0m1w7JvAb1q3a
vyHDrjvyZm0YHpmvczHWE9jBBLnn37ZvYyeDRbly72lfdF7V8/2tXCcDqEHh
jBY7Etg01erc+Y1D5iKHq75e8GaA1fxuGu4pEQSPPq0pE0fnFyLM/KIEGFD9
rIqzeZQAa3y6tbwwhcwv4TdBXAkddkYHHr2+iwBZqaRTN90mkbl5j9uUnz0d
rF6lio1dwsManbidETOBzFP3paWp/KFB/9cwcfJZHNzMICyeKhtH5js3CBz6
kkkD6rdDp12XJmHQmiuvFD+GzFPDdx0TM6dB8/asetHHE6C6c3viMh8652gR
zwgkUCF9QlXnlMY4qMy6P2kyHEXmRHehuKqrVDif8ufFC8Yo5K8ybM5cH0Hm
0y4W29Z+UmBb5NXTZZkjgH193/fh/TAy5wq+aGIUQQGFFs2up07DkGo+PVpC
GELmG7KLYoIEKMDZGKGoKjYE/k337l0WR+enothd36aRIUJEYdB3bAAgeUS/
5tQgMj9/IXKtRpkMNx5leB9/1Q/p4y7NBU8GkPkqb3RX7RcS3LP4zFtzvg8M
uJTVNfr6kfnXj951OVYkuGx1KuKDUi9sKqxoMRZE5zm9MwuHuomwqWg0sNKi
B0xKmufpgX3InH+yrv/7ESK4ZXhityW6YT7Bc65ltheZq9XlFLxsJEDUlPtZ
z9xOEBb+41JxGZ0TszwsjhoT4Iylc6KqTgfoxJuM5ON7kLlh4w3f5a948NpF
pH5qawPSg3XsuWfQeaLd4tFXhngIMn/quO5sK4iJ+s4ezetG5m+tHyl5heCA
R+nW8cWlZlg8VRyi/aYLmS8VesiE3Z6Cj3tiCmLimiCW7Rbv1ledyPx1Zc7W
K2GTMKae5lq+pxEOOC+Odid3IPNnco37OYS7we2+Q7nSBA58GAoaCQpUZO5Q
3DD59WkvjDV3BHBqEeC8/Y0IEhcNmePbbZtrNw7AiKz+pWN6RLhomm159wU6
t/pX9nzHxSGQ+Mluel2HBPpDHier5OnI/M98r+JCxQjUZ1gnLqiRwf741t3d
RejcmTq13vDfGNi8M5LWlKVAsPz8+d/aDGQ+lY9n6z06CYs7d36dwygw+8Ht
0o7H6PyJHL/p4HMcnD3BecnpBRVC80w55FrReaxk90TANB6+8p9reGhGg4Mf
S+eF2JjIvOrp1e9Dm4jw+nLi87ffaXDChvDrrx46f3Dv0ElLCRJsl5v4PJRI
B7t0KRP6dXR+zjm28s4uMjzrZ+xZ28WAWfWjl38/Ruh3zg2urJIhh92ienc4
A8T3J+aM+KFzhbnMHz8GKLBmuVvoM54BF/LcXBTt0bnMW+EXj3KpkMKT3Thi
yATRIz++0PTQ+ULym0tzITTw2Ou8KeYlE/oWU5w3S6HzyzplN/Qt6eCz+cYG
/E8muAcJy6RyoHMfsRia2DRrPSVHWtyVwaA58OWbgCYGMr/J55cy6cSA4rts
20pYPjJ0oazlHDr37zYd29rBAMbW32okliu/7DAO+0NH5g2/8t3bdZjQJOGc
KyiLAT8bLzU+BZ2LR5JOb3nHhOu/+u8eZHnkh7yhGS10nsn+YXZOAIO7g/nf
rrH8z6v+9XHDNGQueXrEnuiNwf4HgvaOohho0i483ncdnV9cjfb3D8LAn9iy
/mY5E0aC+T5tx6jI/GSoZh4lAgOHwhd+TSeYwP3SJ/C1Gzrvfff9j+ZjDDwM
Y02NFhmg+OwJoRVHQeZPbV47uidjEDqlmDGexICmvkMtd5zQObWw9OPt1xhI
/NEVi9dkQOGS9bNPY2Rkztma0e//AYPnF7NCT47SIdHFer37GXSu+RTW4nIw
OKu8yeGDFx10Nz63CR0jIfOFOpVJLS8M3gX9uFnbQIMjVh47u+3R+Ve9s8t3
92Nw6itTO3snDZy5B849GCIic492TimvFSYkfmuutAmkAm+2NvPVKXRukKW3
c76GCcSPzsxSVn6+d9ndjWuEgMwrFvaM80UyIeS3nHbjfgr8LL46/u0MOt9E
EXxbfYwJspuKtwYmkmFqtVS6egqPzDdckiv+vZ0JcyLXKuoWSEBxmqDNX0Dn
L+h+dlZ1DNhfNcHgNSTBWhdxbQ2PQ+ZSXMwOswsMOGQ845x8hwgre3f0J65H
5xk/CGsy7AwwME3VWqwjQEqcku8hmSlkfru9WoSaTYeDvgmt2zgJsELQlOc7
MonMuRLC9e8dpQPTten0Dys8dFFWo8evTSDzwLjPXb9maeD0jGS5rIKDviab
q1nJ48h8Ws4w2fgpDXQUM+841U/CnwYenHP9GDJ/ZCDX5KBHg332uxb/nJkA
4520x39mR5H56cnZbZt7qFAzeWe/F9s47I46a1Ukic7DXPpCFhyo8OPn0cnc
ilFQ7IsOeHNiBJkf0qf8GiVTYLPhoaAv3iOw/i/HXbvoYWRu+psj8IsPBbrd
veqeKQxDfk1K7qfaIWRerf9NPuUvGRqtMg4oUgYh9WpuRtvvQWS+zz3O6HIM
GXRk1JPcsgZgMNrp0p0D6NzYw26DtBgZbgWIRupd6ge14WdNXb4DyHw4Dkds
fk8CTuVBi0ylPljNvMkoLOhH5iMHD+6x0SXBKwOZrKi5HlhKrHu/c7YPmZ/x
PL1xUzkRQh/5p+rI98CsS/TMnAs61xQgO+rtI8Ki8ndZ/aEucHxyXc5psBeZ
N6hOfwrII8CvjIJs+rlOVvz4OTRgic7V5b5plsoTYG6ubdVjph2EN9GWTzX2
IHPH7vfhM1l42K/8Qb40tA047s7yTxqicymvG++kpPFwib60uXJLK7zl8RFp
8utG5qlixViCKQ7EOz2iPLObwTj3r36LexcyP9C8YetX0ymQk+Nt+wZNIPmk
/2b5+U5kvp+3taf+0CT4nvkn8GGsAY7fCs966NyBzLfpHFPklOqGtiNlW9Uo
OPh5RVZl/V4qMnctjD2a+aoXRitMzOx0CZD/eV1/BQ8Nmaf5qCty8w3AotBR
rXpDIuzKO3bXOxWdh4XbzU15DYFlkxrXDgNWv2S2Y7xOkY7MJdfbzBrVjsC7
Oa1nQwfIcNWEjX2lBJ1zCUrXynKOgwHPtVsOihSoWuLYeFiPgcyzrMyb6Kcm
YWuSs6D+LAVC+b5H6MSh897Ll8jv3uDA88fy2OQrKgjvF+o82YbOF7nCLtfO
4yGFTUfd7AgNnnNYOZzZyETmwWFxog/4iWC6MnP81RwNaPMjLScN0Pm3skdZ
F2VJECtyeID3OR1EX1aqnLyBzqfPJvLmyJKhieRVWLabASHLFaZqj9E5iE9U
B2+gwDHOYMX19xhg266xzOaHzlXzjnr3jFOgrcHeqo7EgArvwgnzU+icfwHs
2ouoMNUSfpfLmAmH1nZrruqi85bHl0iP79Hg/WL6EiWNCTYuea+EJNH5x4BR
fr0TrPjRtqnq4m8mMEK51j1nR+cp9S+etP+gQ7zvBtt7MhhICDsv6bH6fFRe
BQfYmlwZUGv5Sr2M5bajNfWOTuj86OfxSI1eBixcxtwpLBfByp7il+nIXNch
gCQDTFgYJfzeJovBi+qv62qS0PnkHD9/Vh4T+lrFp01YLvWi7SR9PzpvNx0+
XSOEQS/ju7EfyxP2pAae6KMhc7ut1W2h1zAghByvfLMVg0KlcRXbq+g8gOvQ
kNAtDNanUYkPCpnQbHhvkUmkIvNe1fdsj+9hYLGdEZVuxYSaZ7cxJSd0niK9
+wTlMQbGtQOmhO8MUGktlmYfpiDz9E3nP+1MweCi54yF6WMGiDVvv+tlh84N
/viLab/BIFg/i++bKgNwXHIHT/eSkXlCrJTdgY8YvLT5lWHZRwfyy8agquPo
vCrlUe8Qa9xa6ly07jk6tNzvfyjcQ0LmNhTvSw5XMJgu7I2ilNMgY5e4rtAx
dH5l4aLCHWUMdrkk/T23mQbM7QlGIe1EZK4a2DhgssDKA46VLRnuVEjKOq9n
dBSd02fl972pZEKufNBUciMF7E81jpzuICDz3kVz3ZQw1n6OOjNuIE2BpTqZ
I1+s0HnkoQ8Gu82Z4Kbwbd/9u2TYlfLC9WIfHpmryUeE6AowQTPASduNRIJz
5GmyuT06h1CbaL5PDPAZSngZpkgCEZMgbkoLDpl/POWuVH+aAcvUBeEoDyII
iPnzTdKnkHn+s2b1c7/pMFai6HD2IwGi4t5KLHGj8zJ3xk5cKh0UHp83X53D
w+Bkq56k6iQyl/kVMq5rRGfl+8JGG208ODYY3LM9OYHMPStbxbzJNDD6t/t4
4TocCNQ+CrhzexyZW5mvv+n/kNVnk1ONeZIm4SDOtCY1ewyZb3sy/89clQYN
+UVPMpQmIEmcUJ3WP4rMqyw+iD39SgVJ7kZR2cEx8OGmzOhsROePqw4mSB6h
wtuAopkrUaMQzF/omag1gsxHhC/K5fdToKFcrDvccARyD/yezPEcRuY7O8hZ
2mcpUAqSYq7LQ7B1yN3E/80QMhcKCf9dhZHBezNPwkrxINxLYx/DxgeRucNw
EE01iAw/l61v6PgOgFSBRjyHEDqXK0zVSNzEqiMu+kpu398PuaGKFz7bDCDz
oO53QlPPSJB2W4MZttQLCbUjDWxx/ci82r6S7ipLAiWCq1tLfQ/U/72u79/b
h8y5rQyzd6YR4WDDwfMv2Xugp650n+MhdC7WHx9FESaCqWZmeVdCF9z4uoQ7
Wd2LzE0pzuMliQSwGLN+ZS7eCcx9r665qKNzZ0LSo3v8LG9x50jJbge9HKFC
n7weZL7RUlnQNoaVbxqUTxVqtsEjXrHpSBl0/oVL95wIFx4inipoRLS0gID/
3G8dg25k7jEct/Z2Mw5MZio2szs3w/T3oudO6l3IfJTizP6bfwrSFEZ4FBYb
QdnsXfTVPZ3IfPVi8WY5gUlwWc+ZQ3zUAPfvZeLPynYg8wx7a8YppW64kMM/
8PQ7Dt6ukVPUVanInDuAzL6S1Qv0Vp7dbgYEaDKX+HGVj4bMM371cNVvG4Ae
Mnnb34NEIA5wX9FJQ+dKyTfu8AYMAY+D0ttIIxKwV0QN5eyhI/Pust1OC60j
oJRxsDRQhwwCrg4jf8rQ+fCVJLWrW8YhQVaPTUeZ1dcY9yx7GTCQOUdVXtYx
10mI78k7aTNPgVsuwXmm8ej8U74BszofB0vVZ3LlM6lAFPzzxa8dnWt+svR6
v4IH3Qdi+5osaUAICVl+yM5E5kf7vtR3byOC0u3K1/ZLNLC6udSVbIjOzd+S
bAX3kuBa9aXgDS/pENunafEhAJ2H/R7adH0PGRqa3mwzkWVAUrEKj/8jdD4m
30dK5aTAEHDfL41k9X836TV6vugcqk7fOUKkwGmdmYupVAb4R+R53jiJzj8w
Ny2/+kQFKW+tLTxmTFDI1Dy9QxedD6eHJVTH0ED+9I+Mza+ZcJDKlNq7C51X
K1pwNDrSYSAinP/TXyZY6Hz7krERnQfJSmhpL9EhYZBfP1IGA7PwXRmGNQxk
vjGOmnT5EgNCbOM1Kli+PMcsUTmNzhWNZtJ4hhhgyeC4S2P5lCufccQCHZlf
2s6kqZky4fGKjZKwLAapaeZ8++LR+ZJ4yAtaIRMih6XVD7E8k1dLU1EFnUu/
phdr78CAnedDpv9//wvwi81c6KQh8z/VB7IEfTAwIts81ufH4Ifn1APiBXQu
/MPVrvAWBp8FnH9iuUzI2TtVtH+cisyLt8ntUb6PgZdz1csucyao7TlZrngC
nVeEOapEx2HQF9vLOU5jwMSiZ3xVFwWZd+iIWrekYCB5rN+NM4oBb24Jbx21
QOcB9ef86G/+e1+1vY2VIgPyMr9UBrWQkflASpQf9hGD9WEN/VntdHBYln6Y
cBidr4S8eu6SjoE1UTQt3I4OGiblbdBEQubqh79XfbmAwWj2r0/N72nAa1Xp
9cMYnbck//zxVQEDBfnStcn1NMhTmNrLWUtE5godKdRzM0yID1jZ/cmRCr8O
id29bYTOLTflh6aWMkFRVMDLooICuTo6LodrCcj89LubH7yDmXDGnMP+4TYK
eHGqDzmZoHN1nrzafmNWXB0vveRxnQynK352lTXhkXmoxvW5Zm4mxBzkbif2
k4DPWoN55Cg6V2K6bLbPZ8D0Ed9bXEIk6HqvbLi5GIfMz7jhfnRaMWBHz4LW
k1NE2OYZ+OV67xQyz5oyXdnzgw7On4zUp5MJoISP+7A8P4nMr+CDv11NpANZ
JiaVaxIPn23uOD0WQueMdff9ow7QIVO1sYGwGw/Xyvh89+pPIHPT/vfFIaM0
CFX92tg/MAX0AhWTxgvjyFyoXe21SSgNfjz5ELbv8iRsdaB7HXs0hsylrvCT
R6RpUGA/p9HyZxxOqFjkVn0aReZJYRHSPwuooBA0st/0/Rg00tXm9RkjyLxD
4VHFXh0qmDqWPU9xHIU+RZOWDTvQ+W4rwX0X6ynAvjjrVi8wAvq0UOXI48PI
XP9b7K6XVhQ453lPqaxlCIo1I4K/Rg4hc2v3NauWMTI4c/tcd44YBHfvxKU3
NYPIPOVJ3CX6ZTJwJzziLTQaAOE/VWJ7VwaQ+fxsmOLPJRJMyndC2rp+IES8
nLJSR+eun2/2T98jwUGlg+/F6nvBVatj40affmRevc6kQnQzCRJPlHz0z+qB
NKGtwdFVfci87QXN0+sBEfbXbOn2aO+GtM0S/hyq6Pyt7vtbneuIUJO4vnvq
eBeoGq+6PMvqReaGp++4aQQT4Cq78eyB0Q7AtU8+1xBH57Tra7qvfuJh7wtT
6/Nu7TBxJZFnIrEHmVPf9bixXcfDQcfQdfbzrWBx5/LaAx50Pvuu82wDHgcn
LX50cUS0wPTRaMPL3N3IfIQt7J375BTsyOc55CbUDI4GM/9K1jqRebuH3O7Z
8UnwLHyHd/vQCOl+8o9nfnYg89s4vhNHJybg4cQZs1XTBlD3zVXg+9GOzM+H
moWzq3dD6PoWOY8lHBC1+NhU91ORuXX5UmlvXi/IrJXVGhkRYGPOOQ62zTRk
Pt/+oeS3+ADkZnsurzMjQl2jpDU1HZ0HihY0lNweAtkdX+UrTUhQvu3n22vK
dGS+MZx7QbRvBE5RjS/j9clwlNx/gFCBzjWNqswlxMbBZ4PXlfF9FPC0Lpz3
AwYy9wte+SdwdRIELFwKNZcoIHHjzUtIQOfcllJOipU4yM1f2AtZVPAcMM0J
7UDnX9qe62j/w0Nn4WNDweM0ULvIlZfNwUTmR4pcv1SJESEgYu3s2AoNpg2Y
G1sBneckeF9w2k+CMOXWzC9pdIjddiR59iZC/zVtxNhHhn2DzZJ58gxI/XL4
dW0sOu+6cFvtIj8FbOVVPhs9/O/56bGJUB90vnG6PPMinQLZPeExxxgMwJ01
H/l4Ap2Xzia4bf5KhURx7XbCYSbMeJcTjuig86yrGpn3EmlwsiskkvctEwz6
H76ykkDnbyhu2ynn6aC+OahyfB0GGhdn/lWwoXOLKDHRy7/o0Lv5Ak+UDAbE
mdbfgVUMZP5b9FBfiwcDSLL5opUsv3Cc953eCXROfRpbnz7GgI8jSrcZLC+9
H3Xs/CwdmWtuTQv/Zc4EjfOVeqKyGJz7rVmMj0HnWnd7FohlTGhfnTljzvIB
BVe1PEV03sr2wuKKFAYeX7fgA1heXqbVWd5CQ+aLZPzrNB8MfvrTpyS4MFBT
NmAbcULnqhtUCw4GY3BdfFkklbUvNlXZ7iT1U5F5fLbxj/r7GIwLeUhYmrD2
3UfBG0mW6FxSN/a8XDwGtLiMMlkiA3ILVE7jmijIfDTixLL7CwzW4k/wSd5l
QJTgypsKY3Tuvrn0WVwWBvv/HMjdL82AP/X8H7Z8IyPzXrP3osn5GHw/apB2
spEO4yH3I4mG6Jzzi1eD1EsMFjm+NvoepoOEwb8xZjUJmZvW8QufPYvBQRvD
DPtXNIiWbOaw0UHngRq3zwMrHh0/2e3Et0SFf/tTt0tUEJF5dGyXcw2DCR4y
qq2RVlSIdvr+3FwTnfuKug4PFzDh2WfXpYr3FPi609emuZyAzM+376M9CGDC
e/OluqccFDia/zs7QRudH6HV5rQZMKFwc+TO7RfJ4Fktw5X+GY/MhS+KJaay
M2Eh1mp+TyMJrIgj72mAzrUiok13vWWAHe8+w3g2EoyU4iwupOKQecYdK8kz
Zgy45nS+KNOECA8Kuz7ofp5C5tvUFv8GU+lg3bBf7O591jyF4RTVJiaRuavn
xdE7UXRQidW4Kt+Kh5pF6WXdtQlk7qWVp3RuDx08LAseR/Lj4cO2zK1HZdD5
oXN/ZUS6acB5TKRjT94UND/21jx1dByZ10kPYq+v0+CK3rFLz/UnQVYwY+64
/xgy5yzRKlsVocH1LTxV+r3joEEjbdiXPorM/SvbInZlUqFGFcfz7M4YbDIJ
EnrRPYLMoxMW+NiVqDCyIa5rk9ooZAuwM/vXo/NK/Rju7yWs/LxmH2VNGYbq
578PdhwYRuZYXVVgryEFon1tnJxSh6A+T/Fr4NUhZF4nZDf1sY0M04L0cqn/
7tNXsnnb+3oQmT9/5/4hxJ4MGk81VuMEB2CJd9uZzvEBZM7BceC4DoUEE/gH
x1/09sGhhwU/LwihcxP15z+nrpPA+codRfUnveChpC/7yLYfmYdOqkdiv4hw
tK7E52NkD9jeGCyvy+pD5oMLX25N+BIhfPnf26bH3SBFq9w9KoLO7VRqw0aZ
BFAq19kns7ULLoV2aLE97kXmeIdpk0k3Amzr6Ilwe9EB4++Eg/U2onNuldKj
JBwemg0C+INl2sHW8K3d7eAeZH7rcKQ91REPpdFXeByKWsHC/mVZJK0bmVt9
/MDRWIQDeiX14YJRC1xeSZXcOtaFzAWX81uzPk7BUMKotV5/EzhtVWlM6upE
5rKD9TkX8ibhZePFfJkrjcA4VyPM1tiBzNV/XXop3j8By3H36QLaDZCuv3fg
BbUdmY/dv7ZOWq8b9m2JzPj8Bwfkjd1PVzSoyJyP/+6ibnEvcKwrvjJjTIBb
GrxsYQI0ZC5jfVa1ZvcAzAi0HR84TIRnpcKGgZnovEQ3Yxfx3hDo32qRqzxE
Aj0OygUxVToy/5z6T6RudAQOdFYe3mpEBp/fV3VyKtH55YsZTyx3j8PuxIN2
hzQo8O3kjKjDQQYy5yosnj3oPwlE+1OvfixTIOZIysieRHRuv8uodrUOB8t5
uL8K2ay+L5BPPLgTndc/t565wUaA9anv1VTsWB3NcTahsk1MZE4P/ut5XJII
etz37in9oUGCdIwY3QidO+8e/mWpTQJD68slJq/pcO/x1xnJIHT+9c/CC0FN
MuiUB1jNKTLAIOwcp2gsOg+aTiiZ2EqBkG2HTr+PYYB25cqRjmvoPP1lpIjy
DKsujVo9P4oxIPp21pY5O3SOxfHuU2ikgqmGdGCCBRMqDlypuquNzsMsJn7N
JtPgXs3DRHw2EwaUir6H7ETne65aaWe506Fh2LFwgA2DBdr2tPEN6Fxzt8Il
5790WNbRr3sog8Gv2Nkz1HIGMv91X0pn1psB59jsKVUs31QS/O72cXT+8Mar
sp9TDHC8NeCMsdx149qDQIyOzM1y5a+HH2Ot3+3P1MT/e2/vvqkvbQ/QOfma
nHNqFRP29uy/ZMHymsRPmVdk0bkTb+YLOzkMUgum1wWx/I6jkeHhBhoy7579
4Sfti0Gfq+g5040YVC02LSueQuc9+3+mtwdj0DN2PjMhgwkCJ8Z4FjqoyFz8
nxOnXSRrvKd6PlsMmTAVH8p53gydrzpIvK+Kx6Dt+sbHVRMMKOCM1PD4SkHm
iR8v+7O9ZM1H3Q6peyEMoIXXua7ponO6uZuVylsMZB/96Lu4kwEcY+eFhD6R
kfnpIeet+gUYdPllP7P/SoerzgKGbzTReRIu2Uz8OQbHxSQT/+jRYfrI1Ti+
UhIyl5XJOKvtiMFwQHdZZAINnD0zm/buQ+enrG2tVnZhMDBRdgJPp0Jo2/GE
4o9EZB5oHdp9isIEXrtS678HqbC079Pjp3vRub5uYK11Hqs+eqZP7k2lAPlJ
yduODwRkvl7CQgPny4RbyTBp+4sMZoeeK1mroHPeJkWt9TqseCFqy3bDngzN
e8nXthXhkblWyyaHQ38ZsMKGL9JlrSejQK6M3gPofLdTkZ5jKgPufhFa+zdH
hFZL3tDmBzhkrvXw+riTPgM8/BxqXqkRQbM3/bjIuylkLr1X7pHZJB1uxF95
wnOdAPb5292imiaR+bC4NqfAHTqsFqXQDMrxYFl3x5KHMYHMS/aI/yiXosPA
r0srdj9x8O/tnHcSHzq/ydNy4kAjDYqmlodjIqaA1/WtqojGODJfPlPnEulO
A+r+XnaBbZNw/1zU3hinMWR++0XZyjUeGiy8sWvQyh0HptvR1sMPRpH5no3f
v617QgWDZT7HafsxUDx/nKRRMYLMP1qfVkoRp8Ku5+U373OOgsa9tRsM+jAy
36x2qFD9LQXS1na+WPg8DBmpb1ccd6DzqKt6I22qFBDxrXeR9xsCuRb1xbs2
Q8h85ip3nsNnMoid+tUnuGcQKuHGwMmoQWSumBtgMX6YDFPnpCxyqP1w7LXl
vo5vA8i8qKRDxGKQBPSKjr/DWX3A3tlrN/G7H5l/sDZXf32BBGIbP7M9v9gL
/XTnqDua6DzPRvXsNwoRfH50utl69MBYOc6WPb4PmU+JF/21dSaCp3PM0U0n
u+HEhsrqKjZ0zvuiMHdukAC7Az5HO450QvyFgo6IwF5kPihiL/rcmgAbHkyn
J7p0QNba7c2OMz3IXExc29CwDQ+DHN2OabQ2UAmXOal3EZ1vqZauIZrhodYw
M9Tveis48FaZGVV1I/OF+lyBdfdxsPn7stqGDS1g9z3+EdeHLmSuINaxXzps
CgiUPw1GT5qAPSRWpzW9E5n326zdlr09CTxqhA1S8o3A1ULOuPG0A5n/v8//
m4KssC/G3ZDof/lD+3o8tPqWWD3VoiLzU+r3Lxp+6gXxoMoHvmYEEByqdaZs
oSHz/DCzZWHFAYi8kxQebEGEqfCUN3Ov0XnYrv2tr2OGgM0h0DbmCAlG8Lp5
efvoyFy0zcNpGT8Cj6wTFIVMyBAaik848Rmda0hOR2xQGgf9qfifoVoUOKnD
aSNtwkDmRdYBw99DJuGqh+u2iN8UkEnfX8X9BJ3fV1LsOdiBg5vZHiqM91S4
T+4IcO9C5zrhP2bdOQngmLrDU+IUDfBW3qUlnExkvtVnt0uyLBE+v5WPtlyj
gY1W2ZPlg+gcU/evxgxIIBDFppvylg6DUcNDB2+hc55Ew5AlXTLo996/JrKX
Adr6Xp5BMejctJfjDLcoBdrcOjzmHjGAbX2OtPQ1dH7n1+rPdwsUEL7oxG0y
wwCjxSw1Qzt0Hun+vmm2jQo2k+nOO48xIT6qbLZRC52HNO5M5vjv+aSX80fi
cpnwPi2Er3wHOj/27NsAtw8dyt1t3r3jwECYixnFvQGdOyytre5az4DyY2Xn
Y2QwWLhv7Hy3hIHMecqU63B+DPBMKEqpZnmx/jOdH5bovOnq1YztJAak2RvJ
fWe5JXOfeS2NjsxNzdm0u22YIGF1mH+nLAY05kdDRgQ612lRcRL9yoTK37b2
liwf0wmKdZJC588GTYXX7cHg50oyRzDLOd5JnxL4RkPmTyVUP2b6YuBdER2S
vcZaT+Om5T3W6Px0ZHWNVQgGd42FV5peMuHqM/32M01UZB5m3L11PBKDv5m8
ZSI6TPjBsXw22hCdfzJMyjmcgIGS3sGQJ8MMYL6IbrT9REHmJdJfPJ++xECc
Yh2jcpMBtgV137PV0flr3nTzxrcYnGUUuRGEGaDrpq4YWkhG5ntOx24dKcAg
XGWjUlYlHe5UBbxpU0HnMXsHqw89weDJqkzSdjU6XP/rdCQtj4TMF7X61pvZ
s+LFl+1LhyNp0D7970WQPDo3GpzZQhXHwHxIsPzIJBWMHm6/+jmLiMxHOU5F
yxKYsLZhuyO/JhU6y/8JnJFG55nxTKe1dyxn03GIjqdAf192muUbAjKPvcIX
f82LCY9cfpwtniaDgtAuu2gZdC6lef2EnwarfrGSfx5sQQY/n5w27mw8Mq9I
T/8svcQAckDO/PQbErTUbLx1cC86Jx2aWVqfxIBHv2fLTAhEGLh5r0jOH4fM
05SObe9UZ4BXspPeDUki3IyMd11OmELmP5uuUUMH6LDPf3j7DVcCrPt23oda
NInMZeg3rwgG0OGR9GVDnSw8/JRME6Oz+nBUvj/544m7InRY3LvH1LsXB9Fc
H1dml8eR+dnknpTWzzQIP6qwv9V5Cp5I5kvO70Tn3/Hp90lnafBWbPq6z/cJ
+HVSOIpkNobMzVsLnpr+o0JvG1upzv1x2HBCSOCBzygyj7lg8iDmPhUO+uwm
SuwfA42Z3cmL6SPI/FHLgf5RPir4XdbuphFGIN0oSEKxdxiZi4yK71N6ToHS
kqeZ95OGYaNPV5j4RnTuz/kv4aYUBV4+kd/LPDIEl5Y3bKrXHkLmRlkqwdUf
yKBq6reBY8MgBNHCNYSuDSLz11XNlQvaZHBdHYptq+6Hfpk3m3mzB5B5qmPW
O5EmEuz4crNS6VYfLP27+TgV34/MY6xlbOROkKA1gT9HRLcXHmbtVPgqjs5P
+31m3OsjwjdLBXtz6x6oj/fzMAzpQ+Yhbn8Hq48QwftjluLizm4QP+EV/2y2
F5lrSHH2rqsjADGM98KRjE446NbntMENneu/Cjh9VI8ALa2FE2GyHRCnZyEb
MtqDzH+b2yUkl+HhzJazX+M+toEQPza/Zo3OXX/7OBH34aEs59KAm3Yr3B81
X+SP60bmRnRrB4szOFizd9z1s7EZeth2KkiEdSHznpy2lYoTU9CWfS78wKkm
ePHHQVn6eicyr/M+xNxoMwkixn3NQowGKMniEdl+pQOZ/7/P/9NGkjoIR7oh
Qm77BBs7HvILU2S4dKnIPGTl41HKl16oPpfyt/MwAX785DU4sJWGzJcKkmUE
VQfgYlRX7W9LIqTcqB8+kYXOnUTaItYShsDjUEyNuiUJcrZ//yq7n47Mub9+
VGugjYDNIM7juxkZ1ine/ECvRucuRc2vLdTGgWYuVflQlwJbbwpzD5gykHng
7qmDkvcn4dYF1btzfyhQ+0DFffIJOoe4X5KcgziQTWLcivhAhaQkrTWLbnTO
Ps7lLsZHgIZQ52fU0zRI/G5an8XFRObDVQEGKUpEuJwWe8l0Ax1+2N5tXjFG
58psf5LAhAQzWUHWdTl0UO77XmIXjM5/Z5+mPQcycL4bUJRWYYDyuZ3cxGh0
XiBZ47C4kwJtUl354vEM8Du2J/2uNzrPnz81O7pCAd/G7/6PfjCgZeKRc5It
Oj8fZ7PBq4cKv6Z8wqKsmcDzpy9TUAudf/ljqd/NikOrdRrvxD8y4aabm+Qv
cXTu8ePoNklWX0kkadSf4MKgN+DGoMl6dJ7eaytcspEB75PfzMTKYDC0OVf1
SCEDmZfDUFNaAAPqYtK1a1iuLeF4Pe4IOq8RtltZR2OA2YDjyAzLtyv2PdQm
05H56LSFK+0kEzRwTf0SshiUfb0mpB2GzuOrBN+41DNBLdV+nxXLlTVeld3d
ic73pjz546eKwfOLZxZCWK5ZGuHEV01D5jtMqoZF/TBQwMKPmawyoVJr8E7j
EXTenfM9uT0EAz4t/nnN5yzXSzHc+o2KzKsY7G+cHmAws1jz1kmDCV5ac1oc
2uic1+/tUmcCBvL+/Fvy+hjgqe0Rn1BEQebfHWeCJVMxiLI1ThX1Y0BYapT/
+73o/ACbuuTJdxj45mlVpAsywDTJRNz4PRmZD4pcr/IsxMBn5sDtA6V0IITf
zj4uj869lFPtMuJY4xJkcEVydFgbV3qa9IaEzItKR/jC7TAIyQlUjA+mQU9R
3IjKLnRu1/vt+kYRDJxe2twy6KNC7wvZk6qpRGR+83a+udwkE35O29d9VKIC
0e5ceawYOg9jXDpCfM2EKr1A3MA9CkDAgRSDFwRk7mBqnqXhzgS3Q8vz2Xgy
NHLUJ+mIo3M9CUKQ6D4m2Gxo+yluSAbY8UUq8BUembc597u4fmfA1ePeoueS
SBDj5he0Wxqdjz7JvsATywADirCeVS8ReB0K57xccchcNnxxPnMPq14sOu0u
JEAE/wUB/vrQKWSurclluauDDvz/WnZ8PE6AJ2z5tZppk8jcUSZXJtSLDncn
Ln/e9AQPh2byU6u/TiDzoSzhkMrNdCjRng/RzsfBm4h/4+akcWTO4/VPqaOY
BncbCG++6UyBZNqgazcnOv/hUa9cdIoG5nbFfU9aJiAm4LKb6b4xZO4b1p1U
PEeFlWjPEKbrOLTs/3aq+8woMsds9O4WB1Lhu7iTKif/GJyo26xc93AEme8Y
57SvWkeFKRlHZZ4vI2Awbb4UUjWMzLk38uTUP6SAv2W3N8F7GM5x3EtenB5C
5t8dObjb/nsumyATHSo9BIK4E/5SUujcfddrvpY0MrT8kdLrHxsAYVuGzO9T
g8hc6Gbetk9KZMBNz1V2J/XDfenbS/6PB5B5gNuy0LMKErgfNiu5YtMHDzXb
Z6Kb+5F577e6CiczEtzmFRKOE+iFdaI7O/dvQOcFvPFGct+IMDY0We5/oAfu
FJrEnXHvQ+bOR/zNNmkRQbjVL/Y0owuiqmrtHSZ6kfnOQnvnxXwCPCNsv1Hp
0Qkzq//arh5H54+b396lyxOghL2B899MO9jf/VsT29iDzM+SdPOnMvFwu1FH
RiSgDX6PynBW6KHzVqnNjN4deDhvcKf311oLFFqOCbVf7Ebm/vN9WcFqONhK
OVj7LLYZbt2qiZc/1YXMHyqZD+rumYKojdYUvHgTHHqvrBlk3onMcfMm42Ny
k5DRnMrf/bEBVujx1pX6Hcj8/33+/2Yx7mHK8W7wvfXHnIeTVeeVJwza61OR
uTvXPYpWfS9MCbHrb7IggGjtaLTvNhoyHyMbTJVqDIBoz9Ggk9ZEWNjL/vXN
W3QeM9QmuT55CG5684uVW5GAY/Dfx2h1OjK/ovnigtrMCChVLFakmpNho9rH
J5dq0Dl/i0i4ivY4bM9a/8LDgAIz65Juex1iIHP9HVl3SbGTcAL//afhGgV+
/VydyUpC51ODNOLpSRzs8C2j/86ngua/LVWSPeg8ZWUn96MtBOA7e0sg2pEG
fjlrlx5yM5G5doDUr9OqRHjWaZu2nZ0OsfXt1GkTdP7A22bAypwEkRv/FNfl
0eGGfEGbfQg6tw26u3fNhAwel0sHtu5jQOI5vLptNDrPa2zekLGbAjsOPAhW
SmTANoMVfqYXOv9I+x3c/pcCpBcJvJ/nGdB30Js4b4PO7Qtna98OUiH/Z13A
IOvzppFVgSua6Dw4psj6eC4NRBWu34oqYMJPmT8nzMTR+fSPzz7MYDpM/btG
IPBg8PP8vsLIdejcTaHQW4yTAWtnX19+LIOB79l1QVofGch88W689L5bDDjw
qqP+K8sleANH7A+h83OHm4ermQzQ8vp+4wfL4yNzU8bwdGS+NNYv1OXABAkB
QoSkLAY+n0bvl4Sg84vxmcU+zUyQClZfsGa5+Vwa37AoOp+KP51VqI7BqzHB
1lCWXw/muqj7iYbMG8k73GP9MDDGsYVuXWbCWR4Vlw2m6Nzgaec749sYXKpQ
UppMZALR2s9BqIqKzLflBR4YeYCByc+BlBFVJkQtq8t3q6HzhQ6ZLVaJGARz
wPM/nQwoUQkQk8yjIPP0ex2Kb1MxqJxzcDbyYoDhkoPUX1l0rnYnzW3qHQZf
zgjHvuRjgFrxhrIzr8nI/LaUYcrvQgzG5SWMOQroIKK0/EdZEp2fE9x2RiYW
gyqt2MWmHXTw47Q/QX9JQuYdfkZTdGsMOjPW5k740uC9+5ebpsLoPLL/2az1
NgymNkqnFzVTYUZQPoEjiYjMt1e5w8lRJnxROFbZs4sKW/B2MrKC6Lzsc075
YhoTrFSkUt8FUcD7Y7Dq8wQCMu/4hbkqXWTCi7JaToVBMtjlO63ZCaLzGMWS
8Pk9THDYtfmExX4ybFLbYGeXhEfmf6UEmcsUBmTNuXjdv08Cdt+C1ati6PxH
+YGua/cY0Mi+V3RzHRFyvLfviLHGIfMNGZXbBqQZ4B1/INxvHREExXeu8/Cc
Qubh31d1djXQYa7ZNznLiACvbHM/XI6ZROb95d+zj16kw4l3jL0v7uJBvyZ9
LeDDBDIfWnZzPrGJDsGvhb0TY3HQvmNGI7Z7HJmrxOHuaLDqxtbTob+shacA
//ky6eXiGDKvua24SD1Gg1/mkfdOv52AHe6NXC/E0bnG57P38ilU8GyXXVE0
GgeNXe+GeQ+NIvP+co0UD08quPXECj/ERuEfzTEg2n8EmUcsj+upLFIgTd03
siNlBNQLwbM7axiZJ5Lu9C6EUGDezzeSbDEMw2rO3H1DQ8jc3Lhft5yDAvQr
e0rr/g1C+QXlmw+50bnRHovxawlkEHPztrQvGwDOL03rpmEQmQt+thfasZMM
tzwlHJ9694OtTFTBXMAAMt/+1yeu7D0JqI79PV5KfSBnuMMooaAfmWMaY2za
WiQoJX0uG6D3QJDA5lP1jD5kflBCRjspnwh97ewt33b0gOeeGMkj9ui8mO2+
wW5ZInxISzm2qaIL9iR9iptv7UXmomyOu6tTWfm5WN40VKsT6nze+hcYoHPX
V/qLTtsJIPWuKnqkqh0yGrgqbxX3IPO2ouLItcd44D4n9nTTwTaY3YBxWyug
c98KXZF0LjzY2ney/WttAdfrT3mtDbuR+SMfRZVr3Djwr4y/WHiyGdjwXctr
yl3IfBWkW6PYpkCPf6R6C7kR9jjI2mfv6kTmCcXXVsP/TYBb/7oz2280gNIX
bZLe1g5k/v8+/084OYebOdUNgy0R9lRuPMzH7K66Z0hF5jPMiDcGLb3waF+q
i6QlATbyGK1P3U5D5hc8CF826Q7A6Qr8wGMbIjTycOzEv0Pnds+6Lhe8GoIg
HY63221IoMH4ZjKhQUfm/mMvDA8vjkBP0PEo+aNkOLSardHzFZ1rXDXfXW44
DlLp++dljChAqSt8MHeYgcztb+l9NUqaBDEHKUXv9VS48rhQ8/xTdB4bZS1o
SMHBRPwWb9siKly7yZ6D9aDzra3/2ptYcbWvOqqTx4UGxc4a6ed5mMh8y5RL
9IQ6EcLqumTqWfV1xVf9uQFTdC6k5/BJ4hgJHExehL3Kp8NnhXgF69vo3Eej
iK5qTgalWzcDp9UYEG/JYdf6EJ3fKcdfEpSnQArpC69kEgPCDQM7T3uh86RT
22bDNlAhaNVXsWuRAVtaAgQdbNA5T0K5Q/oYFb4+yUrhOMGExnSJuMYD6PzH
tmKFuAIahOSWSo4UMSHTh/knRQydXw8OSL0WTocOicSI4/wYGB7ZeLZvjYHM
u8WfnHDgYcDvl1LdcTIYdOm56FrkonPlWXaH57cZsK2yWr+W5XNHXI0OmaDz
H5IS45YzDODdfH/dPMtDWnU0sybpyJySE6X5wJkJCsrGkrtlMcj5ay5wOgid
K6/esLVrZ8J9/YeZNv/dq6Pye88pIXTum8e29YsWBrNWdx6GsZxAONnzpJSG
zOtKT/b88vvvXp38ta0LTOhhqFSHG6JzFe7KM6W3Mbjz5aFf2WMm+C4edXQp
pSLzHWPbDa2iMPDME3WJ2sOE1oUfF3F70Pls+NL1lkQMbLzJbyJaGZASqWK9
kkVB5jmVR75Lv8KgJKPvRtoVVr7cWrGSugudv43rfeyajcGwJPNmDycDzJSP
EmpfkpF5YAOX6t0iDEoPPevfkkuH6xYm4CSKzqONZfu6WfPy6fA3a8utdJgt
GZpNTCIh889LZ3WCLDFIzQmTfHSZBiYEK5eSzei8Zg/3+kYBDIwcMqRSv1Ah
sdbinE4sEZmPM6e5CwaZcHX18guv7VQg8piQxbnRecO3ZHH1l0w43LIQuuRN
geGr9sk2DwnInO2QyKFjrkzYbvzttUIbGdjfBA73cqFzx+/auF/yTBB9HZj0
R44MRXJXHiXF4JF5/VNXDD/FgAadJrbjN0mQdUzBS0gQnadMVpQrsPJmU+2r
o0ElRDA+qo15G+KQ+XHrxC6nHQygRhGlQ+YI0HiSN2rizBQyf3rFMPZmNR12
M011jqkRwPp7/OUrQZPIvHVTWep1Zzr8eSGNJ/jhwewHsHO8mEDmooMW/UfX
aDAqduv6WU8cOJNqNd9XjyPz4KuBWquZNPA4m5ru8JPVnzWcsDxEGEPm6/Cb
+W+b0cDNkN8qPWICMt77yfVtQucPz2XLqLDqaiP+Q87ju1i/p6ltUnn/KDKf
Uc9Ve3+OCsfZv/ZGtI3CRsE9u/XOjSDzzi+9n/fQKZB8duKSQOAIBOLpGZvj
h5H5er/UkQIfCni6+Ib6KAyD2S93qczaIWTeFkho3/ebDK6Sye3Pxgfhx7DP
DdriIDL3ufZa/P09MlSlqExfTxiAwWNNcqOK6NygUT5zqwAZWo78u/zrSD/I
xG+19jo3gMx7I9y/X00lwXxVc5sYex9813AyS03uR+b/Cqb9niiQwHb+fIdZ
Sw+oLgfMVA/0IXN32Hz72ysifJgPvSTC3gPf/q67sGqGzoNs/x38t5UIjmy2
xIHILngsPHrU9lMvMj9+n/77cAwBdrU5enhwdMLIrZiv1XvQeZUEV28yGwFa
V8daSVHtIOVq0HAgoweZl+E352EhePhc65u7n78NpP69Ff+0HZ2ztXiFBszg
oFDzjrL5sxag/bbKCxHpRubrcpWub6JMQXHcmzhRqWboGFVlf7ipC5kztyxo
hk1OwoXXZxqT8xuBT3nHWvRKBzJfPVC8a3R4Ag56CHF+NmyAuEjPiltYOzL/
f5//rzDiixhO3ZCmcvdpMh8eeNJdHyQaUZF5xWysyN+OXngG7jI7rAhgz0eV
KxeiIXPOf+cvboEB+Ks2kfLejgjrmmnBPDnovORj9Z4tb4bgh5qBzkk7Eii8
LxfaoUlH5gvfbDDe3yOgs+/xaPwxMph49mrL16LzLalbBBim43AgGUf7bEyB
6CpXuusRBjLPkfEhwctJGN1n5hfORoULqmQeoWfoPP/ayPpv0zjYMbF6N7aE
Ci6v/6Z96EXnC/ZFih2iBKhb+nPD+xwN1EQ1bdV4mejcT5iqoE2ENGo905qb
Di/4X1OKzNC5+u+9pqU2JPi2OaLoZBEdbspodeuGonMR3W2aKpZkkNjbR8pX
Z0AU8THh0EN0vklvV7/1Hgo87npy+N9TBsie2WvV5YnO525WvP3HQYXYo9UV
LT9Z4wpLnG06js7b2BqiXXBU8Lx3ar3EKSakG8+EKR1A5wePuZLiS2nAe/DY
KG8pE9bvOuz7UxSdJ3Rz4ksj6YDfHPX3tQAG0jucDsitMZC54MreTj9+1vcX
r8klyGCw/Mn/c2g2Or+meyhuOIwBGrc7s+pYXoW71mdvhM7f7XgnUTrHgJcH
g4P+19ydf1PZvX8Ap4ylRCIaTFEqJENSukopc4aQIRENZhWRhJJZJfNMUoZk
6EFSkUSU6XAc4+HM021oUBTV9zx/wrPW/q71+fX1y73Wvfe63vu6ftj7G9d/
hF95kDLGQubBJXGCkm4cCDtmW6GohAF4SrQqXEPnNWb9S8J9HJgqGD1ow/Vp
Im52WRyd21XTKbkHMLDoU9O5zfWjOq9cJGuZyNxtusbz3FUMbGyFrx6Z40C2
ZOD3Q/vRuefpi1Ly4RiU8pWpv07ggEnhVnNGFQOZO17YIN8Sh8HbrCWjS9s5
sNOrk62hjM6l/api9VMxsL2o5nSwnQ15QSJTEoV0ZB41jdfKz8cgaSJhQt2D
DRYeTT5R0uhcN/PI2qlSDIwNFy7q8bGB7sDHfyWdhsx5GOkzK59jYFZxTfjU
Yxa8yeyqHxJH5wrNU6TCaAxW9er07+fm8jV/4a337lKReTm7TF3dGIOwI60O
e1yYELL64IYgIXTurq9Acl2DwdW6A1Lfueei+aC64tY7FGQuYFNcsGeAA28U
e17cWM2A6U5d8FqBzvutT5/PyeTAXjWNzkYPOqhmLq+9cIuMzNP0/JRzznDr
qtXJ5qIWGvRKJWyr5EXnFFefQ7u3cYAYNnhIZTMNPieUhWlFkZD5gZZ/siRH
2KCeHGJQ50kFpZmqvzKr0Hm7n5TUnmtsWHXpS0vkYwpQqrO0V6tNIfNqe4dP
2hvYMMi8WqRMJcPoy8h3q00mkfnUaSsZhXoWrDfAleYokEF65XLwzktEZJ5r
qFE1Z8uCctXhbQPuJNBrWv7oGDeBzC1yfE2zF5iwxYOlHW0+BdOH9/olV4wj
84HiGFGZHCaknZWKfE8gQnXVY3pL7xgy9+st2Ourz4S1bu/+WLhPQEvH72/E
+VFkjvVLX9rRxwCDQY4+nWccZk/sbFeQRedn5MdeeNgyQOKnRDCxYhSefc0p
aTMbQeYL6SFXyybokPzCueil/QhInEgu2hU2jMw7qds3zHLrXUJfoI6X4DAc
8vNRs3pGQOZj9u4Ce2ZpsNd5U+zUyyEIX1fzZCdpCJnbMjTVPENoMIVvOrza
Hw/4tg69agl0fsD1LS1tJQ1WfA49SVIehA6/hCmCCR6Zu+/BaVfdp4Kwwd9O
SzIOTk5S+bNvDyLztBeCCW82UkHoBcFwxfN+kF+K0gx8P4DMO5KfhObfpUAg
PJnvn+iDpppbZ9210bnso38a762kQOKeVeP5p3tBzS0jw7sUh8wbqS+NE0PJ
cC3wkr/jcDdM/vr2PEYGnZfl8Mjd/0oC2c8406XTn8Aj5GZ8zb1+ZP7XNT0v
zZsEeE/l4gBiF3R8CbemrkTni+Nio2qfpqAxYcS4yqMTTGbP7NOe70XmI3PK
n5RaJ0H90NttpbMdUBhH03hE6UHmg9/XyPC9JILlYvFe8xvtwP7IYy8w2I3M
/7/n8//fPjCZnvbgXB8ojD/zU1pHAn+ax0iUAQOZRx+xSb2Bw4EpXbh9+SQZ
9H9r7GuVYiJz0Wv72MNH8fDzV4h1mS0FtmovHttejs7j8Wfu7y4jQIEr50Kw
LRXiHW+lmu5jIXNbUcLVuL8j4LWYqjF+kgY3TosK+r5D59adkVq9JuOgci7c
Za8hHQhP4vXemrCRecV0bwLrIRFGTglK3OBngJSa3N7WDHTeuNHnIuPbFPSL
zAc8rWfA34sq5z0G0PnQFkGZh1vI0Lpt0r3uHBM0BLtNf4hwkPm4pZ2kwUEK
RAk+tG0WYYGXYmHqnePo/Ifro5H1dlQwrCuenPmHBd/N6ws3RaBzZ5a10B/u
fjr4IRzvrM2Gc5EeLh/j0PkvDd6dzup0ML2lSenIZINtrLq4iQ8656+QGDBa
zYAq48bkykU21I3YgJ4lOg8pEixmUhlw3oWdsuU0B142fnbI0ELnfcJSHIeX
TIg6b5Cxo4EDiSnD8o7S6DyJWNXWnMgC3LvbFuPiGLiO7S689YeNzN8wcjM8
xdigdOeVX8o2DJS3K0UNlKDzJ+mJqd+i2BClp/27jevLmnTBBH10nl9d//b7
PBte+KpQ5rnebnllvHiYhcxNu6YLb3pwQF8tQFFJCYMY3Ie+dVfRefCS4cfM
AQ4sjYZ1nOJ6uFtLXKcoOj+TOWphCRhobortj+I67+oi5ZZnTGS+w2DT/Y6r
GFxs7b+XhXHgEXP7HW0tdN65ZK4VH47B6yhr9dkYDnRvwneWlzOQ+ZgC+dCu
eAySLW7jAxW5/2/y9GirHDq3cFCoeJaKwZeAsycVW9mwNVNQ/HI2HZmHDePP
iRVgkGL6ZfHzWTakLXsmPF2PzkdXDJrZl2GQx8y6OfSXBXntb7vP36ch88t3
pAwin2PAT5VkdBaxwOKTHyVNBJ2Pq2ksPbiNQbNIk24cLws+8aob4mOoyLzq
/H0NoeMY3MN6bfbZMoGzyF6M4kXn9TsfvZJbxf1umfCNugoGFKkobMu+SUHm
Tr/+6A73cmAnXW//N14GhA9FKq5aIiPziy1apdvTOPDJo3Uby5EOjsZVCr3X
0bmSqrT4WkcO/LyVuhxbT4O9Tk0+Ez9JyLxHpLIqRo4DT4QJ8x/EaNDhfaZ0
9w10LruwvjgVx4ZownJUqTMVrNvyAq+uQOda4v25kf5saHqT0CWTRQEv6YQg
m61TyFyYP7bGYS0bhNzh4MUhMvjiLKWx/ZPIfMPEVnfpKhYkfdo+cUuCDKF/
Ns8U2ROR+frOWtkmCxasvfjwxllbEqiW0AcvBk8g81jlE2Sdz0zQPfZNclp9
CoSUyni0sseROayNepOQwgRKwBP34EYiuOC/0n6+HkPmxYMnaDXaTHCux6WY
H5sAK7zAnirKKDJ/k9G5mPaeAT/LFtT3UMcge8VvZaIIOuc9TmlJM2HAq7TO
s+FJo7C76kfABr0RZM60clfIw9EBP6bPX6s7AnXP01U2eA4jc9v5b8cfO9Dh
Y7Hr8xdMAozOMbQHsgnI3Kx2ubSCQoPcgVDa7ewhyIsuX320ewiZvzducC31
oYEkdneCzwIPslVXdM7yoPORqSPBGQvcnFR2LlLnH4RXLRe2bNXBI/M7K1zk
rkZRYeuurMbvzTg44qIZEuw7iMz/yvm9ihemAm3NltLivH6QIR7YOVA3gMx5
ec0WZcMpUGycc92gtg+oV8STgpTQecFHZ5+Ob2SQm1stob+7FzLMqWN7MnHI
3FN0zuy6FxlW3JcO3FnRDTX/hO/hWYXOPVZtlNCkcOu1PZ/40s5PkDk+M0m8
2Y/MWdpnlWYdSVASUKxcWNUFYefFDOLofchccdMhhnn5FCgsKtWJaHfCxMbu
AhdcLzLXLdm3v6ZgEpqtXXK1mjvA/3bme82WHmReRRFY9yudCPJ472lhk3bw
0pPS/1PVjcz/1+b5/9XxMr06Mxf7oGnVT/p9cRIkE64uOh5jIPM5b5nXzUM4
uLoQnf/eigxeh0/dbt7IROYnrdvA1QgPu9YFiN21p4BpypbCf+8ZROVDwTlb
BZ8RwJtPPyLcngrHT75e6aPLQuZJe/mqWvhGIUv5Go+wNQ129Wz/VdyGzu+x
CDu9LceBz7/0WcIJOmz4ZPNpjRkbma/Mr9x3pIwIvrFPl50FGbD0odbSIxOd
qzYoqDb+moIfUvyGtS+4fR//kcr1g+jc52qEkrE8GVK3tlZPeTDBUD/jyPM1
HGRe+yWGveswBX79CSpdJ8qC8uDJZvMT6PxmYcXpI45UcPquaXepgQUj1wfd
vkagczGb/qxiGxp81FFuWNBhQzpb29UmDp3nymqtPKBJh9/yuMs3stlgFbej
5JM3Oreosxd1F2VA+pZtpjd+saHzuZl+3Ul0PuMkcv4QiwFeoR0LAtz+/mHG
1wIhLXQ+OaalO/uG25f9qN+o2siBqy3xSe83onMng1PeD5JZcDg90nhJAoO7
R3Q30H6zkflnEQ35wxJs6NkgUZ66DQPVjBCXo8Xo3Pes+dRMDBuu8wmcaOf6
eeOEx2N66Hw3NzolFtmge6HgwA+u6z/omhrAs5D5nsjUlLcXORC+VJ2krIRB
7aFjHNkAdC50vani7xAH8r40gB3XWW7Bdg0i6Py8UqYT0QCDN9EEh2iuy2sf
9E/k5iYqV7ySdFc5EAMBm4XbkiwORPQZxbupo3Pe3Gr+mXAMRFIMzhhFcWBi
d/SDkhIGMndqLmGnxGOAMb79rZDlutwj8cRN6LymcnqvdBoGzrVkM+03bCh3
k48USqMjc7m+zf2RBRg0/RFOmnRiw4pdUmPr1qLzkc1yJR/LMBD8cPdKwRIL
jPj6G7Liacg8+aZVzMJzDCYkm+R981ggLxRyJF0AnbvFSeMeRWCwxUF3fs9P
Jvhl5pm7RlKR+bb2WibvUQysLqd75Jpx92u1D3nsFwWZm8xp7VshiEHJCkLa
4EMGONs31TZdQ+ddzmevFH3igFCN3fGeRToc3XPO8Ae3D0flxaGJl0eSOfBY
I/ZxmBUdmKVS1+5cQeffvGtMn9hxQPOM6APCUxowHvmXOn8lIfP+AZNggS0c
0Lt6Y6FfkAbGog6iwVfReWiNta7NJzb8+sbZJmdJBf2MU8ZaP6aQuZbqLZcN
nmx4ezw2Qz+RAo0nFpQOiqJz9aLJ6DZBbj1KyeTV6iTDq91eRL+dk8g8w/em
6OlSFizKuygsCpDBI6Bet+UEEZnrW50i9JxgwcfE8+URJ0jAqbkqK39xApkX
nFQ9KstmQttk7/vw9VPwdgLnExs3jsw/M/PHTiQyIZfn1SPnXCJcm9ubyXw6
hswD7F89M1BjgtDKZJVo5QkgzPry6+BGkblfyMt67yYGkGbWujzuGIPHjosL
FksjyLxyuuedxmEG1A3JXrTyH4WKzjUxijvQee+dW4N/OujwGX/jAElmBA5z
ksKa7YaR+TWqTmuPBR2urdRxP9pFgC5ds++SsQRkfl4uSCZ7mAaFPJvTvEOH
oPdKT5ziyyFkLlbvpu3kRoMLEnl0IzU8CIao+I1N45F5VoS30rppKkhFzFr1
0wbgQf9HopYCOp/9YdtaG0yF2bTahM/5OJA80rB3h8MgMt82Eecww815D8eF
aam4fiCM5wx/ejyAzPknbqkc9KdAwrNiNY/YPqjJK+tQkkTnLy8kXM2lkeFa
l2dVBm8vfFx3hZkZi0PmncavPwo4kWFjcB2zKbwbVHJ/VW751Y/MlY4f2Hp9
gATP3rBz3/35CNtfVpBrfdH5LlBtmDYhgWYLuSH/VhdYB3gY5b/vQ+YCdvVC
r+Om4CWP1n4DwU4IiVHMJlX3IvOyL+Nm925Ogo/1sczC+x0waJ+aK5/fg8zF
2iMdTQKJcOD+XPIzmXZIDho97pjUjcz/1+b5/9Xjis/Yr/DtA36ZlyljEtz1
15ggSR9nIHMF2Ujix1EcDHgNhgTZkIEoZSNYLc1E5nghXGK1GR466wWWHRwo
YBmV9ErrKTpvtk/KfFxLAMMhz5s+DlR4ev/grfD9LGT+nH32xwvhUVh5PjNq
8ykaNDfWW358j86vWgs7tduOg6dRtNQHYzooK66cMDVnI/PC04/KTlYRQWvp
AmmHMAPsgmDpbyY6x2sfvpvPQ4IYceGGwpcM6F7XL/RqEJ3f+3Wy/sM2MhiK
Pj379QITlK5MU86v5SBzubdbythHKRB2d3TASIwFfsuK69YaofNpf0X7wy5U
KN88r/OhkQWRDid6WiLR+a3+CvpWexq0eZwai9RlQy7lSDQ5Fp2nbD3sP6dD
B4mgDZZbctlwt2K50NobnWc1ZI9ZrmdAxPebATrLbDj0cD1T8yQ6x5mOBFyY
ZsC3n2Efxp044PIHG43UROf+mwrDrd4xIXTtIs/mJg4wOrt1tTei8+vqk317
0lmgyJdYxSeFASXkzQbz32xk7mYdW7QoyQapeR9C2r/v3i7qWPUVovPn6zb3
dcazwd7XMKrj33d75/YlnNBF50cznRbEltiwOnEuZoHrRSfcnOUGWMj8JyjF
kL04oGOux9yuhAE+KqXS3BedH/u7WvrYKAeOrMwtt+d615UsmffC6Jw28vKe
4XEMdrhrDcZwfV7gwteQUiYypwz/qLwdiMHl0UtVjTQOTBjcuNCyE50XmLjg
zSIwcOLbt64zggNTDem/BwoZyFz+zCufH/EYaErarxLazIFBvguf4iXR+XnH
036RaRjU+C/G+79kg+wqYZvhe3Rk7qB7vRsrwCDNw+zpd3s2WH0zP10thM63
zKdd2F+OQceb1qMpCyy4z/cjX+AODZk3xA2Jev2DgRDPeK5+Fgs4DMXoAR50
vjwTcHwwDIPOnxq8al+Y8Dtl4IFqKBWZ6ypUb5Q5jIHPhov77I4x4dVxDitw
noLMQ233i63kw2DL+ohF02wGKG0Mt5EPQOfNcjmj8Z0c+M6swFZ8poOax65j
KjNkZO6n/NGo4i4HRI557/c3osNsRM6DKG90rnMmqdbVhpvHqnleMcU0WGm6
VnEHRkLme0ixyuXSHFj+XmCl/4cKzf551mt90LmFbIKYVTsbCog/kzYco0K6
681VEqwpZB4dak1jn2PDQEf0blI4BeJX5DY38aDznoWiu368bFCxFwyIekUG
zzx9duKmSWS+XTbrxWgRC34VqD6Z/0kCykXNv6G6RGQe3DfZqXSEBTH1nhk7
9Eggv1BMCLWfQObMn79rzSlM2OaxYv/OxUlo7iHGR4SMI/MQY498sztMSAyN
WucWQYSUXptXN3PHkLmmOvvGlu1MqIzc7EMWnoDjq0VjPN+OIvN9AZvrn9Qw
YDbxxy6tp2NA767j8eOMIPPb2Xeua+kwoEP63SYDm1HYHcFnRZZE5y473l3p
ek0HWomEm+afYfAbaHPZZDiMzCk4kp7rMTqwLSUHFp8S4NGAI0E8iIDMxVU/
6HzrpsFBhdLq285DYCTuKtT8ZAiZv/nLUbtpR4P97iet34niYULN58v6MTwy
L1k9H/mTRIXH/pX1Fe0DEHt8/L6IKDrX9GIquftQofXBsybVcBwMhO3SKjQc
ROaurwMUp6YpsPEtScI2sB/yXB6+sM8cQOZ81ffiWK4UMAjRMN90tg/6zSKO
eQmic8VgDe+VBDJ0OBwLujvSA8QI5pqMEBwy39Grnadixj1fTFw8NHeqG/Jr
pl7gOf3IfFPJtWK7NhJE5edLaOE/gnXOYJm8Czq3JVemRx8ggUCS5y4Luy4o
Pd5bPlfSh8x95la3untOQSztQeGe8Q/gfWXj6sf3e5F5ZPKmD5VnJqGJESjc
c64DKqxtpk+H9SDz1MCGEqINEWZSidZSM+9Bhc/+2grvbmT+vzbP/6/+5vAt
POFyHxRRjWSEpEjQK5ST/u4EA5nPNE3rlhBxMHdRdKuYLRlW3RdrS5VhIvOs
w/LsLks8ZPwo6FrnRAG3c173dlSi89qk7lqRBgL0bJ51OOpEBdfGU9vu6LGQ
uQv/7uigtaMwXGIQLsXNH5fsMH5aOzr/pnr4IdlxHN5vGH/ENqXDOcKFuzcs
2Mh8hbHK1411RKhxXThMWsWAxFzHurQsdG5ZvzWnaSUJeiJ574a8YoDfvtgN
Tnh0/ol+7KbsDjIUOa1YO3uJCb69jU1iohxkLrHHMCj8BAVS/Y7WXVrPArfO
hh0dRuj8QJvPaolzVHh5yd5T5BULcsovxN65hc4xlbmJIEca7MZHJv7czwbO
OrxvYCw6f3BXPShMjw64xtCBZ3lsKDP4UDzphc7VWlVENkgxwHVz+ZGp32yo
CGqaarRA6KeWmOc+MyDSstQ9/wwHqMeDSv7sRedrTefmYjqY0CNU9+LHKw7Y
7FBtfiqFzq8RVukVZbPgHo/o58WNGEhUBGm/XmYj8ws7I4TTpdlQjy9YSN+G
wWhhY2ZgPjqXFnh4JSaJDbGtw88/cD3HXXasVxud3+w/rPSFu94mE3zti1zP
S/nHN76PhczL/USzKb4cMBr8qany7703FqmqWV7o/DnZ9NzFCQ68mt7O78D1
W8/mW+cE0LnEsw6PRGMMpKXr9OP+fbe3XulKdAkTmd83eK46HojB6RTNF2Fk
DryvM5kyVUbndcxn5LIIDPrXCdG9wjgQM0Bt08hlIHPLyRkRuwTufsrdHRC/
kQMnC5fvNomh80t6j8upaRism/qm2VfPBo3kzWWj8XRkfmD85mPrQgzGfBci
NU+xAZemuTVqJTpndhKIj8oxoIsfPFz1jQUKLxZ6nobT0HmCxZ6RfzBwTw48
vS+NBan+Mw+MlqjI/OuNdQFbQzE4pPOIfZ3NBGu5AyP7AtE5T0A6zkIfg+WN
YofPHWSCmdmj9+azFGRufOmPqTwvBgMS+5ekHjBgiMJb2umJznWsqyMetHNg
+QuU3WPSoeBMD7GAQUbmq8UHzXMTOHBcpzKpCeiQratg98EDnQuor6H8e8/f
y5+/W5OzaeA9t+nhfhoJmePfkhN8JDnwO2PpvcB3KoR+fpQ344HOw/gFt8S3
sOFMzK2MCF0qmJxdyg8bm0LmfpXn1X45swF7nRP/6woFfCTLx9q/TiLzaCfn
WbslFtRlPeo3ryaDnuGS+v416LzhrwknO4cFRcOlkX4zJJD3UujrUiEi8xdq
Acw33D7vtODTrdaqJGCuKvfxNppA5nIHTQrejDMhstpw9wRxEtaYyRaKeY4j
82vaNjvSbjJBcbpN5bIHEVYpbCTXJI4h82NheeSDckzomnTJs5wdh3r7euND
NaPIvCF+ixiUMkDG8N7+ruQxKBB3t1MbG0Hmp1pSMjN2M+Dd93Pdh3RHoe2C
0OejAuh8LKgy+PtzOtTUKm7OogzDP9n1MXJaw8j8ktczVTtu39QRYPG0/T4B
7DedSW1yJyDzP2MTw8/f0eD0Xvf5BhiCU9iDacH0IWR+fi9/oYAZDdpwkS4u
XwdhqsZRm6cTj8xdcF0HzQhUiLG5u/FZ6QAcCauzzFkeROYS59feinCjwsNh
gbOZZ3GgOG+/om8vOi/oCMDZTlEgLbpN3NytHz6VWYJP/AAyf1FiiW22oUBc
owzJUrcPFB4cKdL7iUPm+MVHct8/kOHYmeREwdoeEDCnjch7oXP+Rr3nI/pk
+JIv+/fZ7m6QSjzDs3miH5l/rPuj2lZHgpze4qZ9Tz/CJUmnO9tOovPVTm/9
q3eTYH+TinHG7i7wmf2k4xPTh8w3DJimaZhOgZIBJ+p1zQd45xw0nRnQi8yT
5eJPfj80CSGXL8Tm7+uA2Cser9859yBzpz6RqodaRBimEeJUW9/Dm8o8AZpJ
NzL/X5vn/1f/PwIzHWM=
        "]], {
      DisplayFunction -> Identity, AspectRatio -> 1, DisplayFunction :> 
       Identity, Epilog -> GraphicsComplexBox[CompressedData["
1:eJx13WuodOthF/CXkLab0MQxTutopslkMplOxvUuZ82atWbd18rOm1qQQNUI
xUiRqqC2GtNogn44Lm8IpZCipRepbWMrWC9YpVaxx14Eo1WRiHiB6vHYauuH
2oaibb2icuZ5NvOT93x5+J0/HM6H//7vtdfMmnn3V3/0N/7ONz179uxtb3n2
7P+dt3+mN47P/fAb5wNe4CVe4TXe4C3e4T0+4CNOcIpPOMNnnOMLLnCJr7jC
NW5wizvc4wGPeLr3jJ+9nxw/eyTHzz5Ajp+9wKFv/4m+BS/wEq/wGm/wFu/w
Hh/wESc4xSec4TPO8QUXuMRXXOEaN7jFHe7xgEc83XvGsW8hx7FvIcexbyHH
sW/BoW+v07fgBV7iFV7jDd7iHd7jAz7iBKf4hDN8xjm+4AKX+IorXOMGt7jD
PR7wiKd7zzj2LeQ49i3kOPYt5Dj2LTj07bP0LXiBl3iF13iDt3iH9/iAjzjB
KT7hDJ9xji+4wCW+4grXuMEt7nCPBzzi6d4zjn0LOY59CzmOfQs5jn0LDn0L
/zzgBV7iFV7jDd7iHd7jAz7iBKf4hDN8xjm+4AKX+IorXOMGt7jDPR7wiKd7
zzj2LeQ49i3kOPYt5Dj27el/6I3js+Mb5wNe4CVe4TXe4C3e4T0+4CNOcIpP
OMNnnOMLLnCJr7jCNW5wizvc4wGPeLr3jJ/27Zbjp3275fhp3245ftq3m+P1
G30LXuAlXuE13uAt3uE9PuAjTnCKTzjDZ5zjCy5wia+4wjVucIs73OMBj3i6
94yfrt/oW8gfyfHT9Rt9C/kLHP8+pW/BC7zEK7zGG7zFO7zHB3zECU7xCWf4
jHN8wQUu8RVXuMYNbnGHezzgEU/3nvHT36f0LeSP5Pjp71P6FvIXON5/o2/B
C7zEK7zGG7zFO7zHB3zECU7xCWf4jHN8wQUu8RVXuMYNbnGHezzgEU/3nvHT
/Tf6FvJHcvx0/42+hfwFDn37L/QteIGXeIXXeIO3eIf3+ICPOMEpPuEMn3GO
L7jAJb7iCte4wS3ucI8HPOLp3jOOfQs5jn0LOY59CzmOfQsOffsl+ha8wEu8
wmu8wVu8w3t8wEec4BSfcIbPOMcXXOASX3GFa9zgFne4xwMe8XTvGce+hRzH
voUcx76FHMe+BYe+/U/6FrzAS7zCa7zBW7zDe3zAR5zgFJ9whs84xxdc4BJf
cYVr3OAWd7jHAx7xdO8Zx76FHMe+hRzHvoUcx74Fx/tvt/MBL/ASr/Aab/AW
7/AeH/ARJzjFJ5zhM87xBRe4xFdc4Ro3uMUd7vGARzzde8ZP999uOX66/3bL
8dP9t1uOn+6/cb7pdj7gBV7iFV7jDd7iHd7jAz7iBKf4hDN8xjm+4AKX+Ior
XOMGt7jDPR7wiKd7zzj2LeQ49i3kOPYt5Dj2LTj07c238wEv8BKv8Bpv8Bbv
8B4f8BEnOMUnnOEzzvEFF7jEV1zhGje4xR3u8YBHPN17xrFvIcexbyHHsW8h
x7FvwaFvn387H/ACL/EKr/EGb/EO7/EBH3GCU3zCGT7jHF9wgUt8xRWucYNb
3OEeD3jE071nHPsWchz7FnIc+xZyHPsW7HWb5wIv8Qqv8QZv8Q7v8QEfcYJT
fMIZPuMcX3CBS3zFFa5xg1vc4R4PeMTTvWcc+xZyHPsWchz7FnIc++bfBW/h
3wcv8BKv8Bpv8Bbv8B4f8BEnOMUnnOEzzvEFF7jEV1zhGje4xR3u8YBHPN17
xrFvIcexbyHHsW8hx7FvwaFvX3g7H/ACL/EKr/EGb/EO7/EBH3GCU3zCGT7j
HF9wgUt8xRWucYNb3OEeD3jE071nHPsWchz7FnIc+xZyHPsWHPr2ttv5gBd4
iVd4jTd4i3d4jw/4iBOc4hPO8Bnn+IILXOIrrnCNG9ziDvd4wCOe7j3j2LeQ
49i3kOPYt5Dj2Ldg77N53ea5xCu8xhu8xTu8xwd8xAlO8Qln+IxzfMEFLvEV
V7jGDW5xh3s84BFP955x7FvIcexbyHHsW8hx7Jv3cX/57XzAC7zEK7zGG7zF
O7zHB3zECU7xCWf4jHN8wQUu8RVXuMYNbnGHezzgEU/3nnHsW8hx7FvIcexb
yHHsW3Do29tv5wNe4CVe4TXe4C3e4T0+4CNOcIpPOMNnnOMLLnCJr7jCNW5w
izvc4wGPeLr3jGPfQo5j30KOY99CjmPfgkPffsXtfMALvMQrvMYbvMU7vMcH
fMQJTvEJZ/iMc3zBBS7xFVe4xg1ucYd7POART/eecexbyHHsW8hx7FvIcexb
sK+Lep/N6zbPFV7jDd7iHd7jAz7iBKf4hDN8xjm+4AKX+IorXOMGt7jDPR7w
iKd7zzj2LeQ49i3kOPYt5Dj2zdfdv+h2PuAFXuIVXuMN3uId3uMDPuIEp/iE
M3zGOb7gApf4iitc4wa3uMM9HvCIp3vPOPYt5Dj2LeQ49i3kOPYtOPTti2/n
A17gJV7hNd7gLd7hPT7gI05wik84w2ec4wsucImvuMI1bnCLO9zjAY94uveM
Y99CjmPfQo5j30KOY9+CQ99+5e18wAu8xCu8xhu8xTu8xwd8xAlO8Qln+Ixz
fMEFLvEVV7jGDW5xh3s84BFP955x7FvIcexbyHHsW8hx7Ftw6Juvg3pfzeu0
1UvONd7gLd7hPT7gI05wik84w2ec4wsucImvuMI1bnCLO9zjAY94uveMY99C
jmPfQo5j30KOY998n+Svup0PeIGXeIXXeIO3eIf3+ICPOMEpPuEMn3GOL7jA
Jb7iCte4wS3ucI8HPOLp3jOOfQs5jn0LOY59CzmOfQsOffvVt/MBL/ASr/Aa
b/AW7/AeH/ARJzjFJ5zhM87xBRe4xFdc4Ro3uMUd7vGARzzde8axbyHHsW8h
x7FvIcexb8Ghb++4nQ94gZd4hdd4g7d4h/f4gI84wSk+4QyfcY4vuMAlvuIK
17jBLe5wjwc84uneM459CzmOfQs5jn0LOY59Cw59831rvg7qfTWv09YvOTd4
i3d4jw/4iBOc4hPO8Bnn+IILXOIrrnCNG9ziDvd4wCOe7j3j2LeQ49i3kOPY
t5Dj2Defa/mS2/mAF3iJV3iNN3iLd3iPD/iIE5ziE87wGef4ggtc4iuucI0b
3OIO93jAI57uPePYt5Dj2LeQ49i3kOPYt+DQt3fezge8wEu8wmu8wVu8w3t8
wEec4BSfcIbPOMcXXOASX3GFa9zgFne4xwMe8XTvGce+hRzHvoUcx76FHMe+
BYe+vet2PuAFXuIVXuMN3uId3uMDPuIEp/iEM3zGOb7gApf4iitc4wa3uMM9
HvCIp3vPOPYt5Dj2LeQ49i3kOPYtOPTN5wx835qvg3pfzeu0zUvOLd7hPT7g
I05wik84w2ec4wsucImvuMI1bnCLO9zjAY94uveMY99CjmPfQo5j30KOY9+C
b32b6Vv0Ai/xCq/xBm/xDu/xAR9xglN8whk+4xxfcIFLfMUVrnGDW9zhHg94
xNO9Zxz6FnMc+hZzHPoWcxz6Fh327d238wEv8BKv8Bpv8Bbv8B4f8BEnOMUn
nOEzzvEFF7jEV1zhGje4xR3u8YBHPN17xnHfQo7jvoUcx30LOY77Fhz2jb5F
L/ASr/Aab/AW7/AeH/ARJzjFJ5zhM87xBRe4xFdc4Ro3uMUd7vGARzzde8Zx
3+hbzB/Jcdw3+hbzFzjs2/Z2+pyozx34PjZfF/U+m9dtnju8xwd8xAlO8Qln
+IxzfMEFLvEVV7jGDW5xh3s84BFP955x3LeQ47hvIcdx30KO474Fh30LfsAL
vMQrvMYbvMU7vMcHfMQJTvEJZ/iMc3zBBS7xFVe4xg1ucYd7POART/eecdy3
kOO4byHHcd9CjuO+BYd9e8/tfMALvMQrvMYbvMU7vMcHfMQJTvEJZ/iMc3zB
BS7xFVe4xg1ucYd7POART/eecdy3kOO4byHHcd9CjuO+BYd9o2/RC7zEK7zG
G7zFO7zHB3zECU7xCWf4jHN8wQUu8RVXuMYNbnGHezzgEU/3nnHcN/oW80dy
HPeNvsX8BQ775ud4+Fyozxn4vjVfB/W+mtdpu5ece3zAR5zgFJ9whs84xxdc
4BJfcYVr3OAWd7jHAx7xdO8Zx30LOY77FnIc9y3kOO5bcNg3+ha9wEu8wmu8
wVu8w3t8wEec4BSfcIbPOMcXXOASX3GFa9zgFne4xwMe8XTvGcd9o28xfyTH
cd/oW8xf4LBv772dD3iBl3iF13iDt3iH9/iAjzjBKT7hDJ9xji+4wCW+4grX
uMEt7nCPBzzi6d4zjvsWchz3LeQ47lvIcdy34LBv9C16gZd4hdd4g7d4h/f4
gI84wSk+4QyfcY4vuMAlvuIK17jBLe5wjwc84uneM477Rt9i/kiO477Rt5i/
wGHf/Nw1P8fD50J9zsD3rfk6qPfVvE7bv+Q84CNOcIpPOMNnnOMLLnCJr7jC
NW5wizvc4wGPeLr3jOO+hRzHfQs5jvsWchz3jc9lnulb9AIv8Qqv8QZv8Q7v
8QEfcYJTfMIZPuMcX3CBS3zFFa5xg1vc4R4PeMTTvWcc942+xfyRHMd9o28x
f4HDvn3p7XzAC7zEK7zGG7zFO7zHB3zECU7xCWf4jHN8wQUu8RVXuMYNbnGH
ezzgEU/3nnHct5DjuG8hx3HfQo7jvgWHfaNv0Qu8xCu8xhu8xTu8xwd8xAlO
8Qln+IxzfMEFLvEVV7jGDW5xh3s84BFP955x3Df6FvNHchz3jb7F/AUO++bn
5Pq5a36Oh8+F+pyB71vzdVDvq3mddnjJecQJTvEJZ/iMc3zBBS7xFVe4xg1u
cYd7POART/eecdy3kOO4byHHcd9CjuO+BYd9o2/RC7zEK7zGG7zFO7zHB3zE
CU7xCWf4jHN8wQUu8RVXuMYNbnGHezzgEU/3nnHcN/oW80dyHPeNvsX8BQ77
9r7b+YAXeIlXeI03eIt3eI8P+IgTnOITzvAZ5/iCC1ziK65wjRvc4g73eMAj
nu4947hvIcdx30KO476FHMd9Cw77Rt+iF3iJV3iNN3iLd3iPD/iIE5ziE87w
Gef4ggtc4iuucI0b3OIO93jAI57uPeO4b/Qt5o/kOO4bfYv5Cxz2ze818HNy
/dw1P8fD50J9zsD3rfk6qPfVvE47vuRMcIpPOMNnnOMLLnCJr7jCNW5wizvc
4wGPeLr3jOO+hRzHfQs5jvsWchz3je89m+lb9AIv8Qqv8QZv8Q7v8QEfcYJT
fMIZPuMcX3CBS3zFFa5xg1vc4R4PeMTTvWcc942+xfyRHMd9o28xf4HDvv2a
2/mAF3iJV3iNN3iLd3iPD/iIE5ziE87wGef4ggtc4iuucI0b3OIO93jAI57u
PeO4byHHcd9CjuO+hRzHfQsO+0bfohd4iVd4jTd4i3d4jw/4iBOc4hPO8Bnn
+IILXOIrrnCNG9ziDvd4wCOe7j3juG/0LeaP5DjuG32L+Qsc9s3vofJ7Dfyc
XD93zc/x8LlQnzPwfWu+Dup9Na/TkpecKT7hDJ9xji+4wCW+4grXuMEt7nCP
Bzzi6d4zjvsWchz3LeQ47lvIcdw3vqd2pm/RC7zEK7zGG7zFO7zHB3zECU7x
CWf4jHN8wQUu8RVXuMYNbnGHezzgEU/3nnHcN/oW80dyHPeNvsX8BQ779vx2
PuAFXuIVXuMN3uId3uMDPuIEp/iEM3zGOb7gApf4iitc4wa3uMM9HvCIp3vP
OO5byHHct5DjuG8hx3HfgsO+0bfoBV7iFV7jDd7iHd7jAz7iBKf4hDN8xjm+
4AKX+IorXOMGt7jDPR7wiKd7zzjuG32L+SM5jvtG32L+Aod983tD/R4qv9fA
z8n1c9f8HA+fC/U5A9+35uug3lfzOi19yXnCGT7jHF9wgUt8xRWucYNb3OEe
D3jE071nHPct5DjuW8hx3LeQ47hvT//9T/3Rv/4bys8l0/en31H81sX/v6c/
8uv/zM/81GtPv78ff8/3/LoP/9On399f/ZWvfufHfujp9/f7Xn3bP8v/2tPv
7zf/u1/69Ke+6+n645v/6nf+j1/8mufTf3jv137z9/1af36H6Rfaj37Zd3/4
6ef1H37kZ79lHp5+Xh++8it+1yfe9/Tz+tpfeNu/+n1f9PTz+sq3/Kkf/81v
etqX9Nm7v+szv/h8+uRr7/4n3Y/ah3p6+wf+5A992b9+2pvf8cq7/vz3/52n
vfnsh3/3F//773jam6/68td/+tN/4vn0wa/9Nz/znq97/xvnzyfT+Df+xaf/
8U+8/3Ym04d+/4fe8wu/6fGN858n01/+uf4f/bm//3g7k+kb/+IH/+ar1w+8
cf6tZPrSb3/nf/zQX/rA7Uymx7e+8me/4rVu+vTnjx86fPT59IPZf/29r/xA
P/3bb/3v5fiR51P1yps/9t5vHKb1+Mf+9tu//Pn0v773D3xD9jXj9L8/3Hzm
W4vn0x/54c9804+9Z7qdz6fv/fGP/MC3/+npjfPtz6c/+Pe6L3nLm95/O59P
f+UnX3/ff/756/QvP/a5b/rEf3s+/dQf/u2/ZfEj1fTxv5s9f3j9+fQNP/qH
3nH+VD195vVX3/pt/+D59NM/u3zH8Nua6eOf/Pq3vuv7nk9vfefXff0783b6
gl9Wf/BT3/Z/87d84ude/YJu+vjn/eAnX/vjz6f/A3K88hQ=
         
         "], {{{}, {}}, {{}, 
           TagBox[
            TooltipBox[{
              Thickness[Large], 
              GrayLevel[0], 
              
              LineBox[{2542, 2561, 2541, 2560, 2540, 2559, 2539, 2558, 2538, 
               2557, 2536, 2556, 2537, 2568, 2549, 2567, 2548, 2566, 2547, 
               2565, 2546, 2564, 2545, 2563, 2543, 2562, 2544, 2574, 2555, 
               2573, 2554, 2572, 2553, 2571, 2552, 2570, 2550, 2569, 2551}]}, 
             "0"], Annotation[#, 0, "Tooltip"]& ], {}, {}}}], Frame -> True, 
       FrameLabel -> {{
          FormBox["\" Compound benefit (B = b - \[Nu])\"", TraditionalForm], 
          None}, {
          FormBox["\"Density of total host population\"", TraditionalForm], 
          None}}, FrameTicks -> {{{{0, 
            FormBox["\"B = 0\"", TraditionalForm]}, {3, 
            FormBox["0", TraditionalForm]}, {9, 
            FormBox["6", TraditionalForm]}}, None}, {{{2, 
            FormBox["2", TraditionalForm]}, {10, 
            FormBox["10", TraditionalForm]}, {20, 
            FormBox["20", TraditionalForm]}, {30, 
            FormBox["30", TraditionalForm]}, {40, 
            FormBox["40", TraditionalForm]}}, None}}, GridLines -> {{}, {0}}, 
       GridLinesStyle -> Directive[
         GrayLevel[0], 
         Dashing[{Small, Small}], 
         Thickness[0.005]], ImageSize -> {300, 300}, LabelStyle -> Directive[
         GrayLevel[0], FontSize -> 16], 
       Method -> {
        "GridLinesInFront" -> True, "DefaultBoundaryStyle" -> Automatic, 
         "DefaultColorFunction" -> "M10DefaultDensityGradient"}, 
       PlotRange -> {{2., 40.}, {-1., 15.}}, PlotRangeClipping -> True, 
       PlotRangePadding -> {
         Scaled[0.02], 
         Scaled[0.02]}, Ticks -> {Automatic, Automatic}}], 
     FormBox[
      FormBox[
       TemplateBox[{
         FormBox[
          StyleBox[
           StyleBox[
            PaneBox[
             GraphicsBox[{
               RasterBox[CompressedData["
1:eJwtl3k0Vvv3x6mUEpmuocE1NFBIpG6G3kncohIlhUpEaaAQSYPMZSpDcc2F
CiWiEiHznHn2eObhPLqGUDR9z12/3x+ftc56rXXOPmt/3nvv91ZydLdyXigg
ICBInkby/PesM+eStKprGF+jg7nif9UgzUC9+x92MzYu+ProrwMj8BKbq6pg
1ODWpcf6GmdaoCQSGmddP4LJiIspbtG1sE+Ve1JBa4GctOwDDyMK3ESoPmv0
66D/KWqZ1alWiK95GhldSgFx97BVC7sOKwWEPJjDrViyfvu9PN1RnBWuV/eL
qceclt+At20bfmnWhzTmj4IZordk484G9J+e3LW0vw3zSblGX6SpOC30ktbP
a8CbmLPPkqw/wTv9S4WgFRWUQKWy0PhGxFePrNDs+oSpTP2d4tFU2C2If7jN
qAl688/1HVTbcel5YJlCCxX9/sJXWGNNeC7p7K52th28F816GktpOPLbzzwu
oRnymxSfTGW140yhVIm+KQ0dN8fXGe9pQZjxUG8psx3UN3bbzQJpOPjDUWBq
vAVf7R4uC1bpgH3pk+JjlTQ0Xe8dTE9qxVkvy50HHTvQV8HXOfuThr1z+4ot
/m5Db8RyD9mMDhyu0Sm8qkdHrc+H6F9TbTDNqs+ijnagrcFPK8iHjt2zWudf
pH5C8YeAgecKnTBrrX4ZU0THKT0rZc117VjbayjqeaITtR0iGhmTdKTOhUcL
+bUj7t9vuwySO2HUezg3X5OB4Xe1P4bb27FwSZGX0FAnPLu931U5MLCq94hM
8IkO3JuxGQjb0oWszsTanhgGbL8wNmsQHZBkfjdcHtaF3vayTm4NAwninvt6
vDuR0Jn2OJrSBeFPo6PfZxno01jgdHNhFxQ/Gi+R0u2GXuuCz2JqTMiYP7ix
7n4XnuZzLjwM78bF5nXzSnZMWJ9TfNi6uhuaqeHt8vRupDbuXaIbyURccH7+
1efdeBOxWTflrx58qr8gvbeCic7HOxvXbOuBgV9XomJ0DwTropTsJpmQrGyl
11b1oMbV59cTVg90ago03VRYODRi/+OSRS/Mj61y2mDQC+eqbv071izcn+f/
ITPci07TivqcmF48qvy6Ny6UhTZZv83l5/pgq+ukrsnrRUP5yqNPS1gQ1V22
z2WmD1SVJQ8K0If5MkOn93wW9lslOooF9OOcZO7M1od9UC91uNy6ho1wd9Ub
b8QGMC5gYfturA8nSwJvUi3YaIp4G38yaQDe41Pl+sb9uP82+96XO2wI55jm
L1YdxK+RhyoVif34WNz4aHERG3/X9zS8LBpEUIte2O6Jfnx5PZYpz2YjhHmG
ftRoCMtLKWO1pgNYV7iiUF2Og1rB6e+/WocQ+zzAcl/KAI54HBzLMOQgncI5
rHxmGO9P+/OOzwwgUDtyvawTBzdLh3JN5odBk7915/yBQRRONTtEhHFwPOHT
Qtf7IxDu9JP3yxoEvXBZkuBLDrZdrbaLWE+B1j3fgvCfg5D4TwZdHEhYvX2d
X0aBzW6ffcnWQ9ilE7Zi7BsHnzVzRbqsRnFr3ouW92II7l/q9p1W4KJJJM1p
ljuKrEIP3w9Cw0h9LRTUa8yFlVfjSASoaDl/WaLtxDDaPPeUm7ty8dGx+m7q
PSqmld2eU4qH8UMn8FtlFBebLT/ovuqhYuXQBaNx0RGoT3/U3lbERTLe0j4q
0mAU6zrw23kEdkUCl3IHuBDRLIjsukCDq/nZK+LlI7jnhaeKv7nwXZ27g/WG
hvsLnZcqyVBQsvUWLX4tD5xlWaxZQTrelTpmbHGjgDtdtkrEjAfrudQHwgfo
oHg67NhdR4Fs8Xdrf3ceqjgJhisT6BBSP9lhpTCKv6/q3Z+J42FLbwxvE4MO
Daadq5P3KLx1fZvOv+chrSYi3pCsyyPJxwW92sh8zLxdRB3lQfR1iJGFLwM7
c3L375aiort4dqe1EAG/DP/PDmT9WYbkJJiReSr1bL1LX0lArsrvWIkgE1+9
zT0q3ah4siWz212LwBu6d7UEmEg5O2a+LZWKe+PX//xpQsBqoYfm+RtMGB+L
XJfXSsWVF5bn79kRmFC5lFhVwgRvr+ZvpZ9UHL+gWix7hUDknnOLVn1lInrH
p/5H6jTsUvv9OzOEwEZnJ3fPrSxs3Xi5UNSeBlVOj5l2MoGG4JODzVdYGFop
EREYTsOKrLz4igICZ7KPm6zNZ8FfpNB57j0Ns46B1P31BBbUH3l1Y4yFDT+s
4E7QQFG03TQ4TCCNY7GqR42NlrEvcix5sj9StLzPThEwEDYP0TjLhsdI3JTt
Pjrykpd8nF7Cx6Cq6WRwJhtybbot7dfoiLOliASs4cN7n5E9hcZGeXlvlukz
Ovzkio+u0OFD+rxB/bY/OTiT73O7rI8Ox97wjOS9fBTc264dbc/BsnS549pL
GDCLcxxTO8nHwVztFE4iB6/ul2g/28bAFqsd29968jHWrCG8q4+Do3dslyu4
MCAnLh6w5y4fYWOqngnSXPy48p0VG8+AQBu7pSOVj/WiaykTllw8dkyuWFrL
ACf8g+ypIj6qNf7cty+ai72HDRNvT5P3XNnB637Fx7MCuXaXV1ysJFx0pZSZ
KJtmlZq94CNSV9ImqIOLMf/7HdkWTKxXm4+sfM6HR4kIJWOKiwrZ95f0bjLx
4ISYw7ZsPmwMhZwrpHh48JKxtC2Hie8PlLXzHvNh8PEXf3grD04motmn+5lw
qdu2SDmNDyWTbx7z1jzoDm/bPSPEQvu8We+jJD6EGifnZH14WOLpQAnTYUF/
86lnogl88Pfz/XUTeBhceu/66tMsZDl5Xg+M46O9nbnkcAkPeemvZV5FsSCe
ELp/7j4fRUcoUZcHebi1faTQuIyF6y1JCu6RfCT29/0R9Z0Hy7bFFn08FpgC
ryaYZD5v2Xck564moOKsxT8vy4aFbk2VbQgfZ6hNKo2GBGa/Hw/9tYeNEtf+
uPYAPvaeqclhnyT1GBOoEuPBxtrUMRfT23xocD9sWeRP4B+1FxXr0tmI6hTY
UebHh+TFt++UMghcrOy1K2llY27xHyLa1/j4Ov4KqCKw00bg2/7vbDjpq408
9eJj2DOnzp5BQOJftTiqKgdt7ob5a67w8fHrkwPXF/HBCDqs5XWUg78yLe/E
XuIj2y+l+9E6PopX3WxZEsTBd8EiqxdmfCQvWlcaRvJpitwC/yccVJySWVu/
gY+YyLwMX5JvfVy0/VsVB3c+XJuhkt8Nk9kadp7kXs6HLl2mc7Bn1VDdPI3A
rbRSNzuSv1Yde8wV5ELY1zBBuoKAl6qx9X6ST/FD+x2UuGjuTXPVJOvUtaBJ
35Dk2vkqYgO7uIjaukB/ry/x/76CjyseFcaWDlxYxpxZ7niUgHX1gPCfJC/Q
tfNtvM2F9ETdiJ8OAfP9p8dXkHzy2+xLozQu+g+o5ceLEzDq4fYIkFyrLIZZ
Us5FUm64f/5nHrafvFw2uZYP99uaK7UpXJxc+q9lYxMPGpyvj+kkz9/dZJHz
kwuls4dUGE95ULl8+24XyceFXIKV1/DArCmc/hHEg/zc4ss1JNdsFCz9x4CH
p8p/1Mk48iAWEHW0mORuESkTkvY8nPf3eaQFHhaJyBhmk/yFxY714X48aFIG
zpmt5mE+NkXlEcnHJHvsFibxMKFvoHdmjouJ1euWhZFcvffyAz+yXxclporc
6uWCnZU3cY3kFxOX138Z4MHnq8DIo9dcDGtu7XMlea79sx8X5nhILHFWx1Uu
Hrk8z50U5kNZWiDMQZDAe78mP/Y2Mq+pCv6+nwkkNttIWS8lMGS4uTmSnJsi
vbFHBDsJiAfmp+6TIPDzd+xK3fcc1IkuVbv7hkDof7ZYnoBC1TfXYT8O/E1u
/RRPIvBr8mSxthKBXUEnSgLJua9/80tHwm0CV5+/2bVBjYCjaZXwpt9szBad
y1Y8Q2DMQaxl1RYCAcIbjnVWsvFqbOT6s70EnORcbMR3EMhsCn/qG8DG+bWH
LbQ0CAx++kBfZESgLmJiVpGss3X2DSrvyP+zDP3DbY58j3PQ2rRBiA1qrOE3
zPLQsPPS3OdDBJZKvI93r2fhn+bClnqy3jFbE0Q/RkCtS4Elc5eFIwtVMywq
eHjzYrV4nwOpp/jAreVmLKzQT7na94TUhbNXUvM5ApdsuIHOy1lo8pA0OxXG
Q+bqlvWVlwlEyR/oWt7GRFBOqALnIg+rulUKi64ReDVUoFwUzQToP6bcLHmI
CfczfE7WfXuKjIedJRNz8h71s7o8LDXuakgJIzB1yu/jAikmXltykm6t5MF/
fuORmPsEpJWp4jndDLjdtb+8mPQLXwsCRkMSCNBG/IMDwhg4+v3TTD/Zh8sR
p2Bwl8DLRKV5WwNyfl8y9svN5CK4NevEJFlX162r3HQm6Fg3+kbglg8X++3e
JmefJ/C3hBNDJJOO5ZYbQw6ZcSHFaxiyI+exdOvCY0wbOqarUkRU1nAx6D24
UmI/GTcss6VMhI7hrRIPZsY5yFg0drzOgIy7x8QovoKGmuwgmQayX5yL+Zng
R97bdQF28SVPGnLlviX9E8+BpuKKfi0FMm5ZyEbTDTTE3rugdOkcB7MvFGXZ
YmTcaxvSFIaouP6Dkg19Dsr0tY8m/eaBptMg9TWKCkc3K3VJMQ6CGo3jD03w
8HL8XNin3VSYUWsLmFQ2zG2su4VoPEwflZq3+Dz6f3PyNRsSLBep0g4eotqO
MASsRyFfk1d2N4SNfo9rVpereFA1fdhSQPpIwW2Ku+2Ps5EmcO/Butekr/rQ
V+y4lgLe09h6TXU2XKKS2gdJXdjryqdJRYygXX7JAcHfLGisfrHiPum3pvNs
w2q+DONt+PXOrg4Wpp+XHzQJJuOuTb5y1W4YaT8/22RnslC6vT1y/ioZN3nE
dn31EELdT49c82EhoJbWku/Cg2QQTXKb9hDKXt2XHtNjQZLQKVhmwoPgRVaT
ScYgpicrzE/9YuKxWEi8swoP/MO8AGvxQajpjAd0fmRCW6fft1KQnIf6n/Wc
bw/gtJfCe5NgJqptNp5cReWiRmVyyuvffjwsPjD5bi8TVjdu7PYm++RLkZmc
oBP9aJ69oaq+nAl6etv6jmQuUr98c4xr6cOCv/JOpX1iwLNWUUTdj4vQoR8r
M/X78Jfv0EPJWAYWEB7jIce58KkW6Hqd0wv398vago8yECtW20XbzoVD7qLw
avleZH7fITQnz4Cyjuw7AxkuzGKFjbvCejBo4GpwcYSOQhvX5EfTHOj5Lf9O
/9oNiVsJnqPpdBjfKPWf6uRgrZP46ymXbvy3RlmdoaMzXdT5QAEHUubSFxb0
duGWwFda7QY6nGpP7XsWzcFPbTkVSZMuvDZaL7+DT8MXXoHGQjcO2CtXDykV
dYIbYH0o7yUNAWKLJE/u56B3gWLsFpVOKNYEhf7pQYOUztHZdxs5qCRUzI1i
OmAtVFQeo0vDE5tng1JLOcjv3LDQUrADkaaMGaE5KrbemC9347CR+H4TuZm1
oypUUsO3jIrq9P1PGmvZkC7TLnEUb4f3zgM+XGcqbldtPdsfSPoEP0+3RodP
0JgJ/WizggpD5upNHCPSV5JrUmt6G6psgmWjroxiTkhofIbU3R93ol06qK3Q
qp3PvVhDwbsNnwsXlbOwLCjFsUexFQnal3eZy1LgRa5LUjdY+B2Se3LAoQUC
6axutfMj2Hzhg54yqa8fd0tsR9Kb4SZq5yr8YRj/RmT90vrGxERE/VEatQm9
19t/slcMI+dlZBXeMPE5useKpdiEPVyTmFrHIZxrvxpy0IvUSwzjIM+hEXnW
pesziwexduqE2QltJvriJ80+pzdAulqrNEB4EFQpU7GLEwx0J/w2naTWI0Ar
2+K03QBSdTU7r79koCFJ1HhGsR5EyiomXvbD1kbm4d2LDNSmrsKcQx2OiTy4
piDYD3nfX8cTNjLwPkNN/2d6LSqvLRb9ebgP3f+w1zzl0pGfuX27IK0Gqmy/
jKHsXtwva6MVZ5O+/amJjpBSDR4entR9P9cDC8qbrBpSR+k5hzcvPV2NX5Uu
TQn7eyAikObapUxHyovTm0QzqnBRc/ikT1o3GpVCNehUGmJeuW+QoH1Ed5Ll
F+upLgQbu09OpNLwP/yBtro=
                "], {{-110, 
                  Rational[-15, 2]}, {110, 
                  Rational[15, 2]}}], {Antialiasing -> False, 
                AbsoluteThickness[0.1], 
                Directive[
                 Opacity[0.3], 
                 GrayLevel[0]], 
                LineBox[
                 NCache[{{-110, 
                    Rational[-15, 2]}, {-110, 
                    Rational[15, 2]}, {110, 
                    Rational[15, 2]}, {110, 
                    Rational[-15, 2]}}, {{-110, -7.5}, {-110, 7.5}, {
                   110, 7.5}, {110, -7.5}}]]}, {
                CapForm[None], {}}, {Antialiasing -> False, 
                StyleBox[
                 LineBox[{{-110., -7.5}, {110., -7.5}}], 
                 Directive[
                  AbsoluteThickness[0.2], 
                  Opacity[0.3], 
                  GrayLevel[0]], StripOnInput -> False], 
                StyleBox[
                 StyleBox[{{
                    StyleBox[
                    LineBox[{{{-110., -7.5}, 
                    Offset[{0, -4.}, {-110., -7.5}]}, {{110., -7.5}, 
                    Offset[{0, -4.}, {110., -7.5}]}}], 
                    Directive[
                    AbsoluteThickness[0.2], 
                    GrayLevel[0.4]], StripOnInput -> False]}, 
                   StyleBox[
                    StyleBox[{{
                    StyleBox[{
                    InsetBox[
                    FormBox[
                    StyleBox["\"0\"", 12, StripOnInput -> False], 
                    TraditionalForm], 
                    Offset[{0., -7.}, {-110., -7.5}], {0., 1.}, Automatic, {1,
                     0}], 
                    InsetBox[
                    FormBox[
                    StyleBox[
                    "\"\\!\\(\\*SubscriptBox[\\(\[Rho]\\), \\(max\\)]\\)\"", 
                    12, StripOnInput -> False], TraditionalForm], 
                    Offset[{0., -7.}, {110., -7.5}], {0., 1.}, Automatic, {1, 
                    0}]}, 
                    Directive[
                    AbsoluteThickness[0.2], 
                    GrayLevel[0.4]], {
                    Directive[
                    Opacity[1], 
                    Directive[
                    GrayLevel[0], FontSize -> 16]]}, StripOnInput -> 
                    False]}, {}}, {
                    Directive[
                    Opacity[1], 
                    Directive[
                    GrayLevel[0], FontSize -> 16]]}, StripOnInput -> False], 
                    "GraphicsLabel", StripOnInput -> False]}, "GraphicsTicks",
                   StripOnInput -> False], 
                 Directive[
                  AbsoluteThickness[0.2], 
                  Opacity[0.3], 
                  GrayLevel[0]], StripOnInput -> False]}}, PlotRangePadding -> 
              Scaled[0.02], PlotRange -> All, Frame -> True, 
              FrameTicks -> {{True, False}, {False, False}}, FrameStyle -> 
              Opacity[0], FrameTicksStyle -> Opacity[0], 
              ImageSize -> {220, Automatic}, BaseStyle -> {}], Alignment -> 
             Left, AppearanceElements -> None, 
             ImageMargins -> {{5, 5}, {5, 5}}, ImageSizeAction -> 
             "ResizeToFit"], LineIndent -> 0, StripOnInput -> False], {
            Directive[
             GrayLevel[0], FontSize -> 16], FontFamily -> "Arial"}, 
           Background -> Automatic, StripOnInput -> False], TraditionalForm]},
         "BarLegend", DisplayFunction -> (#& ), 
        InterpretationFunction :> (RowBox[{"BarLegend", "[", 
           RowBox[{
             RowBox[{"{", 
               RowBox[{
                 RowBox[{
                   RowBox[{"Blend", "[", 
                    RowBox[{
                    RowBox[{"{", 
                    RowBox[{
                    RowBox[{"{", 
                    RowBox[{"0.`", ",", 
                    InterpretationBox[
                    ButtonBox[
                    TooltipBox[
                    RowBox[{
                    GraphicsBox[{{
                    GrayLevel[0], 
                    RectangleBox[{0, 0}]}, {
                    GrayLevel[0], 
                    RectangleBox[{1, -1}]}, {
                    RGBColor[0.450385, 0.157961, 0.217975], 
                    RectangleBox[{0, -1}, {2, 1}]}}, AspectRatio -> 1, Frame -> 
                    True, FrameStyle -> RGBColor[
                    0.30025666666666667`, 0.10530733333333334`, 
                    0.14531666666666668`], FrameTicks -> None, 
                    PlotRangePadding -> None, ImageSize -> 
                    Dynamic[{Automatic, 1.35 CurrentValue["FontCapHeight"]/
                    AbsoluteCurrentValue[Magnification]}]], 
                    "\[InvisibleSpace]"}], 
                    "RGBColor[0.450385, 0.157961, 0.217975]"], Appearance -> 
                    None, BaseStyle -> {}, BaselinePosition -> Baseline, 
                    DefaultBaseStyle -> {}, ButtonFunction :> 
                    With[{Typeset`box$ = EvaluationBox[]}, 
                    If[
                    Not[
                    AbsoluteCurrentValue["Deployed"]], 
                    SelectionMove[Typeset`box$, All, Expression]; 
                    FrontEnd`Private`$ColorSelectorInitialAlpha = 1; 
                    FrontEnd`Private`$ColorSelectorInitialColor = 
                    RGBColor[0.450385, 0.157961, 0.217975]; 
                    FrontEnd`Private`$ColorSelectorUseMakeBoxes = True; 
                    MathLink`CallFrontEnd[
                    FrontEnd`AttachCell[Typeset`box$, 
                    FrontEndResource["RGBColorValueSelector"], {
                    0, {Left, Bottom}}, {Left, Top}, 
                    "ClosingActions" -> {
                    "SelectionDeparture", "ParentChanged", 
                    "EvaluatorQuit"}]]]], BaseStyle -> Inherited, Evaluator -> 
                    Automatic, Method -> "Preemptive"], 
                    RGBColor[0.450385, 0.157961, 0.217975], Editable -> False,
                     Selectable -> False]}], "}"}], ",", 
                    RowBox[{"{", 
                    RowBox[{"0.5`", ",", 
                    InterpretationBox[
                    ButtonBox[
                    TooltipBox[
                    RowBox[{
                    GraphicsBox[{{
                    GrayLevel[0], 
                    RectangleBox[{0, 0}]}, {
                    GrayLevel[0], 
                    RectangleBox[{1, -1}]}, {
                    RGBColor[0.599449, 0.262748, 0.294618], 
                    RectangleBox[{0, -1}, {2, 1}]}}, AspectRatio -> 1, Frame -> 
                    True, FrameStyle -> RGBColor[
                    0.3996326666666667, 0.17516533333333334`, 0.196412], 
                    FrameTicks -> None, PlotRangePadding -> None, ImageSize -> 
                    Dynamic[{Automatic, 1.35 CurrentValue["FontCapHeight"]/
                    AbsoluteCurrentValue[Magnification]}]], 
                    "\[InvisibleSpace]"}], 
                    "RGBColor[0.599449, 0.262748, 0.294618]"], Appearance -> 
                    None, BaseStyle -> {}, BaselinePosition -> Baseline, 
                    DefaultBaseStyle -> {}, ButtonFunction :> 
                    With[{Typeset`box$ = EvaluationBox[]}, 
                    If[
                    Not[
                    AbsoluteCurrentValue["Deployed"]], 
                    SelectionMove[Typeset`box$, All, Expression]; 
                    FrontEnd`Private`$ColorSelectorInitialAlpha = 1; 
                    FrontEnd`Private`$ColorSelectorInitialColor = 
                    RGBColor[0.599449, 0.262748, 0.294618]; 
                    FrontEnd`Private`$ColorSelectorUseMakeBoxes = True; 
                    MathLink`CallFrontEnd[
                    FrontEnd`AttachCell[Typeset`box$, 
                    FrontEndResource["RGBColorValueSelector"], {
                    0, {Left, Bottom}}, {Left, Top}, 
                    "ClosingActions" -> {
                    "SelectionDeparture", "ParentChanged", 
                    "EvaluatorQuit"}]]]], BaseStyle -> Inherited, Evaluator -> 
                    Automatic, Method -> "Preemptive"], 
                    RGBColor[0.599449, 0.262748, 0.294618], Editable -> False,
                     Selectable -> False]}], "}"}], ",", 
                    RowBox[{"{", 
                    RowBox[{"1.`", ",", 
                    InterpretationBox[
                    ButtonBox[
                    TooltipBox[
                    RowBox[{
                    GraphicsBox[{{
                    GrayLevel[0], 
                    RectangleBox[{0, 0}]}, {
                    GrayLevel[0], 
                    RectangleBox[{1, -1}]}, {
                    RGBColor[0.721701, 0.434448, 0.400225], 
                    RectangleBox[{0, -1}, {2, 1}]}}, AspectRatio -> 1, Frame -> 
                    True, FrameStyle -> RGBColor[
                    0.48113400000000006`, 0.289632, 0.2668166666666667], 
                    FrameTicks -> None, PlotRangePadding -> None, ImageSize -> 
                    Dynamic[{Automatic, 1.35 CurrentValue["FontCapHeight"]/
                    AbsoluteCurrentValue[Magnification]}]], 
                    "\[InvisibleSpace]"}], 
                    "RGBColor[0.721701, 0.434448, 0.400225]"], Appearance -> 
                    None, BaseStyle -> {}, BaselinePosition -> Baseline, 
                    DefaultBaseStyle -> {}, ButtonFunction :> 
                    With[{Typeset`box$ = EvaluationBox[]}, 
                    If[
                    Not[
                    AbsoluteCurrentValue["Deployed"]], 
                    SelectionMove[Typeset`box$, All, Expression]; 
                    FrontEnd`Private`$ColorSelectorInitialAlpha = 1; 
                    FrontEnd`Private`$ColorSelectorInitialColor = 
                    RGBColor[0.721701, 0.434448, 0.400225]; 
                    FrontEnd`Private`$ColorSelectorUseMakeBoxes = True; 
                    MathLink`CallFrontEnd[
                    FrontEnd`AttachCell[Typeset`box$, 
                    FrontEndResource["RGBColorValueSelector"], {
                    0, {Left, Bottom}}, {Left, Top}, 
                    "ClosingActions" -> {
                    "SelectionDeparture", "ParentChanged", 
                    "EvaluatorQuit"}]]]], BaseStyle -> Inherited, Evaluator -> 
                    Automatic, Method -> "Preemptive"], 
                    RGBColor[0.721701, 0.434448, 0.400225], Editable -> False,
                     Selectable -> False]}], "}"}], ",", 
                    RowBox[{"{", 
                    RowBox[{"1.5`", ",", 
                    InterpretationBox[
                    ButtonBox[
                    TooltipBox[
                    RowBox[{
                    GraphicsBox[{{
                    GrayLevel[0], 
                    RectangleBox[{0, 0}]}, {
                    GrayLevel[0], 
                    RectangleBox[{1, -1}]}, {
                    RGBColor[0.813151, 0.617722, 0.507726], 
                    RectangleBox[{0, -1}, {2, 1}]}}, AspectRatio -> 1, Frame -> 
                    True, FrameStyle -> RGBColor[
                    0.5421006666666667, 0.41181466666666666`, 0.338484], 
                    FrameTicks -> None, PlotRangePadding -> None, ImageSize -> 
                    Dynamic[{Automatic, 1.35 CurrentValue["FontCapHeight"]/
                    AbsoluteCurrentValue[Magnification]}]], 
                    "\[InvisibleSpace]"}], 
                    "RGBColor[0.813151, 0.617722, 0.507726]"], Appearance -> 
                    None, BaseStyle -> {}, BaselinePosition -> Baseline, 
                    DefaultBaseStyle -> {}, ButtonFunction :> 
                    With[{Typeset`box$ = EvaluationBox[]}, 
                    If[
                    Not[
                    AbsoluteCurrentValue["Deployed"]], 
                    SelectionMove[Typeset`box$, All, Expression]; 
                    FrontEnd`Private`$ColorSelectorInitialAlpha = 1; 
                    FrontEnd`Private`$ColorSelectorInitialColor = 
                    RGBColor[0.813151, 0.617722, 0.507726]; 
                    FrontEnd`Private`$ColorSelectorUseMakeBoxes = True; 
                    MathLink`CallFrontEnd[
                    FrontEnd`AttachCell[Typeset`box$, 
                    FrontEndResource["RGBColorValueSelector"], {
                    0, {Left, Bottom}}, {Left, Top}, 
                    "ClosingActions" -> {
                    "SelectionDeparture", "ParentChanged", 
                    "EvaluatorQuit"}]]]], BaseStyle -> Inherited, Evaluator -> 
                    Automatic, Method -> "Preemptive"], 
                    RGBColor[0.813151, 0.617722, 0.507726], Editable -> False,
                     Selectable -> False]}], "}"}], ",", 
                    RowBox[{"{", 
                    RowBox[{"2.`", ",", 
                    InterpretationBox[
                    ButtonBox[
                    TooltipBox[
                    RowBox[{
                    GraphicsBox[{{
                    GrayLevel[0], 
                    RectangleBox[{0, 0}]}, {
                    GrayLevel[0], 
                    RectangleBox[{1, -1}]}, {
                    RGBColor[0.865768, 0.767491, 0.623596], 
                    RectangleBox[{0, -1}, {2, 1}]}}, AspectRatio -> 1, Frame -> 
                    True, FrameStyle -> RGBColor[
                    0.5771786666666667, 0.5116606666666668, 
                    0.4157306666666667], FrameTicks -> None, PlotRangePadding -> 
                    None, ImageSize -> Dynamic[{
                    Automatic, 1.35 CurrentValue["FontCapHeight"]/
                    AbsoluteCurrentValue[Magnification]}]], 
                    "\[InvisibleSpace]"}], 
                    "RGBColor[0.865768, 0.767491, 0.623596]"], Appearance -> 
                    None, BaseStyle -> {}, BaselinePosition -> Baseline, 
                    DefaultBaseStyle -> {}, ButtonFunction :> 
                    With[{Typeset`box$ = EvaluationBox[]}, 
                    If[
                    Not[
                    AbsoluteCurrentValue["Deployed"]], 
                    SelectionMove[Typeset`box$, All, Expression]; 
                    FrontEnd`Private`$ColorSelectorInitialAlpha = 1; 
                    FrontEnd`Private`$ColorSelectorInitialColor = 
                    RGBColor[0.865768, 0.767491, 0.623596]; 
                    FrontEnd`Private`$ColorSelectorUseMakeBoxes = True; 
                    MathLink`CallFrontEnd[
                    FrontEnd`AttachCell[Typeset`box$, 
                    FrontEndResource["RGBColorValueSelector"], {
                    0, {Left, Bottom}}, {Left, Top}, 
                    "ClosingActions" -> {"SelectionDeparture", 
                    "ParentChanged", "EvaluatorQuit"}]]]], BaseStyle -> 
                    Inherited, Evaluator -> Automatic, Method -> 
                    "Preemptive"], 
                    RGBColor[0.865768, 0.767491, 0.623596], Editable -> False,
                     Selectable -> False]}], "}"}], ",", 
                    RowBox[{"{", 
                    RowBox[{"2.5`", ",", 
                    InterpretationBox[
                    ButtonBox[
                    TooltipBox[
                    RowBox[{
                    GraphicsBox[{{
                    GrayLevel[0], 
                    RectangleBox[{0, 0}]}, {
                    GrayLevel[0], 
                    RectangleBox[{1, -1}]}, {
                    RGBColor[0.857126, 0.848339, 0.734867], 
                    RectangleBox[{0, -1}, {2, 1}]}}, AspectRatio -> 1, Frame -> 
                    True, FrameStyle -> RGBColor[
                    0.5714173333333334, 0.5655593333333333, 
                    0.48991133333333337`], FrameTicks -> None, 
                    PlotRangePadding -> None, ImageSize -> 
                    Dynamic[{Automatic, 1.35 CurrentValue["FontCapHeight"]/
                    AbsoluteCurrentValue[Magnification]}]], 
                    "\[InvisibleSpace]"}], 
                    "RGBColor[0.857126, 0.848339, 0.734867]"], Appearance -> 
                    None, BaseStyle -> {}, BaselinePosition -> Baseline, 
                    DefaultBaseStyle -> {}, ButtonFunction :> 
                    With[{Typeset`box$ = EvaluationBox[]}, 
                    If[
                    Not[
                    AbsoluteCurrentValue["Deployed"]], 
                    SelectionMove[Typeset`box$, All, Expression]; 
                    FrontEnd`Private`$ColorSelectorInitialAlpha = 1; 
                    FrontEnd`Private`$ColorSelectorInitialColor = 
                    RGBColor[0.857126, 0.848339, 0.734867]; 
                    FrontEnd`Private`$ColorSelectorUseMakeBoxes = True; 
                    MathLink`CallFrontEnd[
                    FrontEnd`AttachCell[Typeset`box$, 
                    FrontEndResource["RGBColorValueSelector"], {
                    0, {Left, Bottom}}, {Left, Top}, 
                    "ClosingActions" -> {
                    "SelectionDeparture", "ParentChanged", 
                    "EvaluatorQuit"}]]]], BaseStyle -> Inherited, Evaluator -> 
                    Automatic, Method -> "Preemptive"], 
                    RGBColor[0.857126, 0.848339, 0.734867], Editable -> False,
                     Selectable -> False]}], "}"}], ",", 
                    RowBox[{"{", 
                    RowBox[{"3.`", ",", 
                    InterpretationBox[
                    ButtonBox[
                    TooltipBox[
                    RowBox[{
                    GraphicsBox[{{
                    GrayLevel[0], 
                    RectangleBox[{0, 0}]}, {
                    GrayLevel[0], 
                    RectangleBox[{1, -1}]}, {
                    RGBColor[0.771923, 0.848195, 0.811697], 
                    RectangleBox[{0, -1}, {2, 1}]}}, AspectRatio -> 1, Frame -> 
                    True, FrameStyle -> RGBColor[
                    0.5146153333333334, 0.5654633333333334, 
                    0.5411313333333334], FrameTicks -> None, PlotRangePadding -> 
                    None, ImageSize -> Dynamic[{
                    Automatic, 1.35 CurrentValue["FontCapHeight"]/
                    AbsoluteCurrentValue[Magnification]}]], 
                    "\[InvisibleSpace]"}], 
                    "RGBColor[0.771923, 0.848195, 0.811697]"], Appearance -> 
                    None, BaseStyle -> {}, BaselinePosition -> Baseline, 
                    DefaultBaseStyle -> {}, ButtonFunction :> 
                    With[{Typeset`box$ = EvaluationBox[]}, 
                    If[
                    Not[
                    AbsoluteCurrentValue["Deployed"]], 
                    SelectionMove[Typeset`box$, All, Expression]; 
                    FrontEnd`Private`$ColorSelectorInitialAlpha = 1; 
                    FrontEnd`Private`$ColorSelectorInitialColor = 
                    RGBColor[0.771923, 0.848195, 0.811697]; 
                    FrontEnd`Private`$ColorSelectorUseMakeBoxes = True; 
                    MathLink`CallFrontEnd[
                    FrontEnd`AttachCell[Typeset`box$, 
                    FrontEndResource["RGBColorValueSelector"], {
                    0, {Left, Bottom}}, {Left, Top}, 
                    "ClosingActions" -> {
                    "SelectionDeparture", "ParentChanged", 
                    "EvaluatorQuit"}]]]], BaseStyle -> Inherited, Evaluator -> 
                    Automatic, Method -> "Preemptive"], 
                    RGBColor[0.771923, 0.848195, 0.811697], Editable -> False,
                     Selectable -> False]}], "}"}], ",", 
                    RowBox[{"{", 
                    RowBox[{"3.5`", ",", 
                    InterpretationBox[
                    ButtonBox[
                    TooltipBox[
                    RowBox[{
                    GraphicsBox[{{
                    GrayLevel[0], 
                    RectangleBox[{0, 0}]}, {
                    GrayLevel[0], 
                    RectangleBox[{1, -1}]}, {
                    RGBColor[0.61971, 0.781131, 0.831119], 
                    RectangleBox[{0, -1}, {2, 1}]}}, AspectRatio -> 1, Frame -> 
                    True, FrameStyle -> RGBColor[
                    0.41314, 0.520754, 0.5540793333333334], FrameTicks -> 
                    None, PlotRangePadding -> None, ImageSize -> 
                    Dynamic[{Automatic, 1.35 CurrentValue["FontCapHeight"]/
                    AbsoluteCurrentValue[Magnification]}]], 
                    "\[InvisibleSpace]"}], 
                    "RGBColor[0.61971, 0.781131, 0.831119]"], Appearance -> 
                    None, BaseStyle -> {}, BaselinePosition -> Baseline, 
                    DefaultBaseStyle -> {}, ButtonFunction :> 
                    With[{Typeset`box$ = EvaluationBox[]}, 
                    If[
                    Not[
                    AbsoluteCurrentValue["Deployed"]], 
                    SelectionMove[Typeset`box$, All, Expression]; 
                    FrontEnd`Private`$ColorSelectorInitialAlpha = 1; 
                    FrontEnd`Private`$ColorSelectorInitialColor = 
                    RGBColor[0.61971, 0.781131, 0.831119]; 
                    FrontEnd`Private`$ColorSelectorUseMakeBoxes = True; 
                    MathLink`CallFrontEnd[
                    FrontEnd`AttachCell[Typeset`box$, 
                    FrontEndResource["RGBColorValueSelector"], {
                    0, {Left, Bottom}}, {Left, Top}, 
                    "ClosingActions" -> {
                    "SelectionDeparture", "ParentChanged", 
                    "EvaluatorQuit"}]]]], BaseStyle -> Inherited, Evaluator -> 
                    Automatic, Method -> "Preemptive"], 
                    RGBColor[0.61971, 0.781131, 0.831119], Editable -> False, 
                    Selectable -> False]}], "}"}], ",", 
                    RowBox[{"{", 
                    RowBox[{"4.`", ",", 
                    InterpretationBox[
                    ButtonBox[
                    TooltipBox[
                    RowBox[{
                    GraphicsBox[{{
                    GrayLevel[0], 
                    RectangleBox[{0, 0}]}, {
                    GrayLevel[0], 
                    RectangleBox[{1, -1}]}, {
                    RGBColor[0.433786, 0.670834, 0.793785], 
                    RectangleBox[{0, -1}, {2, 1}]}}, AspectRatio -> 1, Frame -> 
                    True, FrameStyle -> RGBColor[
                    0.2891906666666667, 0.4472226666666667, 0.52919], 
                    FrameTicks -> None, PlotRangePadding -> None, ImageSize -> 
                    Dynamic[{Automatic, 1.35 CurrentValue["FontCapHeight"]/
                    AbsoluteCurrentValue[Magnification]}]], 
                    "\[InvisibleSpace]"}], 
                    "RGBColor[0.433786, 0.670834, 0.793785]"], Appearance -> 
                    None, BaseStyle -> {}, BaselinePosition -> Baseline, 
                    DefaultBaseStyle -> {}, ButtonFunction :> 
                    With[{Typeset`box$ = EvaluationBox[]}, 
                    If[
                    Not[
                    AbsoluteCurrentValue["Deployed"]], 
                    SelectionMove[Typeset`box$, All, Expression]; 
                    FrontEnd`Private`$ColorSelectorInitialAlpha = 1; 
                    FrontEnd`Private`$ColorSelectorInitialColor = 
                    RGBColor[0.433786, 0.670834, 0.793785]; 
                    FrontEnd`Private`$ColorSelectorUseMakeBoxes = True; 
                    MathLink`CallFrontEnd[
                    FrontEnd`AttachCell[Typeset`box$, 
                    FrontEndResource["RGBColorValueSelector"], {
                    0, {Left, Bottom}}, {Left, Top}, 
                    "ClosingActions" -> {
                    "SelectionDeparture", "ParentChanged", 
                    "EvaluatorQuit"}]]]], BaseStyle -> Inherited, Evaluator -> 
                    Automatic, Method -> "Preemptive"], 
                    RGBColor[0.433786, 0.670834, 0.793785], Editable -> False,
                     Selectable -> False]}], "}"}], ",", 
                    RowBox[{"{", 
                    RowBox[{"4.5`", ",", 
                    InterpretationBox[
                    ButtonBox[
                    TooltipBox[
                    RowBox[{
                    GraphicsBox[{{
                    GrayLevel[0], 
                    RectangleBox[{0, 0}]}, {
                    GrayLevel[0], 
                    RectangleBox[{1, -1}]}, {
                    RGBColor[0.256859, 0.523007, 0.711644], 
                    RectangleBox[{0, -1}, {2, 1}]}}, AspectRatio -> 1, Frame -> 
                    True, FrameStyle -> RGBColor[
                    0.17123933333333335`, 0.34867133333333333`, 
                    0.47442933333333337`], FrameTicks -> None, 
                    PlotRangePadding -> None, ImageSize -> 
                    Dynamic[{Automatic, 1.35 CurrentValue["FontCapHeight"]/
                    AbsoluteCurrentValue[Magnification]}]], 
                    "\[InvisibleSpace]"}], 
                    "RGBColor[0.256859, 0.523007, 0.711644]"], Appearance -> 
                    None, BaseStyle -> {}, BaselinePosition -> Baseline, 
                    DefaultBaseStyle -> {}, ButtonFunction :> 
                    With[{Typeset`box$ = EvaluationBox[]}, 
                    If[
                    Not[
                    AbsoluteCurrentValue["Deployed"]], 
                    SelectionMove[Typeset`box$, All, Expression]; 
                    FrontEnd`Private`$ColorSelectorInitialAlpha = 1; 
                    FrontEnd`Private`$ColorSelectorInitialColor = 
                    RGBColor[0.256859, 0.523007, 0.711644]; 
                    FrontEnd`Private`$ColorSelectorUseMakeBoxes = True; 
                    MathLink`CallFrontEnd[
                    FrontEnd`AttachCell[Typeset`box$, 
                    FrontEndResource["RGBColorValueSelector"], {
                    0, {Left, Bottom}}, {Left, Top}, 
                    "ClosingActions" -> {
                    "SelectionDeparture", "ParentChanged", 
                    "EvaluatorQuit"}]]]], BaseStyle -> Inherited, Evaluator -> 
                    Automatic, Method -> "Preemptive"], 
                    RGBColor[0.256859, 0.523007, 0.711644], Editable -> False,
                     Selectable -> False]}], "}"}], ",", 
                    RowBox[{"{", 
                    RowBox[{"5.`", ",", 
                    InterpretationBox[
                    ButtonBox[
                    TooltipBox[
                    RowBox[{
                    GraphicsBox[{{
                    GrayLevel[0], 
                    RectangleBox[{0, 0}]}, {
                    GrayLevel[0], 
                    RectangleBox[{1, -1}]}, {
                    RGBColor[0.139681, 0.311666, 0.550652], 
                    RectangleBox[{0, -1}, {2, 1}]}}, AspectRatio -> 1, Frame -> 
                    True, FrameStyle -> RGBColor[
                    0.09312066666666667, 0.20777733333333334`, 
                    0.3671013333333334], FrameTicks -> None, PlotRangePadding -> 
                    None, ImageSize -> Dynamic[{
                    Automatic, 1.35 CurrentValue["FontCapHeight"]/
                    AbsoluteCurrentValue[Magnification]}]], 
                    "\[InvisibleSpace]"}], 
                    "RGBColor[0.139681, 0.311666, 0.550652]"], Appearance -> 
                    None, BaseStyle -> {}, BaselinePosition -> Baseline, 
                    DefaultBaseStyle -> {}, ButtonFunction :> 
                    With[{Typeset`box$ = EvaluationBox[]}, 
                    If[
                    Not[
                    AbsoluteCurrentValue["Deployed"]], 
                    SelectionMove[Typeset`box$, All, Expression]; 
                    FrontEnd`Private`$ColorSelectorInitialAlpha = 1; 
                    FrontEnd`Private`$ColorSelectorInitialColor = 
                    RGBColor[0.139681, 0.311666, 0.550652]; 
                    FrontEnd`Private`$ColorSelectorUseMakeBoxes = True; 
                    MathLink`CallFrontEnd[
                    FrontEnd`AttachCell[Typeset`box$, 
                    FrontEndResource["RGBColorValueSelector"], {
                    0, {Left, Bottom}}, {Left, Top}, 
                    "ClosingActions" -> {
                    "SelectionDeparture", "ParentChanged", 
                    "EvaluatorQuit"}]]]], BaseStyle -> Inherited, Evaluator -> 
                    Automatic, Method -> "Preemptive"], 
                    RGBColor[0.139681, 0.311666, 0.550652], Editable -> False,
                     Selectable -> False]}], "}"}]}], "}"}], ",", "#1"}], 
                    "]"}], "&"}], ",", 
                 RowBox[{"{", 
                   RowBox[{"0", ",", "5"}], "}"}]}], "}"}], ",", 
             RowBox[{"LabelStyle", "\[Rule]", 
               RowBox[{"Directive", "[", 
                 RowBox[{
                   InterpretationBox[
                    ButtonBox[
                    TooltipBox[
                    RowBox[{
                    GraphicsBox[{{
                    GrayLevel[0], 
                    RectangleBox[{0, 0}]}, {
                    GrayLevel[0], 
                    RectangleBox[{1, -1}]}, {
                    GrayLevel[0], 
                    RectangleBox[{0, -1}, {2, 1}]}}, AspectRatio -> 1, Frame -> 
                    True, FrameStyle -> GrayLevel[0.], FrameTicks -> None, 
                    PlotRangePadding -> None, ImageSize -> 
                    Dynamic[{
                    Automatic, 1.35 CurrentValue["FontCapHeight"]/
                    AbsoluteCurrentValue[Magnification]}]], 
                    "\[InvisibleSpace]"}], "GrayLevel[0]"], Appearance -> 
                    None, BaseStyle -> {}, BaselinePosition -> Baseline, 
                    DefaultBaseStyle -> {}, ButtonFunction :> 
                    With[{Typeset`box$ = EvaluationBox[]}, 
                    If[
                    Not[
                    AbsoluteCurrentValue["Deployed"]], 
                    SelectionMove[Typeset`box$, All, Expression]; 
                    FrontEnd`Private`$ColorSelectorInitialAlpha = 1; 
                    FrontEnd`Private`$ColorSelectorInitialColor = 
                    GrayLevel[0]; 
                    FrontEnd`Private`$ColorSelectorUseMakeBoxes = True; 
                    MathLink`CallFrontEnd[
                    FrontEnd`AttachCell[Typeset`box$, 
                    FrontEndResource["GrayLevelColorValueSelector"], {
                    0, {Left, Bottom}}, {Left, Top}, 
                    "ClosingActions" -> {
                    "SelectionDeparture", "ParentChanged", 
                    "EvaluatorQuit"}]]]], BaseStyle -> Inherited, Evaluator -> 
                    Automatic, Method -> "Preemptive"], 
                    GrayLevel[0], Editable -> False, Selectable -> False], 
                   ",", 
                   RowBox[{"FontSize", "\[Rule]", "16"}]}], "]"}]}], ",", 
             RowBox[{"LegendLayout", "\[Rule]", "\"Row\""}], ",", 
             RowBox[{"LegendMarkerSize", "\[Rule]", "220"}], ",", 
             RowBox[{"\"Ticks\"", "\[Rule]", 
               RowBox[{"{", 
                 RowBox[{"0", ",", "5"}], "}"}]}], ",", 
             RowBox[{"\"TickSide\"", "\[Rule]", "Right"}], ",", 
             RowBox[{"\"TickLabels\"", "\[Rule]", 
               RowBox[{"{", 
                 RowBox[{
                   StyleBox["\"0\"", 12, StripOnInput -> False], ",", 
                   StyleBox[
                   "\"\\!\\(\\*SubscriptBox[\\(\[Rho]\\), \\(max\\)]\\)\"", 
                    12, StripOnInput -> False]}], "}"}]}], ",", 
             RowBox[{"Charting`TickAnnotations", "\[Rule]", "None"}], ",", 
             RowBox[{"Charting`TickSide", "\[Rule]", "Left"}], ",", 
             RowBox[{"ColorFunctionScaling", "\[Rule]", "False"}]}], 
           "]"}]& )], TraditionalForm], TraditionalForm]}, "Legended", 
    DisplayFunction -> (GridBox[{{
        ItemBox[#2, Alignment -> {Right, Inherited}, DefaultBaseStyle -> 
         "LabeledLabel"]}, {
        TagBox[
         ItemBox[
          PaneBox[
           TagBox[#, "SkipImageSizeLevel"], Alignment -> {Center, Baseline}, 
           BaselinePosition -> Baseline], DefaultBaseStyle -> "Labeled"], 
         "SkipImageSizeLevel"]}}, 
      GridBoxAlignment -> {"Columns" -> {{Center}}, "Rows" -> {{Center}}}, 
      AutoDelete -> False, GridBoxItemSize -> Automatic, 
      BaselinePosition -> {2, 1}]& ), 
    InterpretationFunction -> (RowBox[{"Legended", "[", 
       RowBox[{#, ",", 
         RowBox[{"Placed", "[", 
           RowBox[{#2, ",", 
             RowBox[{"{", 
               RowBox[{"Above", ",", "Right"}], "}"}]}], "]"}]}], "]"}]& ), 
    Editable -> True],StyleBox["\"A)\"", 18, StripOnInput -> False]},
  "Labeled",
  DisplayFunction->(GridBox[{{
      ItemBox[#2, Alignment -> {Left, Inherited}, DefaultBaseStyle -> 
       "LabeledLabel"]}, {
      TagBox[
       ItemBox[
        PaneBox[
         TagBox[#, "SkipImageSizeLevel"], Alignment -> {Center, Baseline}, 
         BaselinePosition -> Baseline], DefaultBaseStyle -> "Labeled"], 
       "SkipImageSizeLevel"]}}, 
    GridBoxAlignment -> {"Columns" -> {{Center}}, "Rows" -> {{Center}}}, 
    AutoDelete -> False, 
    GridBoxItemSize -> {"Columns" -> {{Automatic}}, "Rows" -> {{Automatic}}}, 
    BaselinePosition -> {2, 1}]& ),
  InterpretationFunction->(RowBox[{"Labeled", "[", 
     RowBox[{#, ",", #2, ",", 
       RowBox[{"{", 
         RowBox[{"{", 
           RowBox[{"Top", ",", "Left"}], "}"}], "}"}]}], "]"}]& )]], "Output",\

 CellChangeTimes->{
  3.751632491284967*^9, {3.751632637107294*^9, 3.751632709502184*^9}, {
   3.7516328625431213`*^9, 3.751632916360683*^9}, {3.751633323495348*^9, 
   3.751633362081933*^9}, 3.7516347217638483`*^9, 3.751634978548675*^9, {
   3.751635520583661*^9, 3.751635526740007*^9}, 3.75163560805901*^9, 
   3.7516366301427917`*^9, 3.751637768724387*^9, 3.7516388109270678`*^9, 
   3.751639552654438*^9, {3.75169495021049*^9, 3.751694970417906*^9}, 
   3.751707333038719*^9, 3.751707395844137*^9, 3.751707441921854*^9, 
   3.751707486500123*^9, 3.751707519457437*^9, 3.751707621750222*^9, {
   3.751707655025474*^9, 3.7517076553695*^9}, {3.7517077177701283`*^9, 
   3.7517077527729*^9}, {3.751708001588551*^9, 3.7517080119307137`*^9}, 
   3.751708048089945*^9, 3.7517087104804773`*^9, 3.757747572184816*^9, 
   3.757747617044991*^9, {3.757830070986538*^9, 3.757830073760343*^9}, 
   3.757830278721834*^9, 3.7578303596081*^9, 3.757830664435397*^9, {
   3.757830742161912*^9, 3.757830804782401*^9}, {3.757832215022421*^9, 
   3.757832224331105*^9}, 3.7578323188555098`*^9, 3.757832910683936*^9, 
   3.757833269858323*^9, 3.757833650977695*^9, 3.760256428052086*^9, 
   3.760256479985696*^9, 3.761310280947699*^9, 3.77435384100359*^9, 
   3.774357486823564*^9, 3.776578033725005*^9, 3.7788279260104113`*^9, 
   3.778827959506369*^9, 3.786004190639367*^9, 3.786004297826241*^9, 
   3.7860043341112537`*^9, 3.7973406544374647`*^9, 3.798178467166173*^9}]
}, Open  ]]
}, Open  ]],

Cell[CellGroupData[{

Cell["\<\
Varying b and N vertical transmission 1 concave tradeoff curve with \
\>", "Section",
 CellChangeTimes->{{3.714394437019143*^9, 3.7143944584003963`*^9}, {
  3.714394966777697*^9, 3.7143949690967417`*^9}, {3.714397652306696*^9, 
  3.714397656400148*^9}, {3.717159319810075*^9, 3.717159341132736*^9}}],

Cell[BoxData[{
 RowBox[{
  RowBox[{"parbN2", "=", " ", 
   RowBox[{"{", 
    RowBox[{
     RowBox[{"c", "\[Rule]", " ", "2"}], ",", 
     RowBox[{"(*", 
      RowBox[{
       RowBox[{"b", " ", "\[Rule]", " ", "0"}], ","}], "*)"}], 
     RowBox[{"\[Sigma]", "\[Rule]", "2"}], ",", " ", 
     RowBox[{"\[Nu]", "\[Rule]", " ", "3"}], ",", "  ", 
     RowBox[{"(*", 
      RowBox[{
       RowBox[{"\[CapitalNu]", "\[Rule]", " ", "100"}], ","}], "*)"}], "   ", 
     
     RowBox[{
      SubscriptBox["\[Mu]", "0"], " ", "\[Rule]", " ", "3"}], ",", "   ", 
     RowBox[{"\[Omega]", "\[Rule]", " ", "6.5"}], ",", " ", 
     RowBox[{"\[Beta]max", " ", "\[Rule]", " ", "5"}], ",", " ", 
     RowBox[{"\[Alpha]", "\[Rule]", " ", "0.7"}], ",", " ", 
     RowBox[{"\[Delta]", "\[Rule]", " ", "1.3"}]}], "}"}]}], 
  ";"}], "\[IndentingNewLine]", 
 RowBox[{
  RowBox[{"bN2varb", " ", "=", " ", 
   RowBox[{"Table", "[", 
    RowBox[{"i", ",", " ", 
     RowBox[{"{", 
      RowBox[{"i", ",", 
       RowBox[{"-", "1"}], ",", " ", "15", ",", " ", "1"}], "}"}]}], "]"}]}], 
  ";"}], "\[IndentingNewLine]", 
 RowBox[{
  RowBox[{"bN2varN", " ", "=", 
   RowBox[{"Table", "[", 
    RowBox[{"i", ",", " ", 
     RowBox[{"{", 
      RowBox[{"i", ",", "2", ",", " ", "40", ",", " ", "2.3"}], "}"}]}], 
    "]"}]}], ";"}]}], "Input",
 CellChangeTimes->{{3.714389703279149*^9, 3.714389802989748*^9}, {
   3.714389835560171*^9, 3.714389862141665*^9}, 3.714390203985159*^9, {
   3.714390433405243*^9, 3.714390444782783*^9}, {3.714390834300317*^9, 
   3.714390839135557*^9}, 3.71439107981369*^9, {3.714392139405971*^9, 
   3.7143921407033253`*^9}, 3.714392220822899*^9, {3.714392929744833*^9, 
   3.714392930830061*^9}, {3.7143930722183847`*^9, 3.714393072668708*^9}, {
   3.714393167351841*^9, 3.714393167954875*^9}, {3.7143932731415462`*^9, 
   3.7143933007084084`*^9}, {3.714393337567795*^9, 3.7143933880766897`*^9}, {
   3.714393565811153*^9, 3.7143935663621187`*^9}, {3.714393945211356*^9, 
   3.714393947146761*^9}, {3.714394068079414*^9, 3.7143940685853853`*^9}, {
   3.714394192886612*^9, 3.7143942090124598`*^9}, {3.7143944456299133`*^9, 
   3.714394446257492*^9}, {3.714394501472761*^9, 3.714394544144773*^9}, {
   3.714394971553907*^9, 3.714394992028536*^9}, 3.714395706217684*^9, {
   3.714395906895158*^9, 3.7143959076042147`*^9}, {3.7143962168376207`*^9, 
   3.7143962190582523`*^9}, {3.7143973835370092`*^9, 3.714397427795754*^9}, 
   3.721718317068894*^9, {3.721718360365074*^9, 3.721718365082293*^9}, 
   3.759584171639454*^9, {3.797340664643148*^9, 3.7973406650340033`*^9}}],

Cell[BoxData[{
 RowBox[{
  RowBox[{"bN2mat", " ", "=", " ", 
   RowBox[{
    RowBox[{"BifurcationData", "[", 
     RowBox[{
     "tradeoffm", ",", " ", "invCurve", ",", " ", "dtradeoffm", ",", " ", 
      "dinvCurve", ",", "parbN2", ",", " ", "b", ",", "bN2varb", ",", " ", 
      "\[CapitalNu]", ",", "bN1varN", " ", ",", " ", "4.8", ",", " ", 
      "\[Rho]", ",", " ", "\[Rho]m"}], "]"}], "//", "Quiet"}]}], 
  ";"}], "\[IndentingNewLine]", 
 RowBox[{"Beep", "[", "]"}]}], "Input",
 CellChangeTimes->{{3.714395889411978*^9, 3.714395934664913*^9}, {
  3.71439720077654*^9, 3.714397201032071*^9}, {3.71439740844239*^9, 
  3.714397411915797*^9}, {3.721718356436727*^9, 3.721718372355154*^9}, {
  3.797340668469895*^9, 3.797340670019747*^9}}],

Cell[CellGroupData[{

Cell[BoxData[
 RowBox[{"ListDensityPlot", "[", 
  RowBox[{"bN2mat", ",", 
   RowBox[{"ColorFunction", "\[Rule]", 
    RowBox[{"ColorData", "[", 
     RowBox[{"{", 
      RowBox[{"\"\<RedBlueTones\>\"", ",", 
       RowBox[{"{", 
        RowBox[{"0", ",", " ", "5"}], "}"}]}], "}"}], "]"}]}], ",", " ", 
   "\[IndentingNewLine]", 
   RowBox[{"PlotLegends", "\[Rule]", 
    RowBox[{"Placed", "[", 
     RowBox[{
      RowBox[{"BarLegend", "[", 
       RowBox[{
        RowBox[{"{", 
         RowBox[{"Automatic", ",", 
          RowBox[{"{", 
           RowBox[{"0", ",", " ", "5"}], "}"}]}], "}"}], ",", 
        RowBox[{"LegendMarkerSize", "\[Rule]", "250"}]}], "]"}], ",", " ", 
      "Above"}], "]"}]}], ",", 
   RowBox[{"ColorFunctionScaling", "\[Rule]", "False"}], ",", 
   RowBox[{"InterpolationOrder", "\[Rule]", "0"}], ",", "\[IndentingNewLine]", 
   RowBox[{"DataRange", "\[Rule]", 
    RowBox[{"{", 
     RowBox[{
      RowBox[{"{", 
       RowBox[{"2", ",", "40"}], "}"}], ",", 
      RowBox[{"{", 
       RowBox[{
        RowBox[{"-", "1"}], ",", "15"}], "}"}]}], "}"}]}], ",", 
   "\[IndentingNewLine]", 
   RowBox[{"FrameLabel", "\[Rule]", 
    RowBox[{"{", 
     RowBox[{
     "\"\< \>\"", ",", " ", "\"\< Compound benefit (B = b - \[Nu])\>\""}], 
     "}"}]}], ",", "\[IndentingNewLine]", " ", 
   RowBox[{"LabelStyle", "\[Rule]", 
    RowBox[{"Directive", "[", 
     RowBox[{"Black", ",", " ", "Large"}], "]"}]}], ",", " ", 
   RowBox[{"FrameTicks", "\[Rule]", 
    RowBox[{"{", 
     RowBox[{
      RowBox[{"{", 
       RowBox[{
        RowBox[{"{", 
         RowBox[{
          RowBox[{"{", 
           RowBox[{"0", ",", " ", 
            RowBox[{"-", "3"}]}], "}"}], ",", 
          RowBox[{"{", " ", 
           RowBox[{"3", ",", "0"}], "}"}], ",", 
          RowBox[{"{", 
           RowBox[{"9", ",", " ", "6"}], "}"}]}], "}"}], ",", " ", "None"}], 
       "}"}], ",", 
      RowBox[{"{", 
       RowBox[{
        RowBox[{"{", 
         RowBox[{"2", ",", " ", "10", ",", "20", ",", " ", "30", ",", "40"}], 
         "}"}], ",", "None"}], "}"}]}], "}"}]}], ",", "\[IndentingNewLine]", 
   RowBox[{"GridLines", "\[Rule]", 
    RowBox[{"{", 
     RowBox[{
      RowBox[{"{", "}"}], ",", 
      RowBox[{"{", 
       RowBox[{"(*", 
        RowBox[{"3", ","}], "*)"}], " ", "0", "}"}]}], "}"}]}], ",", " ", 
   RowBox[{"Method", "\[Rule]", 
    RowBox[{"{", 
     RowBox[{"\"\<GridLinesInFront\>\"", "\[Rule]", "True"}], "}"}]}], ",", 
   " ", 
   RowBox[{"GridLinesStyle", "\[Rule]", 
    RowBox[{"Directive", "[", 
     RowBox[{"Black", ",", "Dashed", ",", 
      RowBox[{"Thickness", "[", "0.005", "]"}]}], "]"}]}]}], 
  "\[IndentingNewLine]", "]"}]], "Input",
 CellChangeTimes->{{3.714390600899391*^9, 3.71439060216916*^9}, {
   3.714396052255185*^9, 3.7143960552645273`*^9}, {3.714397457332245*^9, 
   3.71439746632872*^9}, 3.714397541260989*^9, {3.7217184273363447`*^9, 
   3.721718483260126*^9}, {3.721718514487211*^9, 3.721718542956643*^9}, {
   3.721718573893961*^9, 3.721718575882395*^9}}],

Cell[BoxData[
 TemplateBox[{GraphicsBox[
    GraphicsComplexBox[CompressedData["
1:eJyNmjuq7tgZBS+O5EyBAgUK5I0QQgjRfr+7+z5G4CEYHHsKPTNPyUMwpu/6
Lix2sfaXiDoq9lFSv56/+ue///GvX3z48OGnX3748P/t1/nx581///PzdgJ2
n9j9Wu8H+3/A7td6g1v3p/B38nw7m0/svngxn9h98Wo+sfvizXxi98W7+cTu
i5v5xO6LD/OJ3Ref5hO7L77MJ3ZffJtP7L74MZ/YffFr/mv71fsMrKG+Ne7X
eqFvsfveWeo4dTnauXPq2z3fpr4X8MWp7xV8cep7A1+c+t7BFzfzid0Xp74P
8MWp7xN8cer7Al+c+r7BF6e+H/DF3vtr+9X7AqyhvjXu13qhb7H7fp5M5+F0
Xh09T1OXo507p77d823qewVfnPrewBenvnfwxc18YvfFqe8DfHHq+wRfnPq+
wBenvm/wxanvB3yx9/7afvW+Amuob437tV7oW+y+X+em6+h0XTx6nU3n1dHz
NHU52rlz6ts936a+N/DFqe8dfHEzn9h9cer7AF+c+j7BF6e+L/DFqe8bfHHq
+wFf7L2/tl+9b8Aa6lvjfq0X+ha77/ep6T443deO3ifTdfHodTadV0fP09Tl
aOfOqW/3fJv63sEXN/OJ3Renvg/wxanvE3xx6vsCX5z6vsEXp74f8MXe+2v7
1fsOrKG+Ne7XeqFvsfv+nCk9x0rPpUafc9F97eh9Ml0Xj15n03l19DxNXY52
7pz6ds+3zXxi98Wp7wN8cer7BF+c+r7AF6e+b/DFqe8HfLH3/tp+9d6ANdS3
xv1aL/Qtdr/Ws+Mldl+c+h59LjX6nIvua0fvk+m6ePQ6m86ro+dp6nK0c2f6
O3m+TX0f4ItT3yf44tT3Bb449X2DL059P+CLvffX9qv3A1jTArtf64W+xe77
e54WOL0XaoHTc+UWOD2XaoHTfW0LnK6LW+B0Xm2BU5dpSx2nvt3zber7BF+c
+r7AF6e+b/DFqe8HfLH3/tp+9X4Ca6hvjfu1Xuhb7L6/p03vgdN73dH3xPRe
aPQ9Ez1XHn1OTc+lRp9z0X3t6H0yXRePXmfTeXX0PO2c+qZuz/B38nyb+r7A
F6e+b/DFqe8HfLH3/tp+9X4Ba6hvjfu1Xuhb7L5/Z5G+40jfZYx+50HvdUff
E9N7odH3TPRcefQ5NT2XGn3ORfe1o/fJdF08ep3tnLod7XK0c+fUt3u+TX3f
4ItT3w/4Yu/9tf3q/QbWUN8a92u90LfYff9OivoWp++q0ncc6buM0e886L3u
6Htiei80+p6JniuPPqem51Kjz7novnb0Ptk59T16Xh09T1OXo507p77d823q
+wFf7L2/tl+9P8Aa6lvjfq0X+ha77985pu8o03eRo99ZOqe+R7/LGP3Og97r
jr4npvdCo++Z6Lny6HNqei41+pzLOfU9el08ep1N59XR8zR1Odq5c+rbPd96
76/tV+8vsIb61rhf64W+xe77d8vpO+j0nfPod9LOqW//roq+sxr9Tou+0xj9
zoPe846+J6b3RKPvmeg58+hzaufUt9/X0n3u6H0yXSePXmfTeXb0PE2djnbu
nP6u3r8D1lDfGvdrvdC32P1az46X2H1x6nsCX5z6nsEXp74X8MWp7xV8cep7
A1+c+t7BFzfzid0Xp74P8MWp7xN8cer7Al+c+r7BF6e+H/C/M8+33vuvgTXU
t8b9Wi/0LXa/1rPjJXZfnPqewBenvmfwxanvBXxx6nsFX5z63sAXp7538MXN
fGL3xanvA3xx6vsEX5z6vsAXp75v8MWp7wd8sff+2n71/htgDfWtcb/WC32L
3a/17HiJ3RenvifwxanvGXxx6nsBX5z6XsEXp7438MWp7x18cTOf2H1x6vsA
X5z6PsEXp74v8MWp7xt8cer7AV/svb+2X73/FlhDfWvcr/VC32L3az07XmL3
xanvCXxx6nsGX5z6XsAXp75X8MWp7w18cep7B1/czCd2X5z6PsAXp75P8MWp
7wt8cer7Bl+c+n7AF3vvr+1X778D1lDfGvdrvdC32P1az46X2H1x6nsCX5z6
nsEXp74X8MWp7xV8cep7A1+c+t7BFzfzid0Xp74P8MWp7xN8cer7Al+c+r7B
F6e+H/DF3vtr+9X774E11LfG/Vov9C12v9az4yV2X5z6nsAXp75n8MWp7wV8
cep7BV+c+t7AF6e+d/DFzXxi98Wp7wN8cer7BF+c+r7AF6e+b/DFqe8HfLH3
/tp+9f4HYA31rXG/1gt9i92v9ex4id0Xp74n8MWp7xl8cep7AV+c+l7BF6e+
N/DFqe8dfHEzn9h9cer7AF+c+j7BF6e+L/DFqe8bfHHq+wFf7L2/tl+9/xFY
Q31r3K/1Qt9i92s9O15i98Wp7wl8cep7Bl+c+l7AF6e+V/DFqe8NfHHqewdf
3Mwndl+c+j7AF6e+T/DFqe8LfHHq+wZfnPp+wBd776/tV+9/AtZQ3xr3a73Q
t9j9Ws+Ol9h9cep7Al+c+p7BF6e+F/DFqe8VfHHqewNfnPrewRc384ndF6e+
D/DFqe8TfHHq+wJfnPq+wRenvh/wxd77a/vV+5+BNdS3xv1aL/Qtdr/Ws+Ml
dl+c+p7AF6e+Z/DFqe8FfHHqewVfnPrewBenvnfwxc18YvfFqe8DfHHq+wRf
nPq+wBenvm/wxanvB3yx9/7afvX+F2AN9a1xv9YLfYvdr/XseIndF6e+J/DF
qe8ZfHHqewFfnPpewRenvjfwxanvHXxxM5/YfXHq+wBfnPo+wRenvi/wxanv
G3xx6vsBX+y9v7Zfvf8VWEN9a9yv9ULfYvdrPTteYvfFqe8JfHHqewZfnPpe
wBenvlfwxanvDXxx6nsHX9zMJ3ZfnPo+wBenvk/wxanvC3xx6vsGX5z6fsAX
e++v7VfvfwPWUN8a92u90LfY/VrPjpfYfXHqewJfnPqewRenvhfwxanvFXxx
6nsDX5z63sEXN/OJ3Renvg/wxanvE3xx6vsCX5z6vsEXp74f8MXe+2v71fvf
gTXUt8b9Wi/0LXa/1rPjJXZfnPqewBenvmfwxanvBXxx6nsFX5z63sAXp753
8MXNfGL3xanvA3xx6vsEX5z6vsAXp75v8MWp7wd8sff+2n71/j2whvrWuF/r
hb7F7td6drzE7otT3xP44tT3DL449b2AL059r+CLU98b+OLU9w6+uJlP7L44
9X2AL059n+CLU98X+OLU9w2+OPX9gC/23l/br95/ANZQ3xr3a73Qt9j9Ws+O
l9h9cep7Al+c+p7BF6e+F/DFqe8VfHHqewNfnPrewRc384ndF6e+D/DFqe8T
fHHq+wJfnPq+wRenvh/wxd77a/vV+4/AGupb436tF/oWu1/r2fESuy9OfU/g
i1PfM/ji1PcCvjj1vYIvTn1v4ItT3zv44mY+sfvi1PcBvjj1fYIvTn1f4ItT
3zf44tT3A77Ye39t/9fefyLWBHb/23qh76/s/rf17HiB3S9OfU99vzj1Pff9
4tT30veLU99r3y9OfW99vzj1vff94mY+sPvFqe+j7xenvs++X5z6vvp+cer7
7vvFqe+n7xd776/t1/n+I/DXwb41H4FT3/o9+Aic+tbvwUfg1PfU94tT33Pf
L059L32/OPW99v3i1PfW94tT33vfL27mA7tfnPo++n5x6vvs+8Wp76vvF6e+
775fnPp++n6x9/7afp3viTWB3f+2XuhbvwfEqW/9HhCnvqe+X5z6nvt+cep7
6fvFqe+17xenvre+X5z63vt+cTMf2P3i1PfR94tT32ffL059X32/OPV99/3i
1PfT94u999f263z/CfjrYN+aT8Cpb/0efAJOfev34BNw6nvq+8Wp77nvF6e+
l75fnPpe+35x6nvr+8Wp773vFzfzgd0vTn0ffb849X32/eLU99X3i1Pfd98v
Tn0/fb/Ye39tv873xJrA7n9bL/St3wPi1Ld+D4hT31PfL059z32/OPW99P3i
1Pfa94tT31vfL059732/uJkP7H5x6vvo+8Wp77PvF6e+r75fnPq++35x6vvp
+8Xe+2v7db7/DPx1sG/NZ+DUt34PPgOnvvV78Bk49T31/eLU99z3i1PfS98v
Tn2vfb849b31/eLU9973i5v5wO4Xp76Pvl+c+j77fnHq++r7xanvu+8Xp76f
vl/svb+2X+d7Yk1g97+tF/rW7wFx6lu/B8Sp76nvF6e+575fnPpe+n5x6nvt
+8Wp763vF6e+975f3MwHdr849X30/eLU99n3i1PfV98vTn3ffb849f30/WLv
/bX9Ot9/Af462LfmC3DqW78HX4BT3/o9+AKc+p76fnHqe+77xanvpe8Xp77X
vl+c+t76fnHqe+/7xc18YPeLU99H3y9OfZ99vzj1ffX94tT33feLU99P3y/2
3t8f/wfeb8uj
     "], {{{
        EdgeForm[], 
        GrayLevel[0.8], 
        GraphicsGroupBox[{
          PolygonBox[CompressedData["
1:eJwl2nO0HMnfB+BfbNt2NrZt27adbOxkk2ySjW3b3o1t27at95nz/vHcPvO5
dWu6vl01p3r6JmnSsUqHoP/73/8a+RHcMQiB18H+9/+v4xCXeMQnBCEJRWjC
EJZwhCcCEYlEZKIQlWhEJwEJSURikpCUZCQnBSlJRWryU4CCFCIzWchKNtKQ
lnSkJwYxiUVs/iADGclEcUpQklLkJg95yUd2cpCTXIH+FSQt6UhPYVkRilKM
vxnLOMbTnBa0pBWVqUJVqlGdGtSkFrWpQ13qUZ8GNAxcE1rThra0oz0d6Egn
OtOFrnTjL0YxmjH0oz8DGEh3etCTXpSmDGUpx5/0pg99KU8FKlKJYQxnBCMZ
xGCGMJTGNKEpzfiHCUxkEl/5xnd+sJ4NbGQTs5nDXOYxnwUsZBGLWcJSlrGc
FaxkFZvZwla2sZ0d7GQX//Ifu9nDRS5xmSsc5RjHOcFe9rGfA6xmDWtZx0EO
cZgj3OQWt7nDWc5xnguc5BSnOcN0ZjCTWVzlGte5wWSmMJVp/OQXvwks1qcO
z3jOC17yite84S3veM8HPvKJz3wJdKGPoAQjOCEISShCE4awhCM8SUhKMpIT
g5jEIjYRiEgkInPXe9zjPg+IIotKNKLzUPaIxzwhgSwhiUhMHOISj/jU9uFU
h7rUI4UsJalITXVZDWpSi9KyMpSlHNnJQU5ykZs85CUf+SlAQQoF1jtFKEox
ylOBilSiMlWoSrXA+1ODmtSiPR3oSCca04SmNAuMhzrUpR7FKUFJSlGfBjSk
Ed3pQU960Zo2tKUdzWlBS1qRmSxkJRud6UJXuvEv/7GbPUxmClOZxiAGM4Sh
DGM4IxjJX4xiNGP4m7GMYzzTmcFMZjGbOcxlHvNZwEIWsZ0d7GQXq1nDWtax
mCUsZRl/0ps+9GU5K1jJKvrRnwEMZDNb2Mo21rOBjWziDzKQkUzsZR/7OUAa
cyot6UjPXdk97vOAk5ziNGc4yznOc4GLXOIyV7jKNa5zg4c84jFPeMoznvOC
l7ziNW8I4RxCEorQfJV94zs/eMs73vOBm9ziNnf4yCc+84UI+ohIJCIThKAE
C+wP+KnNL34T2CgcdTzGcU4QRhaWcITnoOwQhzkSqK8sAxnJRBziEo/4JCAh
iUhMEpKSjOSB9U5KUpGazGQhK9nITg5ykovc5CEv+ahMFapSjeKUoCSlyE8B
ClKIKEQlGtEpTBGKUowYxCQWsSlPBSpSKfD5QxnKUo5/1GACE5lEfVkDGgb9
/z3YRxuvT3zmC3/KetOHvjSnBS1pRWva0JZ2tCewoetIJzrTha50ox/9GcBA
BjGYIQxlGMMZwUhmM4e5zAucPxOYyCT+YhSjGUN3etCTXvzNWMYxnsUsYSnL
mM4MZjKLyUxhKtN4yzve84H5LGAhi3jJK17zhoMc4jBHWM8GNrKJzWxhK9vY
zg52sot/+Y/d7OEoxzjOCU5yitOc4SznOM8FnvKM57zgJre4zR0uconLXGE5
K1jJKq5yjevcYDVrWMs6HvKIxzzhLve4zwP2so/9HOAjn/jMF+qbUw1oSCN+
yn7xm8CmPwhBCUZwwhCWcIQnBjGJRWwiEJFIRCYEIQlF6MD8dYPQmz70JY4s
LvGITxKSkozkpCAlqUhNGtKSjvREISrRiE5mspCVbGQnBznJRW7ykJd8JCAh
iUjMV+P+xnd+kF9WgIIUojglKEkpGtOEpjSjPBWoSCUqU4WqVKM6NahJLWpT
h7rUozktaEkrWtOGtrSjPR3oSCeGMZwRjAzUl970oS+d6UJXulGYIhSlGN3p
QU96UZoylKUcgxjMEIbSj/4MYGBg/GrUhKY0C6x/2ShGM4Z/mMBEJrGaNaxl
HdOZwUxmMZs5zGUe81nAQhaxmCUsZRnr2cBGNrGZLWxlG9vZwU52cZZznOcC
BznEYY7wL/+xmz0sZwUrWcVe9rGfA1zlGte5wUlOcZozHOUYxznBZKYwlWlc
5BKXuUISN9lJSUZyvsq+8Z0fPOQRj3nCU57xnBe85BWvecNb3vGeD/zkF78J
3NAHISjBCE4IQhKK0CQgIYlITBSiEo3ohCEs4QjPTf3e4jZ3iCCLSCQic1d2
j/s8II4sLvGITwxiEovY/K3NWMYxnhSylKQideD3jGUc4ylOCUpSisxkISvZ
yE4OcpKL3OQhL/nITwEKUojSlKEs5ShPBSpSicpUoSrVaE0b2tKO+jSgIY2o
Tg1qUovCFKEoxahNHepSj850oSvdaE4LWtKKxjShKc34gwxkJBPt6UBHOpGG
tKQjPf8wgYlMoh/9GcBABjGYIQxlGMMZwUj+YhSjGcNkpjCVaUxnBjOZxWzm
MJd5bGYLW9nGclawklXMZwELWUR3etCTXixmCUtZxp/0pg99Wc8GNrKJ1axh
LevYzg52sot/+Y/d7GEv+9jPAY5yjOOc4CSnOM0ZznKO81zgIpe4zBWuco3r
3OAmt7jNHe5yj/s84CGPeMwTnvKM57zgJa94zRve8o73fCBECOuZUITmq+wb
3/nBT37xm8CXeUEISjCCE4awhCM8H7X7xGe+EEEWkUhEpjBFKEoxYhCTWMQm
DnGJR3wSkJBEJCYJSUlGclKQklSkJg1pSUd6/iADGclEZrKQlWxkJwc5yUVu
8pCXfOSnAAUpRGWqUJVqFKcEJSlFacpQlnKUpwIVqUQUohKN6DzlGc95wUte
8Zo31KcBDWlEY5rQlGY0pwUtaUVr2tCWdrSnAx3pRGe60JVudKcHPenFn/Sm
D33pR38GMJBBDGYIQxnGcEYwkr8YxWjGMJs5zGUe/zCBiUxiMlOYyjSmM4OZ
zGI+C1jIIqpTg5rUYjFLWMoyrnKN69xgNWtYyzrWs4GNbGIzW9jKNrazg53s
4l/+Yzd72Ms+9nOAgxziMEc4yjGOc4KTnOI0ZzjLOc5zgYtc4jJXqE0d6lKP
m9ziNne4yz3u84CHPOIxT1jOClayir8ZyzjG85Z3vOdDYHwhjY/d7OGr7Bvf
+cFPfvGbwBf5QQhKMIITgpCEIjRhCEs4whOBiEQiMlGISjSiE4OYxCI2cYhL
POKTgIQkIjFJSEoykpOdHOQkF2lISzrS8wcZyEgmMpOFrGQjN3nISz5SkJJU
pCY/BShIITrTha50ozglKEkpSlOGspSjPBWoSCUqU4WqVKM6NahJLWpTh7rU
oz4NaEgjGtOEpjSjOS1oSSta04a2tKM9HehIJwYxmCEMpTs96Ekv/qQ3fehL
P/ozgIEUpghFKRa4XqFcL+IRn4/mySc+8yUw/7QZyzjG8w8TmMgkJjOFqUxj
OjOYySxmM4e5zGM+C1jIIhazhKUsYzkrWMkqVrOGtaxjPRvYyCY2s4WtbGM7
O9jJLk5yitOcYS/72M8BDnKIwxzhKMc4zgnOco7zXGAYwxnBSC5yictcIYwa
hiUc4bkpu8Vt7nCXe9znAQ95xGOe8JRnPOcFL3nFa97wlne85wMf+cRnvvCV
b3znBz/5xW8CD/GCEJRgBCcEIQlFaP7SbhSjGUMEWUQiEZkoRCUa0YlBTGIR
m6v+5hrXuRGorz3EIQ5zhATaJCQRiUlBSlKRmvwUoCCFSENa0pGeP8hARjKR
mSxkJRvZyUFOclGYIhSlGMUpQUlKUZoylKUcjWlCU5pRnRrUpBblqUBFKpGb
POQlH5WpQlWq0Zo2tKUd9WlAQxpRmzrUpV6g/9D6pyKVaC5rQUtasZ4NbGRT
4HoxitGMoTs96Ekv/qQ3fehLP/ozgIEMYjBDGMrfjGUc4/mHCUxkEpOZwlSm
sZo1rGUd81nAQhYxnRnMZBbt6UBHOjGbOcxlHp3pQle6sZwVrGQVi1nCUpYx
jOGMYCSb2cJWtpFADROSiMRclF3iMlfYyz72c4CDHOIwRzjKMY5zgpOc4jRn
uMo1rnODm9ziNne4yz3u84CvfOM7P3jJK17zhoc84jFPOMs5znOBpzzjOS8I
YkxBCUZwPso+8ZkvvOUd7/nAv/zHbvbwk1/8JvCAf7vjDnayiySypCQjORGI
SCQiE4WoRCM6MYhJLGITh7jEIz4pSEkqUpOGtKQjPX+QgYxkojglKEkpcpOH
vOQjM1nISjZCEJJQhCY7OchJLsIQlnCEpzBFKEox8lOAghSiNGUoSzkqU4Wq
VCOJGiUlGcmpLatDXepRnwY0pBGNaUJTmgXWNy1oSSta04a2tKM9HehIJzrT
ha50ozs96Ekv/qQ3fehLP/ozgIEMYjBDGMpkpjCVafzFKEYzhr8ZyzjG8w8T
mMgkpjODmcxiGMMZwUhmM4e5zOMs5zjPBRazhKUsYzkrWMkqVrOGtaxjPRvY
yCY2s4WtbGM7O9jJLv7lP3azh73sYz8HOMghDnOEoxzjOCc4ySlOc4a73OM+
D7jIJS5zhatc4zo3uMktbnOH+SxgIYuoTg1qUouHPOIxT3jJK17zhhBhzG9C
EZq3sne85wMf+cRnvvCVb3znBz/5xW8C/8wThrCEIzwRiEgkIhOFqEQjOmlI
SzrSk4CEJCIxMYhJLGIThKAEI3jgeQBxiUd8MpOFrGQjBSlJRWqSkJRkJOcP
MpCRTGQnBznJxVPjesZzXlBZVoWqVCM/BShIIapTg5rUojBFKEoxSlOGspSj
PBWoSCWKU4KSlAqcXzDnR0YyUVtWh7rUozs96EkvWtOGtrSjMU1oSjPq04CG
NKI5LWhJK3KTh7zkozNd6Eo32tOBjnSiH/0ZwED+D0lQxqA=
           
           "]]}]}, {}, {}, {}, {}}}, VertexColors -> CompressedData["
1:eJzN3fc31v//wHHSNpNVUWQUlZBKqEfIKJEkJBmFlK0SoYyyk4woETKiMhpS
oZK99x7Xvq7X61WijJB8r++f0DnPzznvnxw3P708L/fn43GOc11S5z1MHZdx
cHAEreHg4GJ/nXXf/XO54TDcu+OxsvYJHXRP/uEyu4oBKhew+56+7z0ZsJVH
yjk+MYE7OkJedSeOzK10ZBRTG2jQqOZFnryMAb1Pb0jXD53TeJNIC0eY0A0H
jKghOEjhx4/s2Y7O37WWD/CqYHCGsT02Q4aAq9487hfCMWReHVC+W/MSDuE+
40rbZAnQwvalNrizkHlISCz+3ZOAENnx3QdWEvA6iFdzyJKJzJUOvB/aeJeA
kehim6y/GHg+0zsgNE5H5vx6tyxJeQTcsPc3V1yOwUznjLN9Eg2Zn3lcUy7q
SIBNLjMl4yUTMqYjz+O6VGT+4I6EQno7Dmq2/juWrWLAuADHn19/ycgcS2mX
ttPGQSXN4YSUNw1SGJaq72pIyLxha3r5uhAMzMR8/E0qKFDv1K42f3QMmX+V
K8TL01gQT2xtfPeLBFfGjpTIK48g8/2RP3Nff2FCmN5cfeC1UVirfb10YMcQ
Mudf8a6GPMoAsd3LjQR2sb93u2hjpD6AzDNXNZGDZ0Zg61QLd8JmBtSrpabD
EwyZVwrY/dV+S4GpFZ4LYWYsiFGaam+3wZE5bwWT900ZHR4K9Ioc68bgSeuL
L1+t0PkrhrK0zmkWeGxbKzQ4j8M8H83o2gp0vpJXP5tzBAPrzDV3cHa39Qqr
zmp+ZyFzD+N5gbtyBHDrN2zwY3ebLzHYbX01E5mvoyzVzt4hoCvbc9tFLRy4
gg5xzB1lIPMC2+9Cv54SsOCu2YVvx6B0RKdpoo6GzONPpnncu0xA9vqBV0oV
TJDve/hu6iQVmdfXzug+rsYhKLIup5tGh8Efvv0hNDIyv50Sse2TLA5FxDLR
bEka3PbO/Pw8jITMMdKca6UqBjLvzzMtt1KA14y7QTFxFJnf5azKXbWPBf52
lwtJ0iSo3Tfjb3FwGJk/W39y7OVhJsz8EQm29ByGbXpGD0P/DCDzJ28HXg6v
Y4B4+nXlnd/7warxxF7R/j5kftPMRJqPRIORNdF8u+J74IQnF+/nuh5kfmJL
VGAAcxSOK1g/4XViwPLSUXevdxgyz5Mo/RyhTwWs30rZ6DkL8h76LlcKwJG5
sMaZqOt6DHCogNFPgjhYJmbwvjRA5wESXdScQRa0mkyX32B3Nazc/YZqL4bM
hfR3nzqvi4NO3apC0f/vquelGIl7LGS+KWJ1sZo3ARVWzyq2su+dz9c3WKkZ
MJG5X/rSmnUJBMxpuCQO12Jw1Hdr2clMOjKPM2ZIG7wioPTrMXpPFgv0H1E8
LvLTkLm65NX9dG4CTrxY615exACGXEd8YDAFmWvNTOg9Y88pTT7zmZlVNDAM
5OFY4iIj8w969GzOIAw21UlKK76nQM7q+88kdceQuQl/057OyyzYkJLK+/Iu
CSzVWdlX3w8jcz7fxZc8dkzIfhbnIjw+DJdkPA2P6A0i8wcX231cJBkwKVt0
V0BkAPo5PX8dnOxD5sbHUtxtu2lgc77E2NqrB6zF/qy8/7oHme/TfTurmUCF
RYYw/wmiAz7x20dURnQh82fv7pk13xmDKzIi48uSGLCNdOOGeR2GzLe9rKxL
z6fC580rHALpLPgxaLGTcg9H5vFDZa/HcxkwdwQ7f/ggDttrRLhsNNH5NgGu
DQMbMMg1Wif8gN3trgAPtf1pGDL/QnxL7LqLg5Nk74r97G4fuXzvS6MRC5k7
qOWuCb5BwGUeN6vcFzg4v4uMTRhhIPP9P88K6D8mABopRcWeGGi9vvOuTIGO
zItP1WhcDiXghjLP1x9cLLh973tAcQQVmetUrssvrMdB9Un6K5cJOvAVzpy6
8Z2MzA8W5kosCOMA7a7Y119U8CEld/+6QELm4iuVZ0x/s+Cig3CZdj4ZpH/M
am9dOYrMHxvtdGIMMEFaS8LLv3cU7s0vVlc4DCFznYAKI6sCBoicquIMfTgI
pWqndWLG+pH5H2b/2tt6dDBvdXu4UNILmsO8x2p8e5H5wsetz3PGqbDh/rZg
wW+doCu4v/a5XDcyzzrzgHM+hAK3H2zHGZVtUD2w6au3QicyX2a3lXCZHQPX
s8P9paUM+Pk2glXZiSHz9Kolk2mCCq25Fq1H12BwJmXb/N0kHJkHXI23Wz7O
gMUC6e3x1jj4SbxZfXwPOs/nUGU2G2Bgs+K+YwG728FSD9JI3hgytyjgb1z8
ioNG8J5rxuxuf6EFqPwSZyFz/5zpzx+CCDgfzfPF2RuH4zfibrrcZSBzRws/
HY2nBBy7IRqYtRuDsa1xcbs7aMj8Sb+q5gszAsoG1D9TbzLBIEyr6IsUFZm3
83VVJrBfRyEJozenbOhw5xkT/xFARuYntrQnT3zBYEP7VYGTB6nQG2SZKU0a
Q+a1h+MLEuJYUHb6eojFAAk0eQlfNcERZK4sI/mg8zITFNqwRzobRuCvxocD
KbaDyPxXuninIg8DTC/M2aqN9EOh7/h5/dY+ZJ7qWCfZlE6DxpHdo0OD3RCQ
OnR1ybwHmVc83vIqkH0eXqFXFr3n2yFOnnHt4VQnMlfuc32S9oQMW68e+JMM
LSBwQ7Qn53AHMh8tdphmyZEg2dbnqkU7e27/pZLkMoQh89cTov1cG2jw6g3R
Ky2BQYqw5p5W9tyOysW1i9r2yDLh0eL5VMpVHGJ0U5y1dqLzAS3+LH839j2m
df/IB3a3J2hG75tPYsi8EJM8cWcchwcTLUN27G4nOtqmPpxhInOK1W7Np3cI
2HlKdd3NIzj83pUZccCYgcyzUqYffnzGvs+oDbI7/rBAQXmttVUUDZk//D0R
l7SbgMYrFlKmwkxQ8ZUSE26nIPO0+b/3CFccpKMgV52gwd5zBtkXpcnIPH5I
dLnUNQye9MnctH9KATvBbObdHWPI/KNL29mXB1mwPVduo+oeEtAH72w2PTGM
zHv64hTr+ZnwVz0Zcykdgo/N5pYNsQPI/Mv5YzvM79LhT5CRFu7bB3l7fyRL
/upF5ieS+9XXidFAZKeWk4tdFyQOVt/QcO9G5sXdYPQ7ngIe3f5hY0QbnErJ
W0FX70TmVFmR0mssEtyICruWpNkElN36dKPb7cg8V0ri6JajJMhO4VR7SmMA
rtKqd4yCIfNYtbohvoM06KzuVlmxC4Pwfrkh1WgcmR+Teb097yR7nov9fsQ3
AoehgifuSXLo/M4R45uK0RjIza7cXMfu9lyIJ+eK/Rgy/8Qn1ii6joC/t/g7
PNjd3vK0ZMy1j4nMi+6ocWZHEvAmwmYD9xb2HrXowlG0kYHMNZZnemm8JIDV
xHl+fScL1Pq3F7uY0JB5OJ+yzS72c2ltNFGuqWSAmf2ePVvuUpD5sRyh67cN
cTjtFN4mF0MD0cbc7/3s+ReVP15L28/ci4F52OTr5zIUSC/jjGU9GEXmQ2Zt
8aZzTNj42f2Hm9kY/NHXp6UVDiFzvgfk5Y9fMoAx9WDsWdYgLGK/CnbS+5H5
tZM333nI0OFdn/IFLdNekD00dop2sBeZV5pI7Q1+RoX8BXoB97ZO8OunhQS8
7ELmOZWqrfRlFFgBPyhV5q2QLH+SWpHbgcwTDgWQPUzYr69dBR8l7jfA6FmV
e7/a2pC5UOKlIB5HEvwu/OOoOs2AV6esh+hMDJkfUnhFeW9FA97l1FBRdQwu
7iZ9cgnHkfn25cXMKz5MGFna/acwBYfDJUY2VCl0ziku2Tz2FAPlv5wtHexu
r95ryfwsiSFzrfNbyeO7CAhT8jAMYHc77PsuM5cKJjIP2vLw4GIMASpuxlfe
LWFwfvOn+/d/0JF5lMOEGmcJAQXj14/VF7JA2Kz/df8WGjL/KDJ3M3MWB0nr
lo18Pgxw1QkPGDGjIPOkfZpxF3ez9z/9krtSmux94+WgxUQqCZl3n01ek8qB
gV9ScNTQezKsWO6U+WjDKDKnioSnpX9in/MaBX1Zt1H4dP5O2JTcEDL/ludx
IcOKAVtlhiLi3g9A/Kk6xdbT/cg883Rm4bMmGgzfntKkWPbAq8aUuZDsHmSe
FEyT/XOUCnjLj6PREh1wsmTy4u61Xej8V9n10ggyWGZsSlReagbz+2OPxeQ7
kLkGaWy8Kn0M5iyOS6vL1QPjVsPe8NpWZC5sdpxpH0ACsmLWWh4uJsTtLTRL
+oYh8/YjJZdKrtDgwwaORFFdDMrOjalq3saRebNSXEB8EhPOhd3jdMzFIc9n
3yAugc5d/jDed5dhkNGwZ3SQ3e1zZ84qD/FiyPypZMjSDT0CnoSdwsPY3T6x
uLbKII+JzEW05JL77xGgXvr35iINg/GO1Uv1jXRk3n2L0ar+hoBW3+vlj+NY
4JD3qt50horMyy7lmn0h4zCtKNTcsJ8Bp5Z7SJew519UPvZ+rZGhKA5Z+fu6
g2ap8PG8+vZ+JxIy51Eo7Oth7zMfJUw0pGzIUFWmI7H0cgSZn7iwfjNnLHvP
S4l31M8dgUpje7Lxq0FkrlRAilBZzwDxM/Pe3yb6oW379W7HwT5k7rlPslb+
Fg2quKYaloV0Q9jlJ2/PSPYgc+2irP773yiwM33qEutKOzSfdNRcndyJzL10
xa01t5Ch8n3JkdTeJvhU/Kg0s7wdmWdYSURVfRqFVRmbC19/q4VWjwXSXnIL
MjcNGTh4KI4EZvhp7W4+JkSvOKYfP4Eh8/LY1NvrI2nQt2TnHmqMQZKD+/vg
YByZd3hPF5kXM6Eig7RG6RUOIqpm4UEb0XnCodtPsEYMDLoniynsbiffHVG8
u8hC5p6BH0+WniWAzD+/IY7d7Qsvb8VLJzKR+Y9tbzxN4wkYYAS+7GrBQMPG
u4lZQEfmTfxbhJSyCZBTbHysZs+CI7/mNgy3U5E5J1Nlb3krDlP9m8xyORlg
IvUrp3WejMw/dEs8XMeBw8F68ubu91Q4Fj95aeMBEjL3ei1XM1HAgq1PMk/u
4iODPmln3x6TEWT+qNc/p/Q8E+wlb49U/R6GNhLvk/Djg8jcrfFTZVs3HbLz
4o4UafXDg+0UlTT3PmQuJqdfcIy9L710fLt6Z20XPOhw39rxohuZq/XrCqQm
UaD62o0Rg19toKGrSX90sBOZX9x34yK5igQOByq98M5G+FzdtSn/XDsytz5Z
zmHzZwQMN+Hb/g7UwJZCiWQDsRZkvuzRp5KLmSTw41ROX7aBCWpvs24un8KQ
OflT3Ie8VBo0zkr9eWWOASthoW/rLRyZHws8rFJYxwS9Z6GtvuU4rMZi1oWJ
ovOQOSu794MYqJZBBMbudkWA4F7DHyxknri2vzHXjYBt38YcqGyX7B704Q9l
InM7bhvGzUQCFlyWjwS+x+DY+z9riFg6Mt9aKbp7TxIB2nPr9e/tY8HxGLxs
sIiKzP9wmwQvVuAQJ8mf/6eDDuOliR/Ge8jI3GruND8+xn4eHj37C35UMLX0
22i8noTMxxU1qBXhLJhzbn2dVUcCGilqyntxGJnPmjx18ddkwtXJ+6w7tsPw
pbkzLOfnADKP4VszXpDGPme94raG3D5odKgrsODvQ+abraf2S3PS4J10fccy
yS7IS1/BSNPrRuaf3MsC0g0o4PCUe7F1Yxssk2Zu9BzvQOaaVt5nBL1IYNK2
2578rQHGeQRJEWvakfmpqYiNCidGADfYr+7PqIaJruienU7NyHzvEfvVrsUk
uEevUyOkmKAVesd79SyGzCVvVzUsPqdB049j8fRzGHDp7zjAG4gj87Q4q1u6
w0xwndc2jq7Bwep8iQ9dCJ1fNf7Z9IaFwatb3xJ/sLv6JcYvqojCQudYXp+p
BwET90nkQ8IErIo0449wYyJz65KzJa4PCHDzyDjhnYdBUXrRNmEfOjJPPvuw
jRxOgHrx+r5cARaI9h1qDYunIvMVwjWSYkU4NHDyHXmQR4dKGT9pqbdkZF5g
9NNP/ysGn+lvNDgOU6FHv6DqKHUMmeseiJKycWYBaVmURVUECfyVBFYVvx5G
5sUSHGp2G5mgLvayqKN3CAq4ZBR9sgaQ+Sujy2GernRIERjVDhHvg8ionPhj
H3qRuSiXdMexZirsmj+qFB/dCa1m0rMmRBcyv/dE62IzFwWce2YMDc+0wt/z
55c/z+tA5tOlmcm0bSTgVPCIE9/SADXPbVfdD2hD5nvmnFI3dbHv+Xt3WAJq
1fBEc2f3I0YTMv/4QyDkdQUJkr88wpvkmeB4YJXg6zkMmZ/alf3t1gcaWP+K
/nvUAYO0Wu4Te/xxZN5poTTyeJwJPz0NeDNacFBYW2YZK4jO8dexSkrTGEzP
ei1Msbu9MqJM3r2PhcyF79andXiyu2ccOaG1ioCqb6zH+lZMZG6WVD0ql0LA
i2T/rKPJGFysPDLYZ0tH5m4c+OZJf7bzO+kXsH9/BVbV0Rq+VGS+N/b+q/eZ
OOy0s82PCKYDTbvkenEyGZkrTxx7FpuPwXZfh4IrPFQQG8rObM8dQ+Z3L5xQ
lD/OArFwQUzdhAQES+u0rdcwMidHnl6+4ScD+rm4D6y9MATFfLMmQWcHkHmA
VF+VxGE6tJVNVHJm9AKNat5X6taLzHc8zjhe+JgKiTVH1XtWdIKS89wE38Mu
ZC5AmWv/UkOG833fH/QVtIBWYG3i6MUOZM5ds7mhtmkMCl1FmKGO9WC4JHyt
Y6oVmf+v+98xWUzENJBgqX3Gu0uJCVzviN1CfzBkvpbjpcKtOhqI5ZpOcV3G
wDu8uSrKD0fmOQ6Xt4kssbudrSBP6cahyn6DxlUBdP7BYGrAhQOHn08y++bY
3b6QESdm1MJC5mFMoycK3gR823XmVO48Dvz6L658N2Aic52Xqj/fPiTg6eV2
xTcRGBRKTgbXGNKReRa/bsw2LwJM00wqptuYIDjPu+uGHRWZn3YWL85KwoH1
Wn7VFvZ9Y1tQ1ikQSEbmmgej+/TiMTjPfzC/aYQCjgoiLCHPMWROyt5OPFZh
wSH3S09XSZCgvclo2njvMDJXO7NyGdHMAKW3T5MfzQ/ChD5V/MimAWS+/IHY
akKUDgP+BYmiu3uhcW5dms72XmT+jcx3/IYXFVR3Wu27EdMBmfcdci4bdyHz
rAuR4u53ySAyk3fiGk8LxD3l9/m5qwOZc0Zf1R4+xT7nvoZuorwOlM62egX7
tSLz/3X/L9//xVLtJsGLk6JNsvuZ8NHCcW7/XwyZP90StF69iwZflDiW7/bA
gNdiLIXbF0fmGgbO1xd5WSAfoCt/ZQiHKUF+57t86HzL0OeJh2txsNmwG/6y
u/1q+LD4lmoWMn/uuur9hSsEdN0dVd77AwcRzVpRxQNMZL5PrPKOZCoBh2Me
Kl/1x2A8ffnmyAN0ZM67t/6HxUUC2jfXFa9+w4RNazO0xo5RkbnK1IxNZhQO
8sXhHU1AB5Osc6+6HcjI3I6zvHxdIAa1I8lg+JoCHu03GGqHxpC5KeX9X9NN
LFj6dK6jdHgMPkSP68X+HULmH9Q/XuJ8zoAgj9fOlqmDwPeLZ/4FqR+Z2z6N
ztX4RYPb5fbZ3PU9IHFWbTeF1YPMHSI8K1ayzzn1a9TafIkO+JZR8EZrbRcy
d75//ODvM2RoJHXKVvk3AyO789qquXZkHkU5ukKHMQqXZ0M1erbWgZizd3jL
6lZk/r/uf9BA6dLgCAl0r6jLjGkyYVXrhblt7DkVlevsY46QR2jAWLo9TLqC
wTa9ksgiH3RuLzf5K5b9d/HSRTnWjYxDROpnlU4edP7epdqZsh6H13EXdJbJ
EkDNFVT8/JGFzK8nv3gUfJUAzYRrb6poOMSwpFRaFJjIXON8L+HymIA2lzck
C/a9eRzn3D66nY7MVxPfjtrYEFAQUlYQ8IgJW+cfhm7aT0Xm2kli3LFBONz/
E79iszQdNu3ieJZtTEbmw9Ob+p5ewiCUkyF+NoYCzx7rbYwWGEPmirG90nMr
WMBr2la8NXwM4u3SR882DyHz6QrDGno0AzIsgokZnUEo65Q5NF7Qj8yFU66Z
xnXQQNyrzNr3Ug+kOu3KKC3sQeYBZD+nIWkq+A6xrJ9+aQczsbcFlLZOZN7y
0cD4tQIZUmoCJvtmmuB54bUGl/p2ZH5mSvFadPAozAmK62ok1UJh9oZijcwW
ZP6/7v+Y56av2QwSPL/QXC+szQTFCO+PBCeOzEVt3P6kMWngZKE+puCLwamG
tzFe19D5Z7p37fw2FlR5KscxGDgUZM5d0+RG5/NqdascxXFQUv47uYLd7fCq
2Lz1b1jIfP1UCmfENQLOnW8d3cHeO6LKdz9+JMFE5mE6Jc6P09jdTjcx3e+A
gaOObMndDXRk3qr67o6EOQHl9yqpf0OYkPRbmDUuQ0Xmd2B5hcF1HAZ8OnI+
rKZDirWnsbo6GZkfztpe88kCg2HVsYNBzhRQOx2o6s+ew1C5ehFno9FPJgz4
4xuOq7H3gXV+yRLpQ8h8UeHQmQMeDFh9uXOl668B8DzDc8jBrx+ZF26+1Rr6
igbDdhLntAR7YFXMu5WCfj3IPJd+9PqmBQqYdQh8tYxoB5Ppcp2FnE5kHuWq
3LtuiQRhjldp2wOaoFqVNH03tR2Zn80Sk42SGYVXOWG/fQVrweNNDleKVgsy
/1/3f5Jixl0yToK6xs0rhvWYYL9b1iuSC0fmW7sMLsRO0IDPUldyUwAGfvfk
Yo2uovPCKOr4xT3suX1wq80PAgch9+b9dWvQeZnmbkVNGRxsbjibr2F3+/52
0ifOlyxk3jEdyXnDh4Bki0vMU504bFhj/M59HROZ19uTfN6mE3BZf3J+8gwG
RVPt45e56ch84pBoS6AxAWIBkyGGbkzIHfaflBGiIvPG0Np3pe44/FFpfnCa
ff4MlnS11TYyMi8zffR1jz4G7mmDTHN9Cvjw5u5L/DSKzENspvM3kJhgKdfv
f/rHKCSp2PufvDKEzEsmhspemDFgvfSazP5nA7DsmcCXO4b9yDxtn3PD5yQa
HC+M+uvzpRvetw0s2On3IPPRh8PWlj0UMD9n5aN1qh0Ml8uflbvVicxTbH2y
nvSS4GOerY772ibg71gInPFqR+avJzRmDVtHYMPjlHC1hzVw3CIkmMVqRub/
6/5X6ne8E5shgWDfg0eHDZnQrCu0YeUKHJk7HC061vKbBg3+HLsqbmFwIPTu
3sNX0PnPjUc2zR5kwZ2MlTYPJnCYaaw47r4anefunYbAHTjo5lP9eNjdTvfa
vet6LguZj0QckrK6TgC1v22HdCMOsWKH/mxfyUTmrpyLC++fEPDkwefPriYY
cFsGJJr8pSHzDbqffF30CXB6uD9Z4QwTPq+Qt4xfTkXmlY+abaqc2PfmkYdm
JQM0uHH3kVevMBmZf5O9j/fsxyBkTG1L9HYKZN+RT72SOorMhckyx5XamMCj
fzQ15vkoJI5qLMUaDiHzkSTFU0saDFhpLXwu/MIAqPzeq06V7EfmUzHNB5f5
06BVKNzOwqcbusMMDu/c0IPMO/U9DdVeUSDQJ2z/mFQ7rJaUfLTqbCcy52Q2
7v1TTAKlD7cqUjIaARsa2q5t2I7MT+uu2LLs5gj0ml3eY7G9Bp4O5wZbPmhG
5v/r/q8xPHJ44g8JLLYkvzxxggkfJh3aHFfiyHyTeW20Jwcd9Na9z9kYisG7
t4fe63mj89iF6idV+iwwXxctz5zCgVZSY6m4Cp2r2HT9PaCCw99bmx342d02
UPT7diGDhcwFLRQDFXwJ0G5oIe5Usfuksk2zcIGBzDePpJ99kUFAQ4Lssfvs
+fRDc9jYlp80ZL5CMEek9zABI7biJ93Yex9vwnK64AwFmYeRKbfO2OKgcXaz
0KNqGlyT6zhyZwUZmTNerI4IlWfvk9zpZ/u4KdARKN5e5zeKzDviuFRcPjFh
b4XnLgvXUbDXys/ylxtC5kzjlvfzMgzwbSadHts6ABWuYk82z/Uh8/QXT3fy
nqdBXoldk6ZSN3ypfsjgHe9G5noeahJu99nnPBx5IoLZBr7MPdnGBzqRudni
qYKeuyRIUMtbU3WwEQ7odFaKb2tH5toXGC+W7RmBpkm6AKOyGna3nzly4Ggz
Mv9f93/OgDFrwEWGx8+076w/xYTr6SV8L9jdQ+UeX6Z2Rq2iwz0i2F8jDIMV
DM9mGy90/vWr0wmyCQs4Zde3Eb9x+Fho7r18JTq/ecYpLlgNh3NFuZsE2d3W
ubb79IdHLGQ+a/lm+Bu72+KRbqEuH3Fo0uWPY04ykPkHZfMnsZkEXJeqDT8O
GIjK3UysZNCQeXPjn9QidQL20xzLCFUmlI22PQ9nUZD5VGVYk6slDvmZI4dp
xTRQNfMN02Xvmaj8k6y14xZxDDLaFdZxTpLBP2VK7rjVKDIvOec+VlDMhBaR
nqV9yqMwXbnMroVrCJkPtfFXevAz4NpyXi5rRj9EkW+5MLr6kPmKNyYPio7R
oGNFSsuj8S7wsvgbU1TTjcyHN+BH3nlTIFF0w9Cu+23wVfr4lg8bOpG5Yjrn
DMuVBJnnLufuIjdAgm/ZCa0V7ch8fWHa5fJvw6BUET4rZl0N3s3ePtMczcj8
f93/D/Le2spryMD7/FtBojkTpLkLPwytxpH51ZDBWHk+OjQpt16Vi8TgiW2v
b5gnOjf9HcvpdIYF8em1qS/+4JBd9Ed5fDk6/+I298XuEA5GO1fmCrG7PaMn
OuyexELmHs9FqrL8CNBMWequeYMDT8yVqC8sBjIvr/12+3wWAY8u7todux+D
om3J+iLDNGTO7dId802VgOmRDvE7MkzI57M93zdEQeYtBo9bxk/iYPY2/N6l
dBpU8G97MMckIXMDKNsSx48BPT7btqePDJ8PV0xUa44ic3fBqLCuLCbEnunI
KJ8bgTm+2X5t6iAyv8lxw3//Ah1srUxk4172w7KVz91mi/vQ+YK96SdVGpD4
yhbmi7tgiup6rv5JNzJ/avpzcOw0BY64mBcJHW6D7b0fk9b96UDmP/xJD+aM
SPCrdrOnclQD5MV+0aU2tiHz/3Wf/9cuZpzu95aPDJMa6t6DZ5iwykXDeHYN
jswLm1WYZ4Xo0BOfdIEcjcHhZT/4yj3QeejwrnX29iz4sGBfrcRBQGyoXzDG
hc6fDW48QdHB4dh78qr//1zd8banXdfjWMh8k4jUdaMbBJwpUO6KKMShR4Az
aQeJgcw5hV1vyj8lYKN+/AcDJQzWnrSxFuqkIXNhBedrIbsJOPhSqHKTMLtP
YUeXE20UZE6sYHp3G+JQ/4Dut/YuDez49AUiB0nIXPdxnONnLgyeNmTclf9M
hrKXSXwcUqPIvNLSdVVrEhPOOJvYRdeMwC++1KKc6kFknv3l3gElFh2cbrov
l/DtBwXSiQuicX3IfHP7hb9ikuxzFlqamPPpgtqsgr2bArqR+fAN/ZFSdQr4
2ZxsffurFRLG7PKlSR3I/EJ5ArlXiQSytm9jjqg1gIOikOVsbBsy/6/1/F9d
iY+8OLaeDLtqhLgIaybssqgd5eDGkflHWsaOnRvZ3RZb3OQVi4HK5/Ltf93R
+ddD9FMkZxbku5rY3+QiYIBCfzy1DJ0Xkjib+Y/i8MTERncDu9vZhx6mNEez
kPkKtVeC4+xux6htMSp4hgNz78Z80X4GMpczYHbT2N2OuG0v7SmPgebTBt1n
9TRk7i0yQ3FWIICLsikueSUThs6OzBRVU5D52xTrnUJ6OCisK218HkCD5rDN
rNEWEjIP5+x9n/abBYKvcu7255Phniq2unPlKDJf9jpEKiySCU/1MtaZJo7A
zYRuvdq8QWQeNJd3XbOXDtBj8aVItx/c/T+dWu/Vh8z7b5s5pfLQ4GanySX1
w13gYnuizN2qG5kH7Lq+IChFgYmiAJ60562gd+jAaE1NBzLvcHA3OSVMgqhf
jxYYeD1c24TvszdvQ+b/tZ7/8/9/EmPf3ouRQViEVtNky4Sgb6zD8+xuo/Kd
KzhVsrfQYe2gza+BOAxCG+ZuG7qj87eaWa9/eLDA+IPlq0crCTi9XmyJdxk6
z1ZS45w0wkFy7aD9Jna3v3EclHMKZyHz8tbohDv+BHwN8/0l+RSH379SZnzb
Gci8JuVOZlI2AYZhZ6Tnt2Iw79I99vUTDZlLaZZsTmE/T5taTxrlN/u+WTQ5
KPyBgszD7ifczjmMw7sUS/e9buxu75cOZH0hIfNYPot1YuMsqLt1W60qkQwv
ReK3CY+PIHPjcZ+beCATThZt3N/kOAJvts4M+ccMIvNXqdwz2jV0WLxW78Ep
0g9Fks+efDrVh8wP/12y3DlPBbm/Qp3ePF1wJ7IjO0m9G5mvNTB72bGaAizJ
qyaXLraCSOTbku4XHcjcQoEHS5gZg4rmQUpxZj2oWvR965ZsQ+b/tZ7/q+Pe
h5cbSpDB/eAh0+DzTDBPiF1G58GRuYn7VvtmGTrseWSdtiUBg88c+9Y9dUPn
9zV1xx76sOBGjrdr1BoC2j03GKpyovP8gesH7pqy74HYADsJdp9gnT52MJSF
zPefe9UsFEDA58zNAvQ0HF5eCCEdaWAg86VP0/2aOQRM0S41jIhjIMnHP2z1
jobMi6M+vF8jRYDMmYfJOMEAJy2OlzzFFGT+StWnL0gDh/6nHDn3bWjAuFW1
kFhKQuZvqn4qSNFYEFXGt9gQRIa1ay2Yeb0jyDzjr/ldwpsJUqdtXcsOjIDt
We3eTO9BZP6BnGW86y0dNN9Ny3Sx+uD2OYPE6f19yLzr+MKz1ywq7E29rWU7
1AnSWrV7ncS7kbn72LONnZNkiH96FSrlWkEo1++cYlIHMn8R6qGyp2YMrk62
UI9Y1wMuxrubb7wVmf/Xev6vnr7NUuyRFBk8Lpm85XdkQqdCQ0gVL47M9yTH
dj6Xp4N80Rd13SQMWtLD6Vxu6NxIR3KAGcCCTMPq8JM8BCSIZ1k5caBzMD97
CzfHoX4FVWcLu9u8tzd4GN9iIXMdeQ6fx+xuX98pTPxIwSGm4Mk27yoGMv98
e95siN3tFm4byfWiGOD4c73zRTRkPv/TN/OdOAH8iU6q6WMMIE37MSJyKcjc
9mXN3ox9ODSvN4oqMqHBy7WOpn3PScj8xc2IDy8GWeCxQ3pfnxsZ8ptGbNw+
jyDzQYG9N/2d2fswZ5MZhX8EJmayykWtBpF5c51SBjOHDqEB3mu+V/TB710L
/fESfcg85UqjoHg/FQxVpBe/vugEPdXgwo9LXcjc8qmBxPwQGc5z2JmaYi2w
fv+nxXc3O5A5773SpmMPxuD47wbyyY31wEnF8jsqWpH5f63n/+reCZS/L2TJ
EN140PHGRSYUPI/6nsCHI/PqwN+bjirSgayq88ooGYNA8z4FN1d0/nViMJ8c
wgLZmCuxv/gI0I7U3fZ0CUPmFXobrPjO4qBR6cUnxe52RH/cx3h/FjKPOWF7
QCKQgKtN1cYaiTi8VVA6/PsjA5lXGC/r9Mol4MlqB92EdRhwHAzKac+jIfMf
Be0Lj8UIWHH5dfaPLgbUi3qr30qjIPPf5i1Ji8rsfaY9ejxQhwYyWYp7szJJ
yPxSVPVsUQcLrvi263efJYO4c7jq8ecjyFyedq4v1oYJYpcjJzeyhuGsvU9i
lfYgMp9RWZZun8yei3hPm0kl9YG4QOoR/+V9yNywvcj8VD0VuN4cqnIL6gQO
lRfhPrQuZJ6+italXEcGnyynC5TCFjCzFFh+5lIHMnftcjuSfWkMLl8QPRU9
VAeL43Ceea8Vmf/Xev6vHi9jMR4hTwYL7kK/6ktM+IA3GFvx48hc7nxGWb4K
HYTdZNw1HmJQyCWmOOqCzhlth67GRrDgrZhtzpV1BMTXEnXYXwyZ6z63c1m0
waHknXzVVna39VpCMlf6spD5jhzu3GR2t/n4lJe+3MNhQndhuu0tA5k3DO9Y
4MgjgLk9bdaCB4OOWN1zaRk0ZG7Kd0f+rRABSiMRnzvqGaDrouVPT6Qg86S6
U7SEXThsts2wHd9HA2snnut4MgmZ53hdHJdsYEFR+w54eYwMzf0nOHcljyBz
vo4SkU2nmfBbYJOMWtUwJCQo5EfuHETmy16n2ERH0kH97blTOu590KTgfCbh
Wy8yT9sq6WjwngoKvunZO8074Zh4kL5fYxcyv0pfbWL/mgxlXxu27bjeApjR
te7fZh3I/Hz4L5X1MAZHjtXUvnpSB9fSnV5IObQi8/9az//VnXnCa1V2kcEq
lNw74cIEs0DRTBEBHJl/UOip69xHhyuqcsUCqRhg7bP65i7o/Fit3IGpuyw4
l5vn1b2egD23/X0PsLuNzEN01pWfx+Fn8bidDLvbYdsrlHKvspC5NKfNQZ6b
BOww09e+FY3DAb6kup9FDGRO8WmwiWR3OwJL4rJehcF+2xDdLw9pyJxR4av2
R4CAX/qlxw9UMoCYCPz9KoaCzO9u2TxhI4/DCcfX41MKNNDRSR7OjSUh86TM
8tTZzyx4w3+Jz1SdDFf0J378CR1B5vtHE4NEjjPh9XAhJpg+DJzHaGLmooPI
XE9qs6JFAB0W9VUjdx7tA9sl/PLXnl5kzr3HIuV7ARXWLHgYD+7qBKeb3Wde
lHQh8/u/46uvZ5DB0sPIflGrBX7LzG4L0+pA5v1XBcvcRcaARNeqjXWqA1nl
1iBz9VZk/l/r+b/6Ohr/yUIlMrh48pVzujPhPkMur4HdbVSezh3xrl6dDuWz
VJe2xxhsjqtldl9G55XWAwyxBBYYGx6KExMhQMNS/fr9RQyZtwftWDBywiG4
z/KbLLvbXDwxIu5eLGR+437CNX92t6M3k2rcw3F45JFcZVXAQOZxxXKh3M8I
0F07GfRoGQYTn4TS9ibQkDnJ46+XOy8BooLq7za9YUBiaubtsdsUZM59/Vuw
lSwOszJNqXe20OBMgpxE6x0SMhfYKFS54z0L+nVD5V8pkOGNHH/yM68RZM6o
EVvvp8OEEYs6+Wj/YXhNUxQQ5hpE5q2XG4+996BDSlvoj4+yfRCQtF1+9lMv
MjeJLdZWTaPCl4r820arOiH9VOr5mYddyJzutaR5IZYM+PsdCXL8LZBcSgkf
V+xA5jYLLrPxP0ahXOw+49vuOpAXWr9kJ9iKzP9rPf9XNzVyPr20hwyje2Uu
znkwgbLyoPTVdTgyVy854HbvEB0ejA5Z+qVjYDuqGXvmMjr/+cNAmTOFvXc7
PFivLUZAxvlIhck/GDLv8uDJKr2EQ3U9y3Ebu9u57hbKZ91ZyFwleF0Jnd1t
rue+kzGhOEzEi08ty2Egc9m4aHo4u9tiS9lDfH9ZQFAxkakYGjKfj1v8unot
AZd3RGp7su+bZUGJ1g6BFGReU716XagU+z4zLbd4IEQDO1c3T8tAEjK3aJZ/
V1rCguHQ5UafN5FBctzxoqTdCDI/ZR9Ura7BBLfdqS+CrIbB8LR6/usfA8g8
YYH+LecCHU5tMfRo5+qD7+9oBzY+70XmjYpC1HVxVFifX1XjTOmAeh+Ghm5o
FzJv2L4hUyiQDAI6VYYBo82QdTTOfatEBzJv7Zp9bt04CiKE//3UhVp4aONF
Ef/Wgsz/az3/Vw+9epBDfj8ZVnw/9GHAiwnNg5FlIoI4Mj+Y9eOKgjYd3kQV
rhTIwECUlV5HvYTOL3x9nFHymAXadX3zphsJ8NK1+2vB7jYq1we3zXOuOExf
mm7dzu620skbpZddWMg8r17d1PAWAZvqsnb23mLvB9+tLjGeMJB56+j173/Z
3SYMPQzfzrFA76rDzdkwGjLfyRx3ql9JwCo3yxW7MxkwKXHVXsOHgsx57bce
65HAoXCb5XOJtTQ4UP8m9NA1EjJ3x2Rt4gtYUHy0UdKTlwwyHyvpp0+MIPPr
W11NTu9hQsuXmFOD6uy5XVN0u/TIADKn6mgqCVnSQbS3ge8ktRc2RkUelkju
Reayfgq4fygVWr/scOb71AECg/J5YW5dyHwq93NMgCsZti77rdNV1AyHHPVX
C/J0IPOk2RRace4oZKtJMa421EJ5sLePe10LMv+v9fxfvSmYz0NRnQxrzvrF
Zl9hgi+P8qpX7G6jci+f4xxpunRo+/5tNDETg535+3ZcuYTOq7vVIhUzWeAw
fFbRSJwAkesnHWsWMGR+9O8ysqgn+55Zfne7Arvb3M+fej9yZiFzmfrKvBfs
bosaHk7WD8CBckx1F2cqA5mLvFGf9swnIOjQldCoaRaEipQbaATTkPk95QK3
Ai4Cmg9pPT+RwgCBoiApGw8KMr/x3MnNeCMO4se1v67noMFzUcGjN9xIyDwy
x2am7CkL1tndki1dIoHm/gNJGjCCzLfVPLpUtYMJrAWH4ZviwxCUP/XRrGkA
mSu/0w+eP06HiNVNzK3VvTD64HHJj9BeZN4lO3Lr4nUqbBhamt6S1gF18jtY
eZZdyFzEKelRnDUZ3C+dO8wX2gy/XfSyXy20I/OLnvnq3rdHId0+KvbEw1qo
ttG+tT+7BZn/13r+r17yw2214EEyZH29ZHL2GhNCph9F6a3HkTkt6wqOGdDB
Vfzi1jVPMUgJ3WS96hI61xh6LeKfw4KKA+/Wq2wm4NaV1lk1drdReZelRJ7w
FXY3Vo5d2fH/79u55P6d6chC5leEnTjXBhGw1uCb3qgvDps+OGqeeMBA5tgo
yWaU3W3+t87jUZMs6M8KCP/gT0Pmnve39r7gICDKRjCw+R4DvH3fKdU7U5D5
gP4SiRDBwfLuQTWvGSq8XDy8cqUTCZmfc71ZI5vGvoev3iFH/CTBguhxy9rd
I8g86IVxWIAMEy40JQpZLg3B/ZoCW40PA8hcSbdW9SR7Lx4Vf+yhlNsLq032
Gt326kXmhpzNqS0uVHDLXV8YGdABu+Yu9z8+0oXMIx/8KdUxIkPe2XH/1ZbN
4FAj1T5DtCNzo4a38ZEXRmGGd5GX26UWGM3kA3YhLcj8v9bzf37/tzuO8r1A
Boegv05LPkxQ6dUt72Z3G5Vz3eruW8+eK37sf7Dglo2BhdAIV4YzOt/fyah/
lM+CPwrpe7kkCch3itB5NY8h89MZcVemruFwQLGxZCe727rVT8xPXmAh86k0
38wL7G4PvExoS2b/XGY4TKvlPgOZa3NKe+gXECBo5bzmzXcWvNXprPHyoSFz
4eVDKi2LODyrbryfHs4AvbrAfVfPU5D5NaePGs/Zr6NNt27v2v2dCpfjJVyH
bUjIvGNSpabrAQvM905rj9JJ0Ctcb4NLjiDzzoX2gJsSTKhV8jp2kjoE71O6
fzTmDyDzm9yevwTU6IB3ua1yjOyFZpdgh1bbXmQure4hlWNHhbdVHr+Vz3UA
2Zrrw2nlLmT+4svx7phDZGDYlAY/U2yGB2LRmj3D7chc2TrwAUVnFFY2dzdH
HaoF/VePyrvsW5D5f63n/+ozN55KB2qT4QrPJZV4XyaUijivPyeEI/PTq8LX
SZyggxf3EdfqHAx4DLv6NJ3RuWoMOTbuJQuMzOZHv0gR8JSVz1JidxuVTwc8
jChlz9M/Cgyou9jdTtVtzu62YyHzm2miX9+zuz3JsXa1tzcOVo+1dXzvMpD5
BG+5zwt2twNIyuRlOAvGrh6dsvaiIfOOs5TONQs4JE+KbPhyiwH97m5+NtYU
ZB4+yKsaJYDDxhA7SX0aFZJ9lLx+W5CQOd+ccHtlHAtMvhfMvxwggdrdY1ia
4Agyr0uo23NMhAnGpquKXtcPgbTf13erHg0g8+S+JaM9inTI+iL7uNCtF4q9
wwaqjHuRealCQx/jNBXC1Kyil0MHWCz6CNZu7kLm1hWkEHslMpiFOs21r2yG
+GJlRZ3WdmR+yc7oxEXZUbh3dRwrWl8LT7T9vPy1W5D5f63n/+qMT7INq3XJ
ELKwsU7oBhOuaSR+H2N3G5WLiHxkrjKlA+Zp5cebh8F2B/eYkYvoPH00ms+2
hAUZ3/3UPaQJiNj3Ou7NHIbMBwYUY8/548BNrFuzm91tsSt5ZzxtWMj82a/V
2TzBBOzNcS687IFD1WcNOaNIBjJ3nxR8xfucgC20ksPXGCzof7FjjZ8rDZkX
vyxl2f3GIdrFbFLRlwHOSWqcoeYUZH7I16onjBeHiHHyrddDVKjq4a87fZKE
zIV6IgKpUSzYWdC3Z7KFBHpxR6b6l48gc9dTn9Zm8LK77WM1b108BML30i7z
Rw8g88JZu5QSGTq0bhnwmDfthRf86rLmh3qReYUjjfOuIRWAM9lgUqoDcj8N
z1J5upC5isV8w/utZGjife3rQmqCa1ZR3mqf25F5VO2U3IrVo8All6xjh9dA
bG24xhGZFmT+X+v5v/r/AaF3B48=
      "]], {
    DisplayFunction -> Identity, AspectRatio -> 1, DisplayFunction :> 
     Identity, Frame -> True, FrameLabel -> {{
        FormBox["\" Compound benefit (B = b - \[Nu])\"", TraditionalForm], 
        None}, {
        FormBox["\" \"", TraditionalForm], None}}, FrameTicks -> {{{{0, 
          FormBox[
           RowBox[{"-", "3"}], TraditionalForm]}, {3, 
          FormBox["0", TraditionalForm]}, {9, 
          FormBox["6", TraditionalForm]}}, None}, {{{2, 
          FormBox["2", TraditionalForm]}, {10, 
          FormBox["10", TraditionalForm]}, {20, 
          FormBox["20", TraditionalForm]}, {30, 
          FormBox["30", TraditionalForm]}, {40, 
          FormBox["40", TraditionalForm]}}, None}}, GridLines -> {{}, {0}}, 
     GridLinesStyle -> Directive[
       GrayLevel[0], 
       Dashing[{Small, Small}], 
       Thickness[0.005]], LabelStyle -> Directive[
       GrayLevel[0], Large], 
     Method -> {
      "GridLinesInFront" -> True, "DefaultBoundaryStyle" -> Automatic, 
       "DefaultColorFunction" -> "M10DefaultDensityGradient"}, 
     PlotRange -> {{2., 40.}, {-1., 15.}}, PlotRangeClipping -> True, 
     PlotRangePadding -> {
       Scaled[0.02], 
       Scaled[0.02]}, Ticks -> {Automatic, Automatic}}],FormBox[
    FormBox[
     TemplateBox[{
       FormBox[
        StyleBox[
         StyleBox[
          PaneBox[
           GraphicsBox[{
             RasterBox[CompressedData["
1:eJwtl3k0V/v3/6mUEpmuaHANDRQSqZuhZxKfkhKSokFEqQyhpHeDzEUpUWQu
VCgRlQiZ58yzt/c8nLeuIRQavueu3++P11pnPdY6Z5+1X8+993MrO3lau8wX
EhISJk89ef571p1xTVjZMYjvUSE8yX+qkGKo0fmE04gN874//mf/EHwlZirK
mFW44f7UQPN0E5TFwmJsa4cwHnkhySOqGseS5Z+V0ZsgL7v8gbcxFR5iNL/V
BjUw+HJvifXJZkiufn43qpgK4raNdROnBiuERLxZg81YtG7bnRy9YZwRrdWg
RNdiRpvSd9m+Bb+1akPrc4fBCtVftGFHHXpPje9c3NuCuYRs42+yNJwSeU3v
5dfhXfSZFwm2X3A59VuZsDUN1CDlkrDYesRWDi3T6viCiXSDHZJRNDjMi320
1bgB+rMvDRzVWuH+MqhEsYmG3gDRi+yRBryUdvFUP9MK/qtGfc3FdBz6Q9kX
E9cIhY1KzyYyWnE6X6bIwIyO9uuja012NyHcZKC7mNUK2juHbeZBdBz46SQ0
MdqE7w6PloSotuFY8bPCI+V0NF7t7k9NaMYZX6sdB5za0FMm0D3zi449M3sL
Lf/Xgu7Ipd7L09pgU6Wbf0mfgWq/T1G/J1pgllGbQRtuQ0sdRTvYj4Fd09rn
XiV/QeGnwL6Xiu0wb658HV3AwEl9axWtta1Y020k7nO8HTVtYppp4wwkz0RE
iVBaEfPvj52Gie0w7rbJztViYvBD9c/B1lbMX1TgKzLQDp/Oyx8qHJlY2X1I
LuR4G+5M2fWFb+5ARnt8dVc0E/bfmJs0iTZIs+aMloZ3oKe1pJ1XxUS8pM/e
rsvtiG9PeRpF7YDol+HhuWkmejXnOV+f3wGlzyaLZPQ6od8876uEOgty+x5c
W3u/A89zuecfRXTiQuPaWWUHFmzPKj1qXtUJreSIVgVGJ5Lr9yzSu8tCTEhu
7qWXnXgXuUkv6Z8utNael91TxkLH0x31q7d2wYjSEa8U1QXhmnvKDuMsSJc3
M6orulDl5vf7GbsLulV5Wh6qbBwcOvbT3bIb+46sdF5v2A2Xik6DW7Zs3J8V
/CU32I12s7LarOhuPC7/vicmjI2W5ZRNpWd7YK/nrKHF70Zd6YrDz4vYkNBb
std1qgd01UUP8tCD2RIj548CNiys450kAntxVjp7asujHmgUO3o1r+YgwlPt
2juJPowKWdp/GOnBiaKg6zRLDhoi38eeSOjD5dGJUgOTXtx/n3nn2y0ORLPM
cheq9eP30CPVsvheVBTWP15YwMGe2q661wX9CGnSD9811otvb0fSFTgchLJO
Mw4bD2BpMXWk2qwPa/OX5WvIc1EtPDn3u3kAD18GWu1N6sMh7wMjaUZcPKVy
bVROD6L4VAD/6FQfgnTurlvuzMX14oFs09lB0BVu3Dq3vx/5E42OkeFcHI37
Mt/t/hBE2ykKlIx+MPKXJAi/5mLrpUqHyHVUaN/xz4v41Q+p/2TQwYWU9fu3
uSVU2O3y25toO4CduuHLRn5w8a9WtliH9TBuzPrSc14NwPNbzd5Tijw0iKU4
T/OGkZHv7f9JZBDJb0WCu014sPGtH4oEDc3nvKRajg+ixWd36T43Hj47Vd5O
vkPDpIrHS2rhIH7qBv0ov8fDJqtPem+6aFgxcN54VHwIGpOfdbYW8JCE9/TP
SnTseujW98dlCA4FQu7ZfTyIaeXd7ThPh9u+MxclS4dwxxfPlf7w4L8qezv7
HR0P5rssVpajomjLDXrsGj64SzLY08IMfCh2StvsQQVvsmSlmDkftjPJD0T3
M0D1cdy+q4YK+cI52wBPPiq5cUYr4hhYqHGizVpxGP+7pH9/KoaPzd3R/I1M
BjRZDm7Ol4dxWc+/4dxHPlKrImONyLo8lHhU2LeFzMfU+wW0YT7E34YaW/oz
sSMr22KXDA2dhdM7bEUIUNICvjqS9WcVmhVnTuap2Kf5NmMFAYUKypEiYRa+
X97nXe5Bw7PN6Z2e2gTeMS5XSoGFpDMj+7Ym03Bn9Orfv0wJ2Mz31jp3jQWT
I3fX5jTTcPGV1bk7DgTGVN3jK4pY4O/R+qP8i4aj59UKl18kcHf32QUrv7MQ
tf1L72MNOnaq//mTHkpgo4uzp88WNvQ2eOWLH6NDjdtlrpNIoC7kRH/jRTYG
VkhFBkXQsSwjJ7Ysj4BL5lHTNbls3BLLd5n5SMe0UxDNopbAvNpDb66NsLH+
pzU8CTqoSvYb+wcJpHAtV3apc9A08k2erUD2R6r25TMTBAxF94VqnuHAZyhm
wn4vAzmJiz5PLhKgX81sPCSdA/kWvabWKwzE2FPFAlcL4LfX+BiVzkFZaXeG
2QsGKPKFh5fpCiB7zrB2699cnM71u1nSw4BTd0Ra4h4B8u5s04k6xsWSVPmj
OouYMI9xGlE/IcCBbJ0kbjwXb+4X6bzYysRm6+3b3vsIMNKoKbqzh4vDt+yX
KroyIS8pGbj7tgC3R9R84mR5+Hlxjv0wlgmhFk5TW7IA68TXUMeseHjqlFi2
uJoJbsSn5ScLBKjU/Hvv3ige9tgYxd+cJO+5vI3f+UaAF3nyra5veFhBuOrJ
qLBQMskuNn8lwF09abvgNh6+Btxvy7RkYZ367N3ylwJ4F4lR0yZ4KFv+0V3/
OgsPjks4bs0UwM5IxKVMho8Hr5mLW7JYmHugopPzVADDz78Fg1v4cDYVzzzV
y4JrzdYFKikCKJv+8J615UNvcOuuKRE2WmfNux8nCLCwfnxmuR8foj6O1HBd
Ngw2nXwhHieAwEIQoBfHR//iO1dXnWIjw9nnalCMAK2trEU2RXzkpL6Ve3OP
Dcm4MIuZ+wIUHKLe8+rn48a2oXyTEjauNiUoet4VIL635697c3xYtSy07OGz
wRJ6M8Yi83nzWFti9ioCa1y0BeeWc2CpV1VhHyrAaVqDar0Rgem5o2G/d3NQ
5NYb0xoowJ7TVVmcE6Qeo4NUo705WJM84mp2UwBN3qfNCwIIPFF/VbY2lYN7
7ULbSygCyFx4/0E5jYB7ebdDUTMHMwv/EtO5IsCP0TdABQHYCf2wmOPA2UB9
6LmvAIM+WTXHmASk/lWPoalx0eJplLv6ogCfvz/bf3WBAMxgG23fw1z8k251
66G7AJmUpM7HawUoXHm9aVEwF3PCBdavzAVIXLC2OJzkU1T5eQHPuCg9Kbem
dr0A0Xdz0vxJvuVpwbYfFVzc+nRlikZ+N1xuS/g5kvu6HHT3YnCxe+VAzSyd
wI2UYg8Hkr9VG3nKE+ZB1N8oTraMgK+aia0FyScEYb2OymT/7U5x0yLr1C2v
wcCI5Dq5qhJ9O3m4t2WewR5/4v/7ClJH3mUmVo48WEWfXup0mIBtZZ/o3yTP
03Pwr7/Jg+xYzRBFl8A+i1Ojy0g+/mP6tXEKD7371XNjJQkYd/G6hEiuXRLN
Kirl4Ul2REDuVz62nfAqGV8jgNdNrRU6VB6OL/7Xqr6BD03u96cMkufuarDM
+sWD8pmDqsznfKh63bzdQfJREdcQldV8sKryJ38G86Ews9CriuRa9cLFTwz5
eK7yV42cEx8SgfcOF5LcIzJpTPoYH+cC/B5rg48FYnJGmSR/bbl9XQSFjEft
O2u+io/Zh0mqj0n+VbrLYX4CH2MGhvqnZ3gYW7V2STjJNbq9HlDIfl0Qnyx2
o5sHTkbO2BWSX4hfWvutjw+/70JDj9/yMKi1pceN5NnHXvw8P8PH4yIXDVzi
4ZHry+xxUQFUZIXCHYUJFFEaKJytZF6TFQP8vxKIb7STsV1MYMBoU+Ndcm6K
dT88JNxOQDIoN3mvFIFffx6u0PvIRY34YvXb7wiE/WeLFQgoVvxwG6RwEWB6
45dkAoHf4ycKdZRJnQYfLwoi577B9W9tcTcJXHr5bud6dQKOZhWiG/9wMFVw
NlPpNIERR4mmlZsJBIquP9JezsGbkaGrL/YQcJZ3tZPcTiC9IeK5fyAH59bY
WGprEuj/8omxwJhATeTYtBJZZ2uP1al+IP/PKuwvjxnyPc4BW7M6EQ6GHxr9
wDQfdTvcZ74eJCAq9THWs5aNJ435TbVkvWO6KphxhIB6hyJb7jYbh+arpVmW
8fHu1SrJHkdST7FBW0rN2VhmkHSp5xl5Ty6+CY1nybq04wW5LGWjwVva/GQ4
H+mrmtaVe5HzSWF/x9IWFoKzwhS5F/hY2amaX3CFQO5AnkpBFAs7GD8nPKz4
iI6gGL0k6741Sc7bwYqFGQXv2mk9PhabdNQlhROYOEn5PE+GhbdW3IQbK/gI
mN1wKPo+AVkVmmRWJxMet495LST9wve8wOHQOAK0oYCQwHAmbOe+TPWSfbgU
MYqGtwm8ileetTdkwsjdhJKdzkNIc8bxcbKurtpWeOiOMbB2+J3QDT8eLBze
J2aeI/A/KWemWDoDS602hB4050GGXzfgQM5j2eb5R1h2DExWJImpruah/3L/
CikLMm54elOJGAMDW6QeTI1ykbpg5GiNIRl3t6lxbBkdlZnBcnVkvzgT/SuO
Qt7bVSFOobsPHdnyPxKexHKhpbSsV1uRjFsSusFsPR0P75xXdj/LxfQrpeUc
CTLulfUpigM0XP1JzYQBFyUGOocT/vBB062T+X6P3L88rDWkJbgIqjeJPTjG
x6vRs+FfdtGwl1adx6JxYG5n2ylC52PysMys5dfh/zcn33IgxXaVKW7j417L
IaaQ7TAUqnJKbody0Ot9xdqrgg81s0dNeaSPFN6qtOvYUQ5ShO48WPuWj7JP
PYVOa0j/9fxhrZYGB673Elr7SV3Y6ymkyEQOoVVh0X7hP2xornq17D7ptyZz
7MOrvg3ifcTV9o42NiZflh4wDSHjrkm8eMlhECm/vtplprNRvK317uwlMm7i
kP26ygGEeZ4auuLHRmA1vSnXlQ/pYLr0Vp0BlLy5Lzuiz4Y0oZu3xJQP4Qvs
BtO0fkyOl+07+ZuFpxKhsS6qfAhs+IG2kv1Q1x0NbP/Mgo5ur3+5MB9dBl/1
XW724YSv4kfTEBY+2204sZLGQ5Xq+ITvv714VLh//MMeFqyvXdt1meyTr8Wm
soKP96Jx+pqaxlIWGKkt69oSeUj+9sMppqkH8/7JOZnyhQmfaiUxDQoPYQM/
V6Qb9OAf/4FH0g+ZmEd4j4Ye5eFipVDH26xuuH9c0hJymIloieoO+jYeHLMX
RFQqdCN9brvIjAITKrrLPxjK8WD+UNSkI7wL/YZuhheGGMi3c0t8PMmFPmXp
HON7J6RuxPkMpzJgcq04YKKdizXOkm8nXDvx3xplfZqB9lRxl/15XIjvkz0/
r7sD14S+06vXk76q+uTeF1Fc/NKRV5U27cBb43UK2wV0fOPnac734IKzYtWA
ckE7eIG2B3Ne0xEosUD6hAUX3fOUHm5WbYdSVXDY3950yOgenv6wgYtyQnWf
cXQbbEUKSqP16Hhm96JfZjEXWe3r51sJk3usGXNKZIYGnWuzpR5cDuI/biQ3
s1ZUhElr+pfQUJlq8ay+mgPZEp0iJ8lWXN6x34/nQsPNii1neoNIn0Dx8ah3
/ALNqbDPdstoMGKt2sg1Jn0luSY1p7agwi5k+b2Lw5gRERmdInUncSvKtY3W
jA3Vs9kXqqgoXP81f0EpG0uCk5y6lJoRp+O1c99yKnzJdUnmGht/QrNP9Dk2
QSiV3al+bgibzn/SVyH19fN2kf1QaiM8xB3cRD8N4t/IjN/aP1gYi6w9TKc1
oPtq6y/OskFkvb5bgXcscKK6rNlKDdjBM42udhqAa+ul0AO+pF6imQf4jvXI
sS1el17YjzUTx82P67DQEztu/jW1DrKV2sWBov2gyZhJXBhjoinuj9k4rRbX
tDMtTzn0IVFPq/3qaybqEsRNppRqQSStZOF1L+zt5B7dvsBEafJKzDjWwFrs
wRVF4V7I+f8+GreBiY9p6ga/UqtRfmWh+C+bHnQ+4ax+zmMgN33bNmF6FdQ4
lLSBzG7cL2mhF2YykP7cVFdEuQr3bcb1Ps50wYL6LqOK1FFqls2mxacq8bvc
tSHOogtiQiluHSoMPHp1aqN4WgVctQZP+KV0okY5TJNBoyP6jed6KfpndCZY
fbOd6ECIief4WDId/wcW/7ZA
              "], {{-125, 
                Rational[-15, 2]}, {125, 
                Rational[15, 2]}}], {Antialiasing -> False, 
              AbsoluteThickness[0.1], 
              Directive[
               Opacity[0.3], 
               GrayLevel[0]], 
              LineBox[
               NCache[{{125, 
                  Rational[15, 2]}, {125, 
                  Rational[-15, 2]}, {-125, 
                  Rational[-15, 2]}, {-125, 
                  Rational[15, 2]}}, {{125, 7.5}, {
                 125, -7.5}, {-125, -7.5}, {-125, 7.5}}]]}, {
              CapForm[None], {}}, {Antialiasing -> False, 
              StyleBox[
               LineBox[{{-125., 7.5}, {125., 7.5}}], 
               Directive[
                AbsoluteThickness[0.2], 
                Opacity[0.3], 
                GrayLevel[0]], StripOnInput -> False], 
              StyleBox[
               StyleBox[{{
                  StyleBox[
                   LineBox[{{{-125., 7.5}, 
                    Offset[{0, 4.}, {-125., 7.5}]}, {{-75., 7.5}, 
                    Offset[{0, 4.}, {-75., 7.5}]}, {{-25., 7.5}, 
                    Offset[{0, 4.}, {-25., 7.5}]}, {{25., 7.5}, 
                    Offset[{0, 4.}, {25., 7.5}]}, {{75., 7.5}, 
                    Offset[{0, 4.}, {75., 7.5}]}, {{125., 7.5}, 
                    Offset[{0, 4.}, {125., 7.5}]}}], 
                   Directive[
                    AbsoluteThickness[0.2], 
                    GrayLevel[0.4]], StripOnInput -> False], 
                  StyleBox[
                   LineBox[{{{-115., 7.5}, 
                    Offset[{0., 2.5}, {-115., 7.5}]}, {{-105., 7.5}, 
                    Offset[{0., 2.5}, {-105., 7.5}]}, {{-95., 7.5}, 
                    Offset[{0., 2.5}, {-95., 7.5}]}, {{-85., 7.5}, 
                    Offset[{0., 2.5}, {-85., 7.5}]}, {{-65., 7.5}, 
                    Offset[{0., 2.5}, {-65., 7.5}]}, {{-55., 7.5}, 
                    Offset[{0., 2.5}, {-55., 7.5}]}, {{-45., 7.5}, 
                    Offset[{0., 2.5}, {-45., 7.5}]}, {{-35., 7.5}, 
                    Offset[{0., 2.5}, {-35., 7.5}]}, {{-15., 7.5}, 
                    Offset[{0., 2.5}, {-15., 7.5}]}, {{-5., 7.5}, 
                    Offset[{0., 2.5}, {-5., 7.5}]}, {{5., 7.5}, 
                    Offset[{0., 2.5}, {5., 7.5}]}, {{15., 7.5}, 
                    Offset[{0., 2.5}, {15., 7.5}]}, {{35., 7.5}, 
                    Offset[{0., 2.5}, {35., 7.5}]}, {{45., 7.5}, 
                    Offset[{0., 2.5}, {45., 7.5}]}, {{55., 7.5}, 
                    Offset[{0., 2.5}, {55., 7.5}]}, {{65., 7.5}, 
                    Offset[{0., 2.5}, {65., 7.5}]}, {{85., 7.5}, 
                    Offset[{0., 2.5}, {85., 7.5}]}, {{95., 7.5}, 
                    Offset[{0., 2.5}, {95., 7.5}]}, {{105., 7.5}, 
                    Offset[{0., 2.5}, {105., 7.5}]}, {{115., 7.5}, 
                    Offset[{0., 2.5}, {115., 7.5}]}}], 
                   Directive[
                    AbsoluteThickness[0.2], 
                    GrayLevel[0.4], 
                    Opacity[0.3]], StripOnInput -> False]}, 
                 StyleBox[
                  StyleBox[{{
                    StyleBox[{
                    InsetBox[
                    FormBox["0", TraditionalForm], 
                    Offset[{0., 7.}, {-125., 7.5}], {0., -1.}, Automatic, {1, 
                    0}], 
                    InsetBox[
                    FormBox["1", TraditionalForm], 
                    Offset[{0., 7.}, {-75., 7.5}], {0., -1.}, Automatic, {1, 
                    0}], 
                    InsetBox[
                    FormBox["2", TraditionalForm], 
                    Offset[{0., 7.}, {-25., 7.5}], {0., -1.}, Automatic, {1, 
                    0}], 
                    InsetBox[
                    FormBox["3", TraditionalForm], 
                    Offset[{0., 7.}, {25., 7.5}], {0., -1.}, Automatic, {1, 
                    0}], 
                    InsetBox[
                    FormBox["4", TraditionalForm], 
                    Offset[{0., 7.}, {75., 7.5}], {0., -1.}, Automatic, {1, 
                    0}], 
                    InsetBox[
                    FormBox["5", TraditionalForm], 
                    Offset[{0., 7.}, {125., 7.5}], {0., -1.}, Automatic, {1, 
                    0}]}, 
                    Directive[
                    AbsoluteThickness[0.2], 
                    GrayLevel[0.4]], {
                    Directive[
                    Opacity[1], 
                    Directive[
                    GrayLevel[0], Large]], 
                    Directive[
                    Opacity[1], 
                    Directive[
                    GrayLevel[0], Large]]}, StripOnInput -> False], 
                    
                    StyleBox[{{}, {}, {}, {}, {}, {}, {}, {}, {}, {}, {}, {}, \
{}, {}, {}, {}, {}, {}, {}, {}}, 
                    Directive[
                    AbsoluteThickness[0.2], 
                    GrayLevel[0.4], 
                    Opacity[0.3]], {
                    Directive[
                    Opacity[1], 
                    Directive[
                    GrayLevel[0], Large]], 
                    Directive[
                    Opacity[1], 
                    Directive[
                    GrayLevel[0], Large]]}, StripOnInput -> False]}, {}}, {
                    Directive[
                    Opacity[1], 
                    Directive[
                    GrayLevel[0], Large]], 
                    Directive[
                    Opacity[1], 
                    Directive[
                    GrayLevel[0], Large]]}, StripOnInput -> False], 
                  "GraphicsLabel", StripOnInput -> False]}, "GraphicsTicks", 
                StripOnInput -> False], 
               Directive[
                AbsoluteThickness[0.2], 
                Opacity[0.3], 
                GrayLevel[0]], StripOnInput -> False]}}, PlotRangePadding -> 
            Scaled[0.02], PlotRange -> All, Frame -> True, 
            FrameTicks -> {{True, False}, {False, False}}, FrameStyle -> 
            Opacity[0], FrameTicksStyle -> Opacity[0], 
            ImageSize -> {250, Automatic}, BaseStyle -> {}], Alignment -> 
           Left, AppearanceElements -> None, ImageMargins -> {{5, 5}, {5, 5}},
            ImageSizeAction -> "ResizeToFit"], LineIndent -> 0, StripOnInput -> 
          False], {
          Directive[
           GrayLevel[0], Large], FontFamily -> "Arial"}, Background -> 
         Automatic, StripOnInput -> False], TraditionalForm]}, "BarLegend", 
      DisplayFunction -> (#& ), 
      InterpretationFunction :> (RowBox[{"BarLegend", "[", 
         RowBox[{
           RowBox[{"{", 
             RowBox[{
               RowBox[{
                 RowBox[{"Blend", "[", 
                   RowBox[{
                    RowBox[{"{", 
                    RowBox[{
                    RowBox[{"{", 
                    RowBox[{"0.`", ",", 
                    InterpretationBox[
                    ButtonBox[
                    TooltipBox[
                    RowBox[{
                    GraphicsBox[{{
                    GrayLevel[0], 
                    RectangleBox[{0, 0}]}, {
                    GrayLevel[0], 
                    RectangleBox[{1, -1}]}, {
                    RGBColor[0.450385, 0.157961, 0.217975], 
                    RectangleBox[{0, -1}, {2, 1}]}}, AspectRatio -> 1, Frame -> 
                    True, FrameStyle -> 
                    RGBColor[0.30025666666666667`, 0.10530733333333334`, 
                    0.14531666666666668`], FrameTicks -> None, 
                    PlotRangePadding -> None, ImageSize -> 
                    Dynamic[{Automatic, 1.35 CurrentValue["FontCapHeight"]/
                    AbsoluteCurrentValue[Magnification]}]], 
                    "\[InvisibleSpace]"}], 
                    "RGBColor[0.450385, 0.157961, 0.217975]"], Appearance -> 
                    None, BaseStyle -> {}, BaselinePosition -> Baseline, 
                    DefaultBaseStyle -> {}, ButtonFunction :> 
                    With[{Typeset`box$ = EvaluationBox[]}, 
                    If[
                    Not[
                    AbsoluteCurrentValue["Deployed"]], 
                    SelectionMove[Typeset`box$, All, Expression]; 
                    FrontEnd`Private`$ColorSelectorInitialAlpha = 1; 
                    FrontEnd`Private`$ColorSelectorInitialColor = 
                    RGBColor[0.450385, 0.157961, 0.217975]; 
                    FrontEnd`Private`$ColorSelectorUseMakeBoxes = True; 
                    MathLink`CallFrontEnd[
                    FrontEnd`AttachCell[Typeset`box$, 
                    FrontEndResource["RGBColorValueSelector"], {
                    0, {Left, Bottom}}, {Left, Top}, 
                    "ClosingActions" -> {
                    "SelectionDeparture", "ParentChanged", 
                    "EvaluatorQuit"}]]]], BaseStyle -> Inherited, Evaluator -> 
                    Automatic, Method -> "Preemptive"], 
                    RGBColor[0.450385, 0.157961, 0.217975], Editable -> False,
                     Selectable -> False]}], "}"}], ",", 
                    RowBox[{"{", 
                    RowBox[{"0.5`", ",", 
                    InterpretationBox[
                    ButtonBox[
                    TooltipBox[
                    RowBox[{
                    GraphicsBox[{{
                    GrayLevel[0], 
                    RectangleBox[{0, 0}]}, {
                    GrayLevel[0], 
                    RectangleBox[{1, -1}]}, {
                    RGBColor[0.599449, 0.262748, 0.294618], 
                    RectangleBox[{0, -1}, {2, 1}]}}, AspectRatio -> 1, Frame -> 
                    True, FrameStyle -> 
                    RGBColor[0.3996326666666667, 0.17516533333333334`, 
                    0.196412], FrameTicks -> None, PlotRangePadding -> None, 
                    ImageSize -> Dynamic[{
                    Automatic, 1.35 CurrentValue["FontCapHeight"]/
                    AbsoluteCurrentValue[Magnification]}]], 
                    "\[InvisibleSpace]"}], 
                    "RGBColor[0.599449, 0.262748, 0.294618]"], Appearance -> 
                    None, BaseStyle -> {}, BaselinePosition -> Baseline, 
                    DefaultBaseStyle -> {}, ButtonFunction :> 
                    With[{Typeset`box$ = EvaluationBox[]}, 
                    If[
                    Not[
                    AbsoluteCurrentValue["Deployed"]], 
                    SelectionMove[Typeset`box$, All, Expression]; 
                    FrontEnd`Private`$ColorSelectorInitialAlpha = 1; 
                    FrontEnd`Private`$ColorSelectorInitialColor = 
                    RGBColor[0.599449, 0.262748, 0.294618]; 
                    FrontEnd`Private`$ColorSelectorUseMakeBoxes = True; 
                    MathLink`CallFrontEnd[
                    FrontEnd`AttachCell[Typeset`box$, 
                    FrontEndResource["RGBColorValueSelector"], {
                    0, {Left, Bottom}}, {Left, Top}, 
                    "ClosingActions" -> {
                    "SelectionDeparture", "ParentChanged", 
                    "EvaluatorQuit"}]]]], BaseStyle -> Inherited, Evaluator -> 
                    Automatic, Method -> "Preemptive"], 
                    RGBColor[0.599449, 0.262748, 0.294618], Editable -> False,
                     Selectable -> False]}], "}"}], ",", 
                    RowBox[{"{", 
                    RowBox[{"1.`", ",", 
                    InterpretationBox[
                    ButtonBox[
                    TooltipBox[
                    RowBox[{
                    GraphicsBox[{{
                    GrayLevel[0], 
                    RectangleBox[{0, 0}]}, {
                    GrayLevel[0], 
                    RectangleBox[{1, -1}]}, {
                    RGBColor[0.721701, 0.434448, 0.400225], 
                    RectangleBox[{0, -1}, {2, 1}]}}, AspectRatio -> 1, Frame -> 
                    True, FrameStyle -> 
                    RGBColor[0.48113400000000006`, 0.289632, 
                    0.2668166666666667], FrameTicks -> None, PlotRangePadding -> 
                    None, ImageSize -> 
                    Dynamic[{Automatic, 1.35 CurrentValue["FontCapHeight"]/
                    AbsoluteCurrentValue[Magnification]}]], 
                    "\[InvisibleSpace]"}], 
                    "RGBColor[0.721701, 0.434448, 0.400225]"], Appearance -> 
                    None, BaseStyle -> {}, BaselinePosition -> Baseline, 
                    DefaultBaseStyle -> {}, ButtonFunction :> 
                    With[{Typeset`box$ = EvaluationBox[]}, 
                    If[
                    Not[
                    AbsoluteCurrentValue["Deployed"]], 
                    SelectionMove[Typeset`box$, All, Expression]; 
                    FrontEnd`Private`$ColorSelectorInitialAlpha = 1; 
                    FrontEnd`Private`$ColorSelectorInitialColor = 
                    RGBColor[0.721701, 0.434448, 0.400225]; 
                    FrontEnd`Private`$ColorSelectorUseMakeBoxes = True; 
                    MathLink`CallFrontEnd[
                    FrontEnd`AttachCell[Typeset`box$, 
                    FrontEndResource["RGBColorValueSelector"], {
                    0, {Left, Bottom}}, {Left, Top}, 
                    "ClosingActions" -> {
                    "SelectionDeparture", "ParentChanged", 
                    "EvaluatorQuit"}]]]], BaseStyle -> Inherited, Evaluator -> 
                    Automatic, Method -> "Preemptive"], 
                    RGBColor[0.721701, 0.434448, 0.400225], Editable -> False,
                     Selectable -> False]}], "}"}], ",", 
                    RowBox[{"{", 
                    RowBox[{"1.5`", ",", 
                    InterpretationBox[
                    ButtonBox[
                    TooltipBox[
                    RowBox[{
                    GraphicsBox[{{
                    GrayLevel[0], 
                    RectangleBox[{0, 0}]}, {
                    GrayLevel[0], 
                    RectangleBox[{1, -1}]}, {
                    RGBColor[0.813151, 0.617722, 0.507726], 
                    RectangleBox[{0, -1}, {2, 1}]}}, AspectRatio -> 1, Frame -> 
                    True, FrameStyle -> 
                    RGBColor[0.5421006666666667, 0.41181466666666666`, 
                    0.338484], FrameTicks -> None, PlotRangePadding -> None, 
                    ImageSize -> Dynamic[{
                    Automatic, 1.35 CurrentValue["FontCapHeight"]/
                    AbsoluteCurrentValue[Magnification]}]], 
                    "\[InvisibleSpace]"}], 
                    "RGBColor[0.813151, 0.617722, 0.507726]"], Appearance -> 
                    None, BaseStyle -> {}, BaselinePosition -> Baseline, 
                    DefaultBaseStyle -> {}, ButtonFunction :> 
                    With[{Typeset`box$ = EvaluationBox[]}, 
                    If[
                    Not[
                    AbsoluteCurrentValue["Deployed"]], 
                    SelectionMove[Typeset`box$, All, Expression]; 
                    FrontEnd`Private`$ColorSelectorInitialAlpha = 1; 
                    FrontEnd`Private`$ColorSelectorInitialColor = 
                    RGBColor[0.813151, 0.617722, 0.507726]; 
                    FrontEnd`Private`$ColorSelectorUseMakeBoxes = True; 
                    MathLink`CallFrontEnd[
                    FrontEnd`AttachCell[Typeset`box$, 
                    FrontEndResource["RGBColorValueSelector"], {
                    0, {Left, Bottom}}, {Left, Top}, 
                    "ClosingActions" -> {
                    "SelectionDeparture", "ParentChanged", 
                    "EvaluatorQuit"}]]]], BaseStyle -> Inherited, Evaluator -> 
                    Automatic, Method -> "Preemptive"], 
                    RGBColor[0.813151, 0.617722, 0.507726], Editable -> False,
                     Selectable -> False]}], "}"}], ",", 
                    RowBox[{"{", 
                    RowBox[{"2.`", ",", 
                    InterpretationBox[
                    ButtonBox[
                    TooltipBox[
                    RowBox[{
                    GraphicsBox[{{
                    GrayLevel[0], 
                    RectangleBox[{0, 0}]}, {
                    GrayLevel[0], 
                    RectangleBox[{1, -1}]}, {
                    RGBColor[0.865768, 0.767491, 0.623596], 
                    RectangleBox[{0, -1}, {2, 1}]}}, AspectRatio -> 1, Frame -> 
                    True, FrameStyle -> 
                    RGBColor[0.5771786666666667, 0.5116606666666668, 
                    0.4157306666666667], FrameTicks -> None, PlotRangePadding -> 
                    None, ImageSize -> 
                    Dynamic[{Automatic, 1.35 CurrentValue["FontCapHeight"]/
                    AbsoluteCurrentValue[Magnification]}]], 
                    "\[InvisibleSpace]"}], 
                    "RGBColor[0.865768, 0.767491, 0.623596]"], Appearance -> 
                    None, BaseStyle -> {}, BaselinePosition -> Baseline, 
                    DefaultBaseStyle -> {}, ButtonFunction :> 
                    With[{Typeset`box$ = EvaluationBox[]}, 
                    If[
                    Not[
                    AbsoluteCurrentValue["Deployed"]], 
                    SelectionMove[Typeset`box$, All, Expression]; 
                    FrontEnd`Private`$ColorSelectorInitialAlpha = 1; 
                    FrontEnd`Private`$ColorSelectorInitialColor = 
                    RGBColor[0.865768, 0.767491, 0.623596]; 
                    FrontEnd`Private`$ColorSelectorUseMakeBoxes = True; 
                    MathLink`CallFrontEnd[
                    FrontEnd`AttachCell[Typeset`box$, 
                    FrontEndResource["RGBColorValueSelector"], {
                    0, {Left, Bottom}}, {Left, Top}, 
                    "ClosingActions" -> {
                    "SelectionDeparture", "ParentChanged", 
                    "EvaluatorQuit"}]]]], BaseStyle -> Inherited, Evaluator -> 
                    Automatic, Method -> "Preemptive"], 
                    RGBColor[0.865768, 0.767491, 0.623596], Editable -> False,
                     Selectable -> False]}], "}"}], ",", 
                    RowBox[{"{", 
                    RowBox[{"2.5`", ",", 
                    InterpretationBox[
                    ButtonBox[
                    TooltipBox[
                    RowBox[{
                    GraphicsBox[{{
                    GrayLevel[0], 
                    RectangleBox[{0, 0}]}, {
                    GrayLevel[0], 
                    RectangleBox[{1, -1}]}, {
                    RGBColor[0.857126, 0.848339, 0.734867], 
                    RectangleBox[{0, -1}, {2, 1}]}}, AspectRatio -> 1, Frame -> 
                    True, FrameStyle -> 
                    RGBColor[0.5714173333333334, 0.5655593333333333, 
                    0.48991133333333337`], FrameTicks -> None, 
                    PlotRangePadding -> None, ImageSize -> 
                    Dynamic[{Automatic, 1.35 CurrentValue["FontCapHeight"]/
                    AbsoluteCurrentValue[Magnification]}]], 
                    "\[InvisibleSpace]"}], 
                    "RGBColor[0.857126, 0.848339, 0.734867]"], Appearance -> 
                    None, BaseStyle -> {}, BaselinePosition -> Baseline, 
                    DefaultBaseStyle -> {}, ButtonFunction :> 
                    With[{Typeset`box$ = EvaluationBox[]}, 
                    If[
                    Not[
                    AbsoluteCurrentValue["Deployed"]], 
                    SelectionMove[Typeset`box$, All, Expression]; 
                    FrontEnd`Private`$ColorSelectorInitialAlpha = 1; 
                    FrontEnd`Private`$ColorSelectorInitialColor = 
                    RGBColor[0.857126, 0.848339, 0.734867]; 
                    FrontEnd`Private`$ColorSelectorUseMakeBoxes = True; 
                    MathLink`CallFrontEnd[
                    FrontEnd`AttachCell[Typeset`box$, 
                    FrontEndResource["RGBColorValueSelector"], {
                    0, {Left, Bottom}}, {Left, Top}, 
                    "ClosingActions" -> {
                    "SelectionDeparture", "ParentChanged", 
                    "EvaluatorQuit"}]]]], BaseStyle -> Inherited, Evaluator -> 
                    Automatic, Method -> "Preemptive"], 
                    RGBColor[0.857126, 0.848339, 0.734867], Editable -> False,
                     Selectable -> False]}], "}"}], ",", 
                    RowBox[{"{", 
                    RowBox[{"3.`", ",", 
                    InterpretationBox[
                    ButtonBox[
                    TooltipBox[
                    RowBox[{
                    GraphicsBox[{{
                    GrayLevel[0], 
                    RectangleBox[{0, 0}]}, {
                    GrayLevel[0], 
                    RectangleBox[{1, -1}]}, {
                    RGBColor[0.771923, 0.848195, 0.811697], 
                    RectangleBox[{0, -1}, {2, 1}]}}, AspectRatio -> 1, Frame -> 
                    True, FrameStyle -> 
                    RGBColor[0.5146153333333334, 0.5654633333333334, 
                    0.5411313333333334], FrameTicks -> None, PlotRangePadding -> 
                    None, ImageSize -> 
                    Dynamic[{Automatic, 1.35 CurrentValue["FontCapHeight"]/
                    AbsoluteCurrentValue[Magnification]}]], 
                    "\[InvisibleSpace]"}], 
                    "RGBColor[0.771923, 0.848195, 0.811697]"], Appearance -> 
                    None, BaseStyle -> {}, BaselinePosition -> Baseline, 
                    DefaultBaseStyle -> {}, ButtonFunction :> 
                    With[{Typeset`box$ = EvaluationBox[]}, 
                    If[
                    Not[
                    AbsoluteCurrentValue["Deployed"]], 
                    SelectionMove[Typeset`box$, All, Expression]; 
                    FrontEnd`Private`$ColorSelectorInitialAlpha = 1; 
                    FrontEnd`Private`$ColorSelectorInitialColor = 
                    RGBColor[0.771923, 0.848195, 0.811697]; 
                    FrontEnd`Private`$ColorSelectorUseMakeBoxes = True; 
                    MathLink`CallFrontEnd[
                    FrontEnd`AttachCell[Typeset`box$, 
                    FrontEndResource["RGBColorValueSelector"], {
                    0, {Left, Bottom}}, {Left, Top}, 
                    "ClosingActions" -> {
                    "SelectionDeparture", "ParentChanged", 
                    "EvaluatorQuit"}]]]], BaseStyle -> Inherited, Evaluator -> 
                    Automatic, Method -> "Preemptive"], 
                    RGBColor[0.771923, 0.848195, 0.811697], Editable -> False,
                     Selectable -> False]}], "}"}], ",", 
                    RowBox[{"{", 
                    RowBox[{"3.5`", ",", 
                    InterpretationBox[
                    ButtonBox[
                    TooltipBox[
                    RowBox[{
                    GraphicsBox[{{
                    GrayLevel[0], 
                    RectangleBox[{0, 0}]}, {
                    GrayLevel[0], 
                    RectangleBox[{1, -1}]}, {
                    RGBColor[0.61971, 0.781131, 0.831119], 
                    RectangleBox[{0, -1}, {2, 1}]}}, AspectRatio -> 1, Frame -> 
                    True, FrameStyle -> 
                    RGBColor[0.41314, 0.520754, 0.5540793333333334], 
                    FrameTicks -> None, PlotRangePadding -> None, ImageSize -> 
                    Dynamic[{Automatic, 1.35 CurrentValue["FontCapHeight"]/
                    AbsoluteCurrentValue[Magnification]}]], 
                    "\[InvisibleSpace]"}], 
                    "RGBColor[0.61971, 0.781131, 0.831119]"], Appearance -> 
                    None, BaseStyle -> {}, BaselinePosition -> Baseline, 
                    DefaultBaseStyle -> {}, ButtonFunction :> 
                    With[{Typeset`box$ = EvaluationBox[]}, 
                    If[
                    Not[
                    AbsoluteCurrentValue["Deployed"]], 
                    SelectionMove[Typeset`box$, All, Expression]; 
                    FrontEnd`Private`$ColorSelectorInitialAlpha = 1; 
                    FrontEnd`Private`$ColorSelectorInitialColor = 
                    RGBColor[0.61971, 0.781131, 0.831119]; 
                    FrontEnd`Private`$ColorSelectorUseMakeBoxes = True; 
                    MathLink`CallFrontEnd[
                    FrontEnd`AttachCell[Typeset`box$, 
                    FrontEndResource["RGBColorValueSelector"], {
                    0, {Left, Bottom}}, {Left, Top}, 
                    "ClosingActions" -> {
                    "SelectionDeparture", "ParentChanged", 
                    "EvaluatorQuit"}]]]], BaseStyle -> Inherited, Evaluator -> 
                    Automatic, Method -> "Preemptive"], 
                    RGBColor[0.61971, 0.781131, 0.831119], Editable -> False, 
                    Selectable -> False]}], "}"}], ",", 
                    RowBox[{"{", 
                    RowBox[{"4.`", ",", 
                    InterpretationBox[
                    ButtonBox[
                    TooltipBox[
                    RowBox[{
                    GraphicsBox[{{
                    GrayLevel[0], 
                    RectangleBox[{0, 0}]}, {
                    GrayLevel[0], 
                    RectangleBox[{1, -1}]}, {
                    RGBColor[0.433786, 0.670834, 0.793785], 
                    RectangleBox[{0, -1}, {2, 1}]}}, AspectRatio -> 1, Frame -> 
                    True, FrameStyle -> 
                    RGBColor[0.2891906666666667, 0.4472226666666667, 0.52919],
                     FrameTicks -> None, PlotRangePadding -> None, ImageSize -> 
                    Dynamic[{Automatic, 1.35 CurrentValue["FontCapHeight"]/
                    AbsoluteCurrentValue[Magnification]}]], 
                    "\[InvisibleSpace]"}], 
                    "RGBColor[0.433786, 0.670834, 0.793785]"], Appearance -> 
                    None, BaseStyle -> {}, BaselinePosition -> Baseline, 
                    DefaultBaseStyle -> {}, ButtonFunction :> 
                    With[{Typeset`box$ = EvaluationBox[]}, 
                    If[
                    Not[
                    AbsoluteCurrentValue["Deployed"]], 
                    SelectionMove[Typeset`box$, All, Expression]; 
                    FrontEnd`Private`$ColorSelectorInitialAlpha = 1; 
                    FrontEnd`Private`$ColorSelectorInitialColor = 
                    RGBColor[0.433786, 0.670834, 0.793785]; 
                    FrontEnd`Private`$ColorSelectorUseMakeBoxes = True; 
                    MathLink`CallFrontEnd[
                    FrontEnd`AttachCell[Typeset`box$, 
                    FrontEndResource["RGBColorValueSelector"], {
                    0, {Left, Bottom}}, {Left, Top}, 
                    "ClosingActions" -> {
                    "SelectionDeparture", "ParentChanged", 
                    "EvaluatorQuit"}]]]], BaseStyle -> Inherited, Evaluator -> 
                    Automatic, Method -> "Preemptive"], 
                    RGBColor[0.433786, 0.670834, 0.793785], Editable -> False,
                     Selectable -> False]}], "}"}], ",", 
                    RowBox[{"{", 
                    RowBox[{"4.5`", ",", 
                    InterpretationBox[
                    ButtonBox[
                    TooltipBox[
                    RowBox[{
                    GraphicsBox[{{
                    GrayLevel[0], 
                    RectangleBox[{0, 0}]}, {
                    GrayLevel[0], 
                    RectangleBox[{1, -1}]}, {
                    RGBColor[0.256859, 0.523007, 0.711644], 
                    RectangleBox[{0, -1}, {2, 1}]}}, AspectRatio -> 1, Frame -> 
                    True, FrameStyle -> 
                    RGBColor[0.17123933333333335`, 0.34867133333333333`, 
                    0.47442933333333337`], FrameTicks -> None, 
                    PlotRangePadding -> None, ImageSize -> 
                    Dynamic[{Automatic, 1.35 CurrentValue["FontCapHeight"]/
                    AbsoluteCurrentValue[Magnification]}]], 
                    "\[InvisibleSpace]"}], 
                    "RGBColor[0.256859, 0.523007, 0.711644]"], Appearance -> 
                    None, BaseStyle -> {}, BaselinePosition -> Baseline, 
                    DefaultBaseStyle -> {}, ButtonFunction :> 
                    With[{Typeset`box$ = EvaluationBox[]}, 
                    If[
                    Not[
                    AbsoluteCurrentValue["Deployed"]], 
                    SelectionMove[Typeset`box$, All, Expression]; 
                    FrontEnd`Private`$ColorSelectorInitialAlpha = 1; 
                    FrontEnd`Private`$ColorSelectorInitialColor = 
                    RGBColor[0.256859, 0.523007, 0.711644]; 
                    FrontEnd`Private`$ColorSelectorUseMakeBoxes = True; 
                    MathLink`CallFrontEnd[
                    FrontEnd`AttachCell[Typeset`box$, 
                    FrontEndResource["RGBColorValueSelector"], {
                    0, {Left, Bottom}}, {Left, Top}, 
                    "ClosingActions" -> {
                    "SelectionDeparture", "ParentChanged", 
                    "EvaluatorQuit"}]]]], BaseStyle -> Inherited, Evaluator -> 
                    Automatic, Method -> "Preemptive"], 
                    RGBColor[0.256859, 0.523007, 0.711644], Editable -> False,
                     Selectable -> False]}], "}"}], ",", 
                    RowBox[{"{", 
                    RowBox[{"5.`", ",", 
                    InterpretationBox[
                    ButtonBox[
                    TooltipBox[
                    RowBox[{
                    GraphicsBox[{{
                    GrayLevel[0], 
                    RectangleBox[{0, 0}]}, {
                    GrayLevel[0], 
                    RectangleBox[{1, -1}]}, {
                    RGBColor[0.139681, 0.311666, 0.550652], 
                    RectangleBox[{0, -1}, {2, 1}]}}, AspectRatio -> 1, Frame -> 
                    True, FrameStyle -> 
                    RGBColor[0.09312066666666667, 0.20777733333333334`, 
                    0.3671013333333334], FrameTicks -> None, PlotRangePadding -> 
                    None, ImageSize -> 
                    Dynamic[{Automatic, 1.35 CurrentValue["FontCapHeight"]/
                    AbsoluteCurrentValue[Magnification]}]], 
                    "\[InvisibleSpace]"}], 
                    "RGBColor[0.139681, 0.311666, 0.550652]"], Appearance -> 
                    None, BaseStyle -> {}, BaselinePosition -> Baseline, 
                    DefaultBaseStyle -> {}, ButtonFunction :> 
                    With[{Typeset`box$ = EvaluationBox[]}, 
                    If[
                    Not[
                    AbsoluteCurrentValue["Deployed"]], 
                    SelectionMove[Typeset`box$, All, Expression]; 
                    FrontEnd`Private`$ColorSelectorInitialAlpha = 1; 
                    FrontEnd`Private`$ColorSelectorInitialColor = 
                    RGBColor[0.139681, 0.311666, 0.550652]; 
                    FrontEnd`Private`$ColorSelectorUseMakeBoxes = True; 
                    MathLink`CallFrontEnd[
                    FrontEnd`AttachCell[Typeset`box$, 
                    FrontEndResource["RGBColorValueSelector"], {
                    0, {Left, Bottom}}, {Left, Top}, 
                    "ClosingActions" -> {
                    "SelectionDeparture", "ParentChanged", 
                    "EvaluatorQuit"}]]]], BaseStyle -> Inherited, Evaluator -> 
                    Automatic, Method -> "Preemptive"], 
                    RGBColor[0.139681, 0.311666, 0.550652], Editable -> False,
                     Selectable -> False]}], "}"}]}], "}"}], ",", "#1"}], 
                   "]"}], "&"}], ",", 
               RowBox[{"{", 
                 RowBox[{"0", ",", "5"}], "}"}]}], "}"}], ",", 
           RowBox[{"LabelStyle", "\[Rule]", 
             RowBox[{"Directive", "[", 
               RowBox[{
                 InterpretationBox[
                  ButtonBox[
                   TooltipBox[
                    RowBox[{
                    GraphicsBox[{{
                    GrayLevel[0], 
                    RectangleBox[{0, 0}]}, {
                    GrayLevel[0], 
                    RectangleBox[{1, -1}]}, {
                    GrayLevel[0], 
                    RectangleBox[{0, -1}, {2, 1}]}}, AspectRatio -> 1, Frame -> 
                    True, FrameStyle -> GrayLevel[0.], FrameTicks -> None, 
                    PlotRangePadding -> None, ImageSize -> 
                    Dynamic[{
                    Automatic, 1.35 CurrentValue["FontCapHeight"]/
                    AbsoluteCurrentValue[Magnification]}]], 
                    "\[InvisibleSpace]"}], "GrayLevel[0]"], Appearance -> 
                   None, BaseStyle -> {}, BaselinePosition -> Baseline, 
                   DefaultBaseStyle -> {}, ButtonFunction :> 
                   With[{Typeset`box$ = EvaluationBox[]}, 
                    If[
                    Not[
                    AbsoluteCurrentValue["Deployed"]], 
                    SelectionMove[Typeset`box$, All, Expression]; 
                    FrontEnd`Private`$ColorSelectorInitialAlpha = 1; 
                    FrontEnd`Private`$ColorSelectorInitialColor = 
                    GrayLevel[0]; 
                    FrontEnd`Private`$ColorSelectorUseMakeBoxes = True; 
                    MathLink`CallFrontEnd[
                    FrontEnd`AttachCell[Typeset`box$, 
                    FrontEndResource["GrayLevelColorValueSelector"], {
                    0, {Left, Bottom}}, {Left, Top}, 
                    "ClosingActions" -> {
                    "SelectionDeparture", "ParentChanged", 
                    "EvaluatorQuit"}]]]], BaseStyle -> Inherited, Evaluator -> 
                   Automatic, Method -> "Preemptive"], 
                  GrayLevel[0], Editable -> False, Selectable -> False], ",", 
                 "Large"}], "]"}]}], ",", 
           RowBox[{"LegendLayout", "\[Rule]", "\"Row\""}], ",", 
           RowBox[{"LegendMarkerSize", "\[Rule]", "250"}], ",", 
           RowBox[{"Charting`TickAnnotations", "\[Rule]", "None"}], ",", 
           RowBox[{"Charting`TickSide", "\[Rule]", "Left"}], ",", 
           RowBox[{"ColorFunctionScaling", "\[Rule]", "False"}]}], "]"}]& )], 
     TraditionalForm], TraditionalForm]},
  "Legended",
  DisplayFunction->(GridBox[{{
      ItemBox[#2, DefaultBaseStyle -> "LabeledLabel"]}, {
      TagBox[
       ItemBox[
        PaneBox[
         TagBox[#, "SkipImageSizeLevel"], Alignment -> {Center, Baseline}, 
         BaselinePosition -> Baseline], DefaultBaseStyle -> "Labeled"], 
       "SkipImageSizeLevel"]}}, 
    GridBoxAlignment -> {"Columns" -> {{Center}}, "Rows" -> {{Center}}}, 
    AutoDelete -> False, GridBoxItemSize -> Automatic, 
    BaselinePosition -> {2, 1}]& ),
  Editable->True,
  InterpretationFunction->(RowBox[{"Legended", "[", 
     RowBox[{#, ",", 
       RowBox[{"Placed", "[", 
         RowBox[{#2, ",", "Above"}], "]"}]}], "]"}]& )]], "Output",
 CellChangeTimes->{
  3.714390603059025*^9, 3.714391066135084*^9, 3.714394382018073*^9, 
   3.714394879603726*^9, 3.714394942255638*^9, {3.714396034731111*^9, 
   3.714396068140963*^9}, 3.71439736440667*^9, 3.714397562277779*^9, 
   3.7217183287597933`*^9, 3.7217183914189987`*^9, 3.721718429697466*^9, 
   3.721718485074827*^9, 3.721718543888311*^9, 3.721718576511952*^9, 
   3.7743538502886353`*^9, 3.776578041243623*^9, 3.7973406849457684`*^9, 
   3.798178477313561*^9}]
}, Open  ]]
}, Open  ]],

Cell[CellGroupData[{

Cell["\<\
Varying b and N no vertical transmission convex tradeoff curve\
\>", "Section",
 CellChangeTimes->{{3.714394437019143*^9, 3.7143944584003963`*^9}, {
  3.714397643264579*^9, 3.714397648318324*^9}, {3.714397689884038*^9, 
  3.714397690328006*^9}}],

Cell[BoxData[{
 RowBox[{
  RowBox[{
   RowBox[{"parbN4", "=", " ", 
    RowBox[{"{", 
     RowBox[{
      RowBox[{"c", "\[Rule]", " ", "2"}], ",", 
      RowBox[{"(*", 
       RowBox[{
        RowBox[{"b", " ", "\[Rule]", " ", "0"}], ","}], "*)"}], 
      RowBox[{"\[Sigma]", "\[Rule]", "0"}], ",", " ", 
      RowBox[{"\[Nu]", "\[Rule]", " ", "3"}], ",", "  ", 
      RowBox[{"(*", 
       RowBox[{
        RowBox[{"\[CapitalNu]", "\[Rule]", " ", "100"}], ","}], "*)"}], "   ", 
      RowBox[{
       SubscriptBox["\[Mu]", "0"], " ", "\[Rule]", " ", "3"}], ",", "   ", 
      RowBox[{"\[Omega]", "\[Rule]", " ", "6.5"}], ",", " ", 
      RowBox[{"\[Beta]max", " ", "\[Rule]", " ", "5"}], ",", " ", 
      RowBox[{"\[Alpha]", "\[Rule]", " ", "3.1"}], ",", " ", 
      RowBox[{"\[Delta]", "\[Rule]", " ", "1.3"}]}], "}"}]}], ";"}], 
  "\[IndentingNewLine]"}], "\[IndentingNewLine]", 
 RowBox[{
  RowBox[{"bN4varb", " ", "=", "  ", 
   RowBox[{"Table", "[", 
    RowBox[{"i", ",", " ", 
     RowBox[{"{", 
      RowBox[{"i", ",", 
       RowBox[{"-", "1"}], ",", " ", "15", ",", " ", "0.25"}], "}"}]}], 
    "]"}]}], ";"}], "\[IndentingNewLine]", 
 RowBox[{
  RowBox[{"bN4varN", " ", "=", " ", 
   RowBox[{"Table", "[", 
    RowBox[{"i", ",", " ", 
     RowBox[{"{", 
      RowBox[{"i", ",", "2", ",", " ", "40", ",", " ", "1"}], "}"}]}], 
    "]"}]}], ";"}]}], "Input",
 CellChangeTimes->{{3.714389703279149*^9, 3.714389802989748*^9}, {
   3.714389835560171*^9, 3.714389862141665*^9}, 3.714390203985159*^9, {
   3.714390433405243*^9, 3.714390444782783*^9}, {3.714390834300317*^9, 
   3.714390839135557*^9}, 3.71439107981369*^9, {3.714392139405971*^9, 
   3.7143921407033253`*^9}, 3.714392220822899*^9, {3.714392929744833*^9, 
   3.714392930830061*^9}, {3.7143930722183847`*^9, 3.714393072668708*^9}, {
   3.714393167351841*^9, 3.714393167954875*^9}, {3.7143932731415462`*^9, 
   3.7143933007084084`*^9}, {3.714393337567795*^9, 3.7143933880766897`*^9}, {
   3.714393565811153*^9, 3.7143935663621187`*^9}, {3.714393945211356*^9, 
   3.714393947146761*^9}, {3.714394068079414*^9, 3.7143940685853853`*^9}, {
   3.714394192886612*^9, 3.7143942090124598`*^9}, {3.7143944456299133`*^9, 
   3.714394446257492*^9}, {3.714394501472761*^9, 3.714394544144773*^9}, {
   3.714397705731883*^9, 3.71439771958836*^9}, {3.7143979132980223`*^9, 
   3.7143979255434227`*^9}, {3.714398207025318*^9, 3.714398207394644*^9}, {
   3.714399290749756*^9, 3.714399291710188*^9}, {3.7143994527659893`*^9, 
   3.714399452952939*^9}, {3.71440864485219*^9, 3.714408646785533*^9}, {
   3.7144087627298193`*^9, 3.714408783922842*^9}, {3.7144093355576*^9, 
   3.714409335992421*^9}, {3.7144095708063803`*^9, 3.7144095739924507`*^9}, {
   3.7144100816204453`*^9, 3.714410124439002*^9}, {3.714410919684772*^9, 
   3.714410920474525*^9}, {3.7144110834874783`*^9, 3.714411094671708*^9}, {
   3.714411169535391*^9, 3.71441121496589*^9}, {3.714411322885541*^9, 
   3.714411323152315*^9}, {3.715419717608346*^9, 3.715419748241489*^9}, {
   3.715429246687379*^9, 3.715429250048234*^9}, {3.717159348566964*^9, 
   3.71715936235528*^9}, {3.717159456287694*^9, 3.717159456464878*^9}, {
   3.720896872224587*^9, 3.720896877474635*^9}, {3.746509748527124*^9, 
   3.746509748791932*^9}, {3.7465117126911087`*^9, 3.746511713762909*^9}, {
   3.751694980176862*^9, 3.751694984241609*^9}, {3.751707473753807*^9, 
   3.751707476233762*^9}, 3.759584173870302*^9, {3.797340986669674*^9, 
   3.7973409890367928`*^9}}],

Cell[BoxData[{
 RowBox[{
  RowBox[{"bN4mat", " ", "=", " ", 
   RowBox[{
    RowBox[{"BifurcationData", "[", 
     RowBox[{
     "tradeoffm", ",", " ", "invCurve", ",", " ", "dtradeoffm", ",", " ", 
      "dinvCurve", ",", "parbN4", ",", " ", "b", ",", "bN4varb", ",", " ", 
      "\[CapitalNu]", ",", "bN4varN", " ", ",", " ", "6.1", ",", " ", 
      "\[Rho]", ",", " ", "\[Rho]m"}], "]"}], "//", "Quiet"}]}], 
  ";"}], "\[IndentingNewLine]", 
 RowBox[{"Beep", "[", "]"}]}], "Input",
 CellChangeTimes->{{3.7154196974223843`*^9, 3.715419710229998*^9}, {
   3.715429257775711*^9, 3.7154292586599092`*^9}, {3.7171593748389053`*^9, 
   3.7171593762483883`*^9}, 3.717159458354192*^9, {3.746509751969078*^9, 
   3.7465097536175222`*^9}, {3.746511716567555*^9, 3.746511717226753*^9}, {
   3.79734099430083*^9, 3.7973409967336187`*^9}}],

Cell[BoxData[
 RowBox[{
  RowBox[{"bN4mat", "//", "MatrixForm"}], ";"}]], "Input",
 CellChangeTimes->{{3.715420136603806*^9, 3.71542013970819*^9}, 
   3.71543202151805*^9, 3.797341153979045*^9}],

Cell[BoxData[
 RowBox[{
  RowBox[{"bN4matfixed", " ", "=", " ", 
   RowBox[{
    RowBox[{"bN4mat", "/.", 
     RowBox[{"(", 
      RowBox[{
       RowBox[{"_", "?", " ", 
        RowBox[{"(", 
         RowBox[{
          RowBox[{
           RowBox[{"Re", "[", "#", "]"}], ">", " ", 
           SuperscriptBox["10", "2"]}], "&"}], ")"}]}], "\[Rule]", " ", 
       RowBox[{"-", "2.4"}]}], ")"}]}], "/.", 
    RowBox[{"(", 
     RowBox[{
      RowBox[{"_", "?", " ", 
       RowBox[{"(", 
        RowBox[{
         RowBox[{
          RowBox[{"Im", "[", "#", "]"}], "\[NotEqual]", " ", "0"}], "&"}], 
        ")"}]}], "\[Rule]", " ", "6"}], ")"}]}]}], ";"}]], "Input",
 CellChangeTimes->{{3.715420216322071*^9, 3.715420227623769*^9}, {
  3.715420297853731*^9, 3.715420335119748*^9}, {3.71543203411309*^9, 
  3.715432040029635*^9}, {3.746517421049851*^9, 3.746517463238084*^9}, {
  3.746517515194797*^9, 3.7465175332325163`*^9}, {3.757830998561998*^9, 
  3.757830999980304*^9}}],

Cell[BoxData[
 RowBox[{
  RowBox[{"lcpbN4", "=", 
   RowBox[{"ListContourPlot", "[", 
    RowBox[{"bN4matfixed", ",", 
     RowBox[{"ContourShading", "\[Rule]", "None"}], ",", 
     "\[IndentingNewLine]", 
     RowBox[{"Contours", "\[Rule]", 
      RowBox[{"{", 
       RowBox[{
        RowBox[{"{", 
         RowBox[{"0", ",", " ", 
          RowBox[{"{", 
           RowBox[{"Thick", ",", " ", "Black"}], "}"}]}], "}"}], ",", 
        RowBox[{"{", 
         RowBox[{"5", ",", 
          RowBox[{"{", 
           RowBox[{"Thick", ",", " ", "Black"}], "}"}]}], "}"}]}], "}"}]}], 
     ",", "\[IndentingNewLine]", 
     RowBox[{"DataRange", "\[Rule]", 
      RowBox[{"{", 
       RowBox[{
        RowBox[{"{", 
         RowBox[{"2", ",", "40"}], "}"}], ",", 
        RowBox[{"{", 
         RowBox[{
          RowBox[{"-", "1"}], ",", "15"}], "}"}]}], "}"}]}], ",", 
     "\[IndentingNewLine]", 
     RowBox[{"FrameLabel", "\[Rule]", 
      RowBox[{"{", 
       RowBox[{
       "\"\<Density of total host population\>\"", ",", " ", 
        "\"\< Compound benefit (B = b - \[Nu])\>\""}], "}"}]}], ",", 
     "\[IndentingNewLine]", " ", 
     RowBox[{"LabelStyle", "\[Rule]", 
      RowBox[{"Directive", "[", 
       RowBox[{"Black", ",", " ", 
        RowBox[{"FontSize", "\[Rule]", " ", "16"}]}], "]"}]}], ",", " ", 
     RowBox[{"FrameTicks", "\[Rule]", "None"}], ",", "\[IndentingNewLine]", 
     RowBox[{"GridLines", "\[Rule]", 
      RowBox[{"{", 
       RowBox[{
        RowBox[{"{", "}"}], ",", 
        RowBox[{"{", 
         RowBox[{"(*", 
          RowBox[{"3", ","}], "*)"}], " ", "0", "}"}]}], "}"}]}], ",", " ", 
     RowBox[{"Method", "\[Rule]", 
      RowBox[{"{", 
       RowBox[{"\"\<GridLinesInFront\>\"", "\[Rule]", "True"}], "}"}]}], ",", 
     " ", 
     RowBox[{"ImageSize", "\[Rule]", 
      RowBox[{"{", 
       RowBox[{"300", ",", " ", "300"}], "}"}]}]}], "\[IndentingNewLine]", 
    "]"}]}], ";"}]], "Input",
 CellChangeTimes->{{3.757830815000113*^9, 3.757830817945064*^9}, {
   3.7578308613080683`*^9, 3.7578308623443003`*^9}, {3.757830902067932*^9, 
   3.757830918514206*^9}, {3.757831012808867*^9, 3.757831013878222*^9}, 
   3.757831092209839*^9, {3.75783224086495*^9, 3.757832242574667*^9}, {
   3.757832328617261*^9, 3.757832380800336*^9}, {3.757832704691093*^9, 
   3.757832731569231*^9}, {3.757832916578492*^9, 3.757832923302135*^9}, {
   3.757833698891782*^9, 3.7578337168900642`*^9}, {3.757834394997163*^9, 
   3.757834397871154*^9}}],

Cell[CellGroupData[{

Cell[BoxData[
 RowBox[{
  RowBox[{"bN4Plot", " ", "=", " ", 
   RowBox[{"Labeled", "[", 
    RowBox[{
[truncated: 775,684 more chars]
