# Supplementary material for: On the difficult evolutionary transition from the free-living lifestyle to obligate symbiosis
Source: PLoS One. 2020 Jul 30;15(7):e0235811. doi: 10.1371/journal.pone.0235811 (PMC7392539; doi:10.1371/journal.pone.0235811)
Supplement: S2 Data — (NB) [file pone.0235811.s007.nb]

(* Content-type: application/vnd.wolfram.mathematica *)

(*** Wolfram Notebook File ***)
(* http://www.wolfram.com/nb *)

(* CreatedBy='Mathematica 10.0' *)

(*CacheID: 234*)
(* Internal cache information:
NotebookFileLineBreakTest
NotebookFileLineBreakTest
NotebookDataPosition[       158,          7]
NotebookDataLength[    144199,       3191]
NotebookOptionsPosition[    142436,       3130]
NotebookOutlinePosition[    142794,       3146]
CellTagsIndexPosition[    142751,       3143]
WindowFrame->Normal*)

(* Beginning of Notebook Content *)
Notebook[{
Cell[BoxData[{
 RowBox[{
  RowBox[{"dFdt", " ", "=", " ", 
   RowBox[{
    RowBox[{"\[Rho]", " ", "F"}], " ", "+", " ", 
    RowBox[{"\[Tau]", " ", "A"}], " ", "-", " ", 
    RowBox[{"\[Beta]", 
     RowBox[{"(", 
      RowBox[{"\[CapitalNu]", " ", "-", " ", "A"}], ")"}], "F"}], " ", "-", 
    RowBox[{
     SubscriptBox["\[Mu]", "0"], " ", 
     RowBox[{"(", 
      RowBox[{"1", "+", 
       RowBox[{"c", " ", "F"}]}], ")"}], " ", "F"}]}]}], 
  ";"}], "\[IndentingNewLine]", 
 RowBox[{
  RowBox[{"dAdt", " ", "=", " ", 
   RowBox[{
    RowBox[{"\[Beta]", 
     RowBox[{"(", 
      RowBox[{"\[CapitalNu]", " ", "-", " ", "A"}], ")"}], " ", "F"}], " ", 
    "-", " ", 
    RowBox[{"\[Nu]", " ", "A"}], " ", "+", " ", 
    RowBox[{"\[Sigma]", " ", "A"}]}]}], 
  ";"}], "\[IndentingNewLine]"}], "Input",
 CellChangeTimes->{{3.757240894201576*^9, 3.7572409047863407`*^9}, {
  3.7981785710410757`*^9, 3.798178595845717*^9}, {3.798178638787219*^9, 
  3.798178645057418*^9}}],

Cell[BoxData[
 RowBox[{
  RowBox[{"soln", " ", "=", " ", 
   RowBox[{"Solve", "[", 
    RowBox[{
     RowBox[{"{", 
      RowBox[{
       RowBox[{"dFdt", "\[Equal]", "0"}], ",", " ", 
       RowBox[{"dAdt", "\[Equal]", "0"}]}], "}"}], ",", " ", 
     RowBox[{"{", 
      RowBox[{"F", ",", " ", "A"}], "}"}]}], "]"}]}], ";"}]], "Input",
 CellChangeTimes->{{3.75724091322998*^9, 3.7572409185774193`*^9}, {
  3.798178587804738*^9, 3.79817858981852*^9}}],

Cell[BoxData[{
 RowBox[{
  RowBox[{"Fres", "=", " ", 
   RowBox[{
    RowBox[{
     RowBox[{"F", "/.", 
      RowBox[{"soln", "[", 
       RowBox[{"[", "3", "]"}], "]"}]}], "/.", 
     RowBox[{"\[Tau]", "\[Rule]", " ", 
      RowBox[{"\[Rho]", "+", "b"}]}]}], " ", "/.", 
    RowBox[{"\[Beta]", "\[Rule]", " ", 
     FractionBox[
      RowBox[{"\[Beta]max", " ", 
       RowBox[{"(", 
        RowBox[{"\[Omega]", "-", 
         RowBox[{"\[Delta]", " ", "\[Rho]"}]}], ")"}]}], 
      RowBox[{"\[Omega]", "+", 
       RowBox[{
        RowBox[{"(", 
         RowBox[{"\[Alpha]", "-", "\[Delta]"}], ")"}], " ", 
        "\[Rho]"}]}]]}]}]}], ";"}], "\[IndentingNewLine]", 
 RowBox[{
  RowBox[{"Ares", "=", " ", 
   RowBox[{
    RowBox[{
     RowBox[{"A", "/.", 
      RowBox[{"soln", "[", 
       RowBox[{"[", "3", "]"}], "]"}]}], "/.", 
     RowBox[{"\[Tau]", "\[Rule]", " ", 
      RowBox[{"\[Rho]", "+", "b"}]}]}], " ", "/.", 
    RowBox[{"\[Beta]", "\[Rule]", " ", 
     FractionBox[
      RowBox[{"\[Beta]max", " ", 
       RowBox[{"(", 
        RowBox[{"\[Omega]", "-", 
         RowBox[{"\[Delta]", " ", "\[Rho]"}]}], ")"}]}], 
      RowBox[{"\[Omega]", "+", 
       RowBox[{
        RowBox[{"(", 
         RowBox[{"\[Alpha]", "-", "\[Delta]"}], ")"}], " ", 
        "\[Rho]"}]}]]}]}]}], ";"}]}], "Input",
 CellChangeTimes->{{3.757240930797984*^9, 3.757240940487852*^9}, {
   3.757241257876709*^9, 3.757241271812715*^9}, {3.757241325858954*^9, 
   3.7572413355093117`*^9}, {3.757241807092876*^9, 3.7572418136445436`*^9}, {
   3.757241933577931*^9, 3.757241949690545*^9}, {3.798178609584145*^9, 
   3.798178623217729*^9}, 3.79817867686136*^9}],

Cell[BoxData[{
 RowBox[{
  RowBox[{"FF", " ", "=", " ", 
   RowBox[{"{", 
    RowBox[{
     RowBox[{"{", 
      RowBox[{"\[Rho]m", ",", " ", "\[Tau]m"}], "}"}], ",", 
     RowBox[{"{", 
      RowBox[{"0", ",", " ", "0"}], "}"}]}], "}"}]}], 
  ";"}], "\[IndentingNewLine]", 
 RowBox[{
  RowBox[{"VV", " ", "=", " ", 
   RowBox[{"{", 
    RowBox[{
     RowBox[{"{", 
      RowBox[{
       RowBox[{
        RowBox[{"\[Beta]m", 
         RowBox[{"(", 
          RowBox[{"\[CapitalNu]", "-", "A"}], ")"}]}], "+", 
        RowBox[{
         RowBox[{"(", 
          RowBox[{"1", "+", 
           RowBox[{"c", " ", "F"}]}], ")"}], 
         SubscriptBox["\[Mu]", "0"]}]}], ",", " ", "0"}], "}"}], ",", 
     RowBox[{"{", 
      RowBox[{
       RowBox[{
        RowBox[{"-", "\[Beta]m"}], 
        RowBox[{"(", 
         RowBox[{"\[CapitalNu]", "-", "A"}], ")"}]}], ",", 
       RowBox[{
        RowBox[{"-", "\[Sigma]"}], "+", "\[Nu]"}]}], " ", "}"}]}], "}"}]}], 
  ";"}], "\[IndentingNewLine]"}], "Input",
 CellChangeTimes->{{3.757240976385386*^9, 3.75724097824185*^9}, {
  3.798178625038948*^9, 3.798178648079234*^9}}],

Cell[CellGroupData[{

Cell[BoxData[
 RowBox[{"R0", " ", "=", " ", 
  RowBox[{
   RowBox[{
    RowBox[{"Eigenvalues", "[", 
     RowBox[{"FF", ".", 
      RowBox[{"Inverse", "[", "VV", "]"}]}], "]"}], "[", 
    RowBox[{"[", "2", "]"}], "]"}], "//", "FullSimplify"}]}]], "Input",
 CellChangeTimes->{{3.798178944082623*^9, 3.7981789484810257`*^9}}],

Cell[BoxData[
 RowBox[{
  StyleBox[
   RowBox[{"Part", "::", "partw"}], "MessageName"], 
  RowBox[{
  ":", " "}], "\<\"Part \[NoBreak]\\!\\(2\\)\[NoBreak] of \
\[NoBreak]\\!\\(Eigenvalues[\\(\\(F . \\(\\(Inverse[V]\\)\\)\\)\\)]\\)\
\[NoBreak] does not exist. \\!\\(\\*ButtonBox[\\\"\[RightSkeleton]\\\", \
ButtonStyle->\\\"Link\\\", ButtonFrame->None, \
ButtonData:>\\\"paclet:ref/message/General/partw\\\", ButtonNote -> \
\\\"Part::partw\\\"]\\)\"\>"}]], "Message", "MSG",
 CellChangeTimes->{3.798178922810375*^9}],

Cell[BoxData[
 RowBox[{
  RowBox[{"Eigenvalues", "[", 
   RowBox[{"F", ".", 
    RowBox[{"Inverse", "[", "V", "]"}]}], "]"}], "\[LeftDoubleBracket]", "2", 
  "\[RightDoubleBracket]"}]], "Output",
 CellChangeTimes->{{3.757240965739612*^9, 3.7572409805888233`*^9}, 
   3.757241544956756*^9, 3.757241874434353*^9, 3.757241970006105*^9, 
   3.774358341582655*^9, 3.7743589710765333`*^9, 3.774361172116819*^9, 
   3.7743618934950733`*^9, 3.7753076696802053`*^9, 3.7771814928769627`*^9, 
   3.798178557844021*^9, 3.79817885667941*^9, 3.798178922859797*^9}]
}, Open  ]],

Cell[BoxData[
 RowBox[{
  RowBox[{"invCurve", "=", 
   RowBox[{
    FractionBox[
     RowBox[{
      RowBox[{"(", 
       RowBox[{"\[Rho]m", "-", 
        RowBox[{
         SubscriptBox["\[Mu]", "0"], 
         RowBox[{"(", 
          RowBox[{"1", "+", 
           RowBox[{"c", " ", "F"}]}], " ", ")"}]}]}], ")"}], " ", 
      RowBox[{"(", 
       RowBox[{"\[Sigma]", "-", "\[Nu]"}], ")"}]}], 
     RowBox[{
      RowBox[{"(", 
       RowBox[{"\[Rho]m", "+", "b", " ", "+", 
        RowBox[{"(", 
         RowBox[{"\[Sigma]", "-", "\[Nu]"}], ")"}]}], ")"}], 
      RowBox[{"(", 
       RowBox[{"\[CapitalNu]", "-", "A"}], ")"}]}]], "/.", 
    RowBox[{"{", 
     RowBox[{
      RowBox[{"F", "\[Rule]", "Fres"}], ",", 
      RowBox[{"A", "\[Rule]", " ", "Ares"}]}], "}"}]}]}], ";"}]], "Input",
 CellChangeTimes->{{3.757240990011832*^9, 3.7572409944028053`*^9}, {
  3.798178654933194*^9, 3.7981786905941343`*^9}}],

Cell[BoxData[
 RowBox[{
  RowBox[{"tradeoff", "=", 
   FractionBox[
    RowBox[{"\[Beta]max", " ", 
     RowBox[{"(", 
      RowBox[{"\[Omega]", "-", 
       RowBox[{"\[Delta]", " ", "\[Rho]m"}]}], ")"}]}], 
    RowBox[{"\[Omega]", "+", 
     RowBox[{
      RowBox[{"(", 
       RowBox[{"\[Alpha]", "-", "\[Delta]"}], ")"}], " ", "\[Rho]m"}]}]]}], 
  ";"}]], "Input",
 CellChangeTimes->{
  3.757241012111017*^9, {3.75724113415173*^9, 3.757241140591178*^9}, {
   3.7572418016303473`*^9, 3.757241804462101*^9}, {3.757241953125423*^9, 
   3.757241960943491*^9}, {3.7981786808943996`*^9, 3.798178682170534*^9}}],

Cell[BoxData[{
 RowBox[{
  RowBox[{"par1", "=", " ", 
   RowBox[{"{", 
    RowBox[{
     RowBox[{"c", "\[Rule]", " ", "2"}], ",", 
     RowBox[{"\[Sigma]", "\[Rule]", "0"}], ",", " ", 
     RowBox[{"b", " ", "\[Rule]", " ", "4.1"}], ",", 
     RowBox[{"\[Nu]", "\[Rule]", " ", "3"}], ",", "  ", 
     RowBox[{"\[CapitalNu]", "\[Rule]", " ", "10"}], ",", "   ", 
     RowBox[{
      SubscriptBox["\[Mu]", "0"], " ", "\[Rule]", " ", "3"}], ",", "   ", 
     RowBox[{"\[Omega]", "\[Rule]", " ", "6.5"}], ",", " ", 
     RowBox[{"\[Beta]max", " ", "\[Rule]", " ", "5"}], ",", " ", 
     RowBox[{"\[Alpha]", "\[Rule]", " ", "3.1"}], ",", " ", 
     RowBox[{"\[Delta]", "\[Rule]", " ", "1.3"}]}], "}"}]}], 
  ";"}], "\[IndentingNewLine]", 
 RowBox[{
  RowBox[{"par2", "=", " ", 
   RowBox[{"{", 
    RowBox[{
     RowBox[{"c", "\[Rule]", " ", "2"}], ",", 
     RowBox[{"\[Sigma]", "\[Rule]", "0"}], ",", " ", 
     RowBox[{"b", " ", "\[Rule]", " ", "5"}], ",", 
     RowBox[{"\[Nu]", "\[Rule]", " ", "3"}], ",", "  ", 
     RowBox[{"\[CapitalNu]", "\[Rule]", " ", "10"}], ",", "   ", 
     RowBox[{
      SubscriptBox["\[Mu]", "0"], " ", "\[Rule]", " ", "3"}], ",", "   ", 
     RowBox[{"\[Omega]", "\[Rule]", " ", "6.5"}], ",", " ", 
     RowBox[{"\[Beta]max", " ", "\[Rule]", " ", "5"}], ",", " ", 
     RowBox[{"\[Alpha]", "\[Rule]", " ", "3.1"}], ",", " ", 
     RowBox[{"\[Delta]", "\[Rule]", " ", "1.3"}]}], "}"}]}], 
  ";"}], "\[IndentingNewLine]", 
 RowBox[{
  RowBox[{"par3", "=", " ", 
   RowBox[{"{", 
    RowBox[{
     RowBox[{"c", "\[Rule]", " ", "2"}], ",", 
     RowBox[{"\[Sigma]", "\[Rule]", "0"}], ",", " ", 
     RowBox[{"b", " ", "\[Rule]", " ", "6"}], ",", 
     RowBox[{"\[Nu]", "\[Rule]", " ", "3"}], ",", "  ", 
     RowBox[{"\[CapitalNu]", "\[Rule]", " ", "10"}], ",", "   ", 
     RowBox[{
      SubscriptBox["\[Mu]", "0"], " ", "\[Rule]", " ", "3"}], ",", "   ", 
     RowBox[{"\[Omega]", "\[Rule]", " ", "6.5"}], ",", " ", 
     RowBox[{"\[Beta]max", " ", "\[Rule]", " ", "5"}], ",", " ", 
     RowBox[{"\[Alpha]", "\[Rule]", " ", "3.1"}], ",", " ", 
     RowBox[{"\[Delta]", "\[Rule]", " ", "1.3"}]}], "}"}]}], ";"}]}], "Input",\

 CellChangeTimes->{
  3.757241110971381*^9, {3.757241608377008*^9, 3.757241633049696*^9}, {
   3.757241731047398*^9, 3.75724175894895*^9}, {3.757241817961296*^9, 
   3.7572418268374367`*^9}, {3.757242087419722*^9, 3.757242115665663*^9}, {
   3.757242723436379*^9, 3.757242724223723*^9}, 3.757242758467103*^9, 
   3.757242797069064*^9, {3.7572428687862053`*^9, 3.757242869124523*^9}, {
   3.7572429800849247`*^9, 3.757242982486157*^9}, 3.75724306855205*^9, {
   3.798178697391242*^9, 3.798178702829883*^9}}],

Cell[CellGroupData[{

Cell[BoxData[
 RowBox[{"FindRoot", "[", 
  RowBox[{
   RowBox[{
    RowBox[{"{", 
     RowBox[{
      RowBox[{"{", 
       RowBox[{
        RowBox[{"(", 
         RowBox[{"tradeoff", "/.", 
          RowBox[{"\[Rho]", "\[Rule]", " ", "\[Rho]m"}]}], ")"}], "\[Equal]", 
        "invCurve"}], "}"}], ",", "\[IndentingNewLine]", 
      RowBox[{"{", 
       RowBox[{
        RowBox[{"D", "[", 
         RowBox[{
          RowBox[{"tradeoff", "/.", 
           RowBox[{"\[Rho]", "\[Rule]", " ", "\[Rho]m"}]}], ",", " ", 
          "\[Rho]m"}], "]"}], " ", "\[Equal]", 
        RowBox[{"D", "[", 
         RowBox[{"invCurve", ",", " ", "\[Rho]m"}], "]"}]}], "}"}]}], "}"}], "/.",
     "par3"}], ",", " ", 
   RowBox[{"{", 
    RowBox[{"\[Rho]", ",", 
     RowBox[{"-", "0.1"}]}], "}"}], ",", " ", 
   RowBox[{"{", 
    RowBox[{"\[Rho]m", ",", " ", 
     RowBox[{"-", "0.1"}]}], "}"}]}], "]"}]], "Input",
 CellChangeTimes->{{3.757242814606786*^9, 3.757242863665084*^9}, {
  3.7981787066648483`*^9, 3.7981787199769487`*^9}}],

Cell[BoxData[
 RowBox[{"{", 
  RowBox[{
   RowBox[{"\[Rho]", "\[Rule]", 
    RowBox[{"-", "0.7279450738568214`"}]}], ",", 
   RowBox[{"\[Rho]m", "\[Rule]", 
    RowBox[{"-", "0.7279450621432435`"}]}]}], "}"}]], "Output",
 CellChangeTimes->{{3.75724282348169*^9, 3.7572428713405457`*^9}, 
   3.757242984663707*^9, 3.757243070661854*^9, 3.774358341679315*^9, 
   3.774358971164831*^9, 3.7743611721992493`*^9, 3.774361893659894*^9, 
   3.775307670281631*^9, 3.7771815011520576`*^9, 3.784885117189774*^9, 
   3.79817855792308*^9, 3.798178857274082*^9, 3.7981789230323257`*^9}]
}, Open  ]],

Cell[CellGroupData[{

Cell[BoxData[
 RowBox[{"extreme1", " ", "=", " ", 
  RowBox[{"Labeled", "[", 
   RowBox[{
    RowBox[{"Plot", "[", 
     RowBox[{
      RowBox[{"{", 
       RowBox[{
        RowBox[{"tradeoff", "/.", "par1"}], ",", " ", 
        RowBox[{
         RowBox[{"invCurve", "/.", "par1"}], "/.", 
         RowBox[{"\[Rho]", "\[Rule]", " ", "0"}]}], ",", " ", 
        RowBox[{
         RowBox[{"invCurve", "/.", "par2"}], "/.", 
         RowBox[{"\[Rho]", "\[Rule]", " ", "0"}]}], ",", " ", 
        RowBox[{
         RowBox[{"invCurve", "/.", "par3"}], "/.", 
         RowBox[{"\[Rho]", "\[Rule]", " ", "0"}]}]}], "}"}], ",", 
      RowBox[{"{", 
       RowBox[{"\[Rho]m", ",", " ", "0", ",", " ", "45"}], "}"}], " ", ",", 
      " ", 
      RowBox[{"PlotStyle", "\[Rule]", 
       RowBox[{"{", 
        RowBox[{
         RowBox[{"{", 
          RowBox[{"Thick", ",", " ", "Black"}], "}"}], ",", " ", 
         RowBox[{"{", 
          RowBox[{"Dashed", ",", " ", "Brown"}], "}"}], ",", " ", 
         RowBox[{"{", 
          RowBox[{"Dashed", ",", " ", "Brown"}], "}"}], ",", " ", 
         RowBox[{"{", 
          RowBox[{"Dashed", ",", " ", "Brown"}], "}"}]}], "}"}]}], ",", " ", 
      RowBox[{"PlotRange", "\[Rule]", 
       RowBox[{"{", 
        RowBox[{
         RowBox[{"{", 
          RowBox[{"0", ",", " ", "5.1"}], "}"}], ",", 
         RowBox[{"{", 
          RowBox[{"0", ",", " ", "5.1"}], "}"}]}], "}"}]}], ",", " ", 
      RowBox[{"Epilog", "\[Rule]", 
       RowBox[{"{", 
        RowBox[{"{", 
         RowBox[{"Style", "[", 
          RowBox[{
           RowBox[{"{", " ", 
            RowBox[{
             RowBox[{"Text", "[", 
              RowBox[{
               RowBox[{"Rotate", "[", 
                RowBox[{"\"\<b = 4.1\>\"", ",", " ", 
                 RowBox[{
                  RowBox[{"-", "50"}], " ", "Degree"}]}], "]"}], ",", 
               RowBox[{"{", 
                RowBox[{"0.5", ",", "3.1"}], "}"}]}], "]"}], ",", "  ", 
             RowBox[{"Text", "[", 
              RowBox[{
               RowBox[{"Rotate", "[", 
                RowBox[{"\"\<b = 5\>\"", ",", " ", 
                 RowBox[{
                  RowBox[{"-", "17"}], " ", "Degree"}]}], "]"}], ",", 
               RowBox[{"{", 
                RowBox[{"4.5", ",", "0.9"}], "}"}]}], "]"}], ",", " ", 
             RowBox[{"Text", "[", 
              RowBox[{
               RowBox[{"Rotate", "[", 
                RowBox[{"\"\<b = 6\>\"", ",", " ", 
                 RowBox[{
                  RowBox[{"-", "40"}], " ", "Degree"}]}], "]"}], ",", 
               RowBox[{"{", 
                RowBox[{"1.4", ",", "3.15"}], "}"}]}], "]"}]}], "}"}], ",", 
           RowBox[{"{", "12.5", "}"}]}], "]"}], "}"}], "}"}]}], ",", " ", 
      RowBox[{"Filling", "\[Rule]", 
       RowBox[{"{", 
        RowBox[{
         RowBox[{"2", "\[Rule]", " ", "Top"}], ",", " ", 
         RowBox[{"3", "\[Rule]", " ", "Top"}], ",", " ", 
         RowBox[{"4", "\[Rule]", " ", "Top"}]}], "}"}]}], ",", 
      "\[IndentingNewLine]", 
      RowBox[{"FrameTicks", "\[Rule]", 
       RowBox[{"{", 
        RowBox[{
         RowBox[{"{", 
          RowBox[{"0", ",", " ", 
           RowBox[{"{", 
            RowBox[{
            "5", ",", " ", 
             "\"\<\!\(\*SubscriptBox[\(\[Rho]\), \(max\)]\)\>\""}], "}"}]}], 
          "}"}], ",", " ", 
         RowBox[{"{", 
          RowBox[{"{", 
           RowBox[{
           "5", ",", " ", 
            "\"\<\!\(\*SubscriptBox[\(\[Beta]\), \(max\)]\)\>\""}], "}"}], 
          "}"}]}], "}"}]}], ",", " ", 
      RowBox[{"Frame", "\[Rule]", " ", 
       RowBox[{"{", 
        RowBox[{
         RowBox[{"{", 
          RowBox[{"True", ",", " ", "False"}], "}"}], ",", 
         RowBox[{"{", 
          RowBox[{"True", ",", " ", "False"}], "}"}]}], "}"}]}], ",", " ", 
      RowBox[{"FrameLabel", "\[Rule]", 
       RowBox[{"{", 
        RowBox[{
         RowBox[{"{", 
          RowBox[{"\"\<Host encounter rate \[Beta]\>\"", ",", " ", "None"}], 
          "}"}], ",", 
         RowBox[{"{", 
          RowBox[{
          "\"\<Independent reproduction \[Rho]\>\"", ",", " ", "None"}], 
          "}"}]}], "}"}]}], ",", " ", 
      RowBox[{"LabelStyle", "\[Rule]", 
       RowBox[{"Directive", "[", 
        RowBox[{"Black", ",", " ", 
         RowBox[{"FontSize", "\[Rule]", " ", "16"}]}], "]"}]}], ",", 
      "\[IndentingNewLine]", 
      RowBox[{"ImageSize", "\[Rule]", 
       RowBox[{"{", 
        RowBox[{"302", ",", " ", 
         RowBox[{"302", " ", "*", " ", 
          RowBox[{"2", "/", "3"}]}]}], "}"}]}]}], "]"}], ",", "  ", 
    RowBox[{"Style", "[", 
     RowBox[{"\"\<A)\>\"", ",", " ", "18"}], "]"}], ",", " ", 
    RowBox[{"{", 
     RowBox[{"{", 
      RowBox[{"Top", ",", "Left"}], "}"}], "}"}]}], "]"}]}]], "Input",
 CellChangeTimes->{{3.757241147029168*^9, 3.757241184799651*^9}, {
  3.757241635311016*^9, 3.7572416586639347`*^9}, {3.757241767392392*^9, 
  3.757241769302507*^9}, {3.757241837631934*^9, 3.7572418483234653`*^9}, {
  3.757242061051759*^9, 3.757242066787923*^9}, {3.757242178860173*^9, 
  3.757242184250175*^9}, {3.757242303086075*^9, 3.7572423072467546`*^9}, {
  3.757242702054411*^9, 3.757242718102709*^9}, {3.757242999198276*^9, 
  3.757243051464443*^9}, {3.757243099752881*^9, 3.757243162849636*^9}, {
  3.757243950134131*^9, 3.757243953696801*^9}, {3.7743589380571537`*^9, 
  3.774358943512663*^9}, {3.774359005912722*^9, 3.774359257107483*^9}, {
  3.7848851229872293`*^9, 3.784885251940221*^9}, {3.784885422421925*^9, 
  3.7848854229465446`*^9}, {3.798178721723081*^9, 3.798178732105033*^9}}],

Cell[BoxData[
 TemplateBox[{GraphicsBox[
    GraphicsComplexBox[CompressedData["
1:eJyt2Fk41P/fx/GxZjcMZYmIEr+QUYj4fISihIoorSJr2VpEkZKlopKkZClU
pCxlHctQSRGyJInsOw3GOuTuvq//vP1O/mf3nLi+1xw4mufj9f7K2rnvc2Al
EAiRLATC//71rFFRyKt7rVfQz3V6aYmEX1J8qgcMRhCftPBp4nkerORTa6d9
dhGx1Xo4WhQTMLVQUHpXJwf2yfC1kkigo7diFa43e/jwWU+vuhCNPlRuM7U0
j4TxIZuHA5PFlUijfvfsUsAOfOr/PiKY+f+Yz/9f3xP+85FWCSoYMviJ7me7
m6xCREwYvm6/qmoK6SLONd2yHNiFQnn+Zg8rRk8GW+XuzKPCwaH3Q3bcONLg
tSWL1G8UQR45JHOQiFXl+GIfO7UidlLsvTGDatQuVOnXyiaMXeVP9F6fHkc9
20XU/VJXYCrlrtvANQJmHx2iBHUtIt19lz0lnq7AMxHbExRZJtCAXi3xVJUA
7jnn1p5b34n4Co3uKMqRsIbI4DAqzUNHnONEfpN70YHtLz9q7+PH97PSul8k
zKFtva7NFU2sWJTS2+W/ih37jF2a/eE3gzQDbcQocryYl1xXJh08hOp+Vu6c
NihCB/NaP5ycF8YyZTXrdPloyJycZevLyY2bLszFcegtofKUS72WKUvIP7hi
Z3YZJxYfibjktWsS1bzcVTLbzI8vqpS7BDO6kWOYlHFkljBeP360gqJVjjSo
GVpeaZ3oeGe9rUebAN5lJiZ/PGcGjXDO5w3T2TCmWBg9JLPhrOj7+i//zCKf
nCdj+wx48MezkjVbK0eQo4d8JodhOvJHnCe3+pHwtDTvLTWVMaRvc4/USuHG
BB97gszBP+g7a3Zm9Q4CTpAZJvvv5cTY5Zna3slJpG/HJbr9KD/ejjc8yV7Z
i0Q8uZMrfISxQcTj8rxzH5BRs+d9x+pfSOEHMZb1pSBOWW3+Xoc6jdaF4f1x
YezYSif4/HoqKy60WW9x/cMcemhe0SLdwI0DzT6lbKWNougHrVfkDR8juS+8
lySLSdhiVH8j/9ZR9PrqoISNGA8WnX2o9qpvEZ1fekouCyTgzNOXN9iLc+LV
X4v0m43pyFfXkXpKlh+z5HkZcj7rRcP2S1+PHxbGEWweii5iH1E2q5+CIlc7
Mu53bKdxE3H9NZeoVKNpFBnKkrK7iR0fZ8gIjgaz4sWszr2HlOZR2mObWvZY
biw7+COVNXgM0XtN1toZ3kKdS6atbu0k7G95ZMG3ZARR1Lec59vJg2XyN3/2
frWIRtvyLc4lELBW1A4560UOfLFAmL3Tm45WvVy5co6VH1898VNIdqwXfTs6
P6BsJox/duY/bxj6iJxiAmjc69tQpDdp0U2eiJ01fS4d55pGqbnNcxcZ7NjB
9oythQsrdiU5mMkcmUfkd7KfZ/y58WBXiIDt1zHE/D3eoF2h/vlXPwof5x0u
fM0G/dDLjKze2j2NmP0o/P21LOHnKPRDM6FSPWdND/SDLXhboC+tBQ21aejn
VIviN8WNzmes6tCVKxnrglLEsXYWB5k0R0WUfRnaR9ykcMvXDRZ31iej/9aD
nBdDGtZjPNAD8UfmKpuCFxGzB99PVGw5bjcBPdhrUu6wz38AenCIzLjHrdWB
DkhGy9hwiuBvVzdvePypEW1R9X6zumAVFvDiCoo0rkTxzqqZtFBJrC29+QOP
WQ7S+l6BTVXX4BYr1XspMQ7Qk5MhaeqlqkToSWB/0VnSFAF6cmLAV0LUlw49
yV0Y0LTkGoaeNNPNXdtIXdATsZ7tl1UMm9EdTqv5gfKVWOFlsk7+/mokeO63
i/YDCfxsZVdU9RkK8hWlFDfukcZdxa4bpzjuQ3+eC98rNfnBCf1hq5IqOj04
h5j9UVK0/sO4RYP+jN5ZUKKo96EXHzxehZsKYRPZUY8G3jaUeKkvM3hQBIvW
SyWG+tWjH9Z33SwyxHBzpHJFZ+B76JVX2zE3m2Eh6FWM46Z1fHqs0CudKTVd
26Qp6FVx+oqXLk4j0KvT7ewO1qTlXh3tNrxbdu870p34IFW7cyV+9i1SZee5
GlTpa258TFoC+zSdFY5KKkESm7csiLVJYReeaKnGsHjoWzGvudDpMi7o2xrZ
rbzHnjIQs2833NUsVT3GoW87ImVSs/b2I8lLKuzN9UT8nCCXvvVtO2LsLnH6
fUEE90nfKjOLa0ChBqx3NDaLYTvGF4LEkQpU1/qCZZzchMrESzVVPPlxbshk
ck3HJLKnmFd4xy6h+5T1PDVOLFhp3ufkKodJFCR8k+ZKGUDZHYak6I0cuENE
N2k8jIFoGo2b+q1moa9YptNpfEAY+lr6Pbx3gcYKfbVVJrGb42nE7OuD6mjl
vjWj0NeAg8WOPx50Q18Zl88KnsYtSMTJX3U7z0pM7LXLCAivRcmXl3LHO8Wx
j9yISaUcFbkYeElSkqWwV75nSnbWE+hxw2vzHP0abuhxieogPSxiATF7rK3s
VGDRPw499lBxH5Xo60eW1uEZjPtEzFK1rfXp7V/ohXraezkkgk3dpLwlyY3o
aEHhk9TpVTjCrH6JavERpZIp686mfUUqvIE6Ji0CmHhAyShteAK1dyU6hxwh
4DSdwzq20wRMyc1hqIxOIppu1FXlmT60bfKt6+ACB9bu9jb4EjWPHKYfze6S
nEO51NJWOvkDSo8oEf7FJoQ/Rz17lnmmGw2mG21gfFiBmV4cbe3I4/dc9uKy
08YnXmZs4EVHh4c84e40YnoxE1uY9ODyKHhBnXrz9VBrN3hhwFdC54hpQUtP
D+X7DYvirU1dOe/465BwgPVY4TtxzL6rcpg1goqEq4j/3AqVwp9G2/avHn4K
vry57db8zpYHfLmeoevawbWImL6ckUuJt5afAF/o8fa3C9UG0Pj7bRwRF4hY
wUjoqObSLxSgkDhRvFYEC3K3ywRdbkS76NFK3c2rcNxN3+K11R/RP0Wh7q7V
tcjJOM7eIUYQ6xUbiYp5TqBsx90lu18QcA5jukH270482btvE7s6HT1riNkt
INqHCHpXk3ucObHTrtskHYm/u0ucx1gncA7dXlW/dCGtDKkEF61bcU4IX1F6
6X73VhfK/7RATtLnwkz/QmoqgpLylv17MTKjqe3PBv7d2nl0y3DBNGL6R+zI
daKlj4J/nPaTgW6L3eDfP/xRkfLvW9BZauUlsZ+ieMdjX2KQWh36FMB2I+Gt
ONYlKZA93lFRn0BH9llfKZxlVZsbFZoEXq4PCRRwTOYBLw9aFDgr7FxETC/3
VR830zGYAC8tX/Qq9FsPIKqfyCZrJyIWPksmlEh2IBfZWO6bIiKY0Ugm+SY1
IqoQx++AylW4kM32hRZPJYrpv8uizFWDhg59ODw0L4gbPfYv1qhPIP3L57tO
1xBwoa2hzPVEAjaauZRqf4COrkpLZv5J6kVH6MPOz59w4j+LjxnjP+eQeexn
Xt6cOTRzPVfOu7oU5bZk813PEMK255QbAyW7kDvDNp4QyAX7unQdm8m/7wH7
XWsKD3txg+drfkhbb9JhgXsg69X0YLH0HHhewHUjqLtlAjxP1+p/8bB7GDzP
2UVaerjYA56bLaSE0S3awfN0EUEtl7+dbFVxT5K6KIOnsm68X3CuRkSDtYyV
dmtxVD7xQIxfKUqZdKuJVJLHc0WVJ4Q7nv1X/4t4igJ1nATBf7nPR2fYy9jh
HvDxt13o3LMI/is0pI1Y5k+B/6dSmsU+b6aB/7yypfWvtAbAf4lKBZ6K3k7w
n4P6Pvb5tRbwf6KUj3Tp5lc0nW9s/ui0LL42IjQXU/UB9sAepbqRY0lCsAc2
bgqXTR7mhD3Ac1nQ92vxEuwBxaUukonNDOwBiaNWV6MujsMeUDIRSfz0ZxD2
wJ2lvB3mDt2wB6z7D/CEtLTCHjgx5BWqbtmABiZt52wnZfCA2niC34pPsA8M
7daqc6jwwT4YSukPle1Yvk84njlnVkgyYB9cn4ktUtWmwz540zLb20Acg32Q
bafo4xXRB3vAjMH7ur1s+X45PkVuXL2WC/aAiUzzwppQAmbugV9l/9Qe05hd
3gO9E8ki6ydgDzQc5ZBWGh2CPVCn3ZGjodIDe2BhzPncL2Ib7IFUq+jZYNyI
7O461GzLlcF5P9+kFL/5DPtgvXAmi34BP+yDEqN2GfPK5fun8Jx5TKbyAuwD
e/8tH3dP0WEfrL95yMBb8zfsg+MLG7/oHu+HPbBZT96DPZEIe6DBR//DqmoO
zPRd8Z8AldTDy/fT4tOZ8K8VXOA7VfnLhWMdy/fTQcam59qps+A7L0Oomydg
AnyXrmNcP+g4DL6LOrV1k+73gO+rh4IiqzPawHfR1YP+7/IbkfTxIa1XD2Sw
0Z8u1pjwKvB+kP3urfmbAuC9qwvafnn78v0lqaeUP0ZZAO/TCEbFn62mwHvD
RL0fXLW/wfudcuGaj6v6wfcLtfHTt6SFwHfVXx2fFQ9ygscXPEPiNF8te1wf
F/sgR5IbPH4eu2bSm58F7jfBX1ffpXTPgseu989Obk2fAI9/lvimaaQMg8eP
eIdUZT/1gMdib428xQjt4DHXDXlV56lGdOnjxjMOoTL4fHvKCR9GFfgsfICt
49esAPg8wdDWIQcu338rxOsc3dkXwWfjTG2HL8FT4POXcKwxw08Dn0uCLOdH
WQbA4yxKZcG640LgcVTYsz9v//af6WcYjdy079uyn9bjm/pqd3CDn17b4ke3
ybPA/fg0PYJjNcsc+JnU8cN0qXxi2U972/3W74fBzyZjS2GL7h7w8+tA0LGz
G9rBT3r+U512UhPayPgSWnZFBqvFv2CkkKvB085URqTuJkHwtHnfYceZxOX7
U2NeQIlHcRE8PfXc0vVKwhR4uq2wL9xSlgaeOsdPCWCpAfCzl7XuVXigEPjp
4W3oHlDBCd4pelYF/ts7kT9zuVr1fODdfGz5uTBzDvCO3Worbfg2ATO96/qo
3Z1qNg/eHVkkNnG9oYN3yOfu4exHNPCOHl+pFkcaAu/UZNM8OI/0gHfXfnan
x/39XTG9c428+f3mvWbw7u39fbsLGHWIfxujgDS0DlOLelma0ivQRtK6mfha
BXxDPC2xtzkPvQzuy0iPUsS610x5+1xj/quPSqUehNLvy+/LsK+A3OHnXOCj
xeyzIusiVsz08ZnNCu49FxfBx3TrN2FZFjPgo3LjMWpd2AT4ePHu13cHvUfB
Ryr5QN5J0X7w8UiCa+hhni7w0ISWvpBtsfy+7WlDeUldHA94GOVjYmc/w4aZ
HvrtCMk6prMEHuoFhrbalc+Ch9tOBcXdiJ4EDxM5vW2IO3+Dh+MqSc0yNwfA
w76hzC9XlLvBP58l4wD91YLg3xmOwgeqvZzgHzn2EGp5xIKZ/uVyuxuv/MYA
3/oyLt3LkiGBb0mmahejMnjBN5pnTVNUAjv4Ni5EiAkVIWCmb/XurtGc1+fA
N8NZa1PKWjr4djDym98JKRr4VtV4roFmOgi+ed+jT6S96wbP7syEeZiqEMGz
EEer/u3UFeCZXk/ClYcb/u6i/3jWu0vmG3fyAnglcCtwhX+EEPhkbf6HaBmx
7NPKQztpWXp84JNOPJd0xDQ7+EQcb6tL3kvATJ/WcB0xmxiYA5/iT9+7b+tC
B59Kh3QSY2xp4FOe20T4i4xB8KkKd/XTBHvAI33NAybKV4ngkcLGCxsQmQs8
OsC2pzXbkxUzPVJ9bWNG4V8Eb2RXd8ZOjQqBL50GA2tTKpZ9mRN7MtITwge+
RJiWun1eywG+mLjv93vqQcBMX96nPm++JzkPvkzLqGvdiaCDL60HLNq5/Gjg
y4kncd2+nYPgS17hbNAJjR7wRDN8bF7q1fL7xN7EpquOblzgifaZ26SGaFbM
9EQ9Itt6p8EieCFXZdo/IC0MPigPi73d1L3sw8ZjSXuG0vnAB1HOH+fEt3KA
Dz8vrH2pe4WAmT6QpUQ2E7fMgw8s75wY7xLp4INVfKrrtxs08OGVTsJS4Pwg
+JC+0tLllUkPeFBhFK36vXz5feT5fuUVlWFc4IGyXAw1NJUVMz14VHq1U/vo
IvS+PPQdNVtTGHO40tM3EESgd2qjBxV596+B57D4b1RZm3XwrIQrJQcMlOD5
fwCyMXhT
     "], {{{}, {}, {
        EdgeForm[], 
        Directive[
         RGBColor[0.6, 0.4, 0.2], 
         Opacity[0.2]], 
        GraphicsGroupBox[{
          PolygonBox[CompressedData["
1:eJwt0uU6HgAAhuGPv5yEg1HTptsnFobp7u4FJibHdHdzZm7X5cd9As/7RgSr
U6tCA4FACN0kEkY4kewxTQefeWaHX2RxxwYTNJPEOUsMUsMLu/ymmEe2+EEb
UewzQydfyOaeTSZpIZkLlhmiliBPbPOTdqI5YJYuvpLDA/+ZopUULllhmDpK
iOGQP+9NKsgllStWGaGeUmI5Yo4evpHHR65ZY5QGyvjAMfP0Ukk+adywzhiN
lBPHCQv0UUUB6dzyj3Ga+EQ8pyzSTzWFZJDAGX8Z4DtFZL7t4QSvT/ZC1Q==

           "]]}]}, {}, {
        EdgeForm[], 
        Directive[
         RGBColor[0.560181, 0.691569, 0.194885], 
         Opacity[0.2]], 
        GraphicsGroupBox[{
          PolygonBox[CompressedData["
1:eJwl0FVOA2EYhtFp0RZ3l+IOa2EJLAASdsKWcIq7u7u7noSLk/973rmbWE9f
d284CIIQ/cwQIcogVT5k8Ok+Z51OXUEa73qWZncRSTzqQ4ao1pl8uS/YoEtX
ks6HnqPFXUwyT/qIYWI6i2/3JZvM02orIYVnfcwINTqbH/cVWyzQZisllRd9
wii1Oodf9zXbLNJuKyPCqz5ljDqdG/r/YTeeHZbo0OVEedNnjFOv8whxq3dZ
ZoIGWz5h7vQeK8RptBWQwL3eZ5VJmmyFJPKgD1hjimkG7H/tMD31
           "]]}]}, {}, {
        EdgeForm[], 
        Directive[
         RGBColor[0.6, 0.4, 0.2], 
         Opacity[0.2]], 
        GraphicsGroupBox[{
          PolygonBox[CompressedData["
1:eJwNxtc6ggEAgOGfk7oNl2BLycqWyMpWVkQJWSF758AV9x68z/e15ErpYnMQ
BE1kGTAhDdPqnzhnj2Um+eORM3YZ5Js7imwzTxvPXLBPhimG+OGeElkWaOeF
CgesMM0wvzxwSo5FOnjlkjyrJElQp0aZHZbo5I0rDlljhhG6eOeaI9ZJMUo3
H9xQYINZxujhk1uO2WSOcSJ8UeWELdJM0EuUGH3E6eefBhh/Jig=
           
           "]]}]}, {}, {}, {}, {}, {}, {}, {}, {}, {}, {}, {}, {}, {}, {}, \
{}, {}, {}, {}, {}, {}, {}}, {{}, {}, {
        Directive[
         Opacity[1.], 
         AbsoluteThickness[1.6], 
         Thickness[Large], 
         GrayLevel[0]], 
        LineBox[{1, 59, 49, 39, 29, 19, 14, 65, 55, 45, 35, 25, 2, 60, 50, 40,
          30, 20, 15, 66, 56, 46, 36, 26, 3, 61, 51, 41, 31, 21, 16, 67, 57, 
         47, 37, 27, 4, 62, 52, 42, 32, 22, 17, 68, 58, 48, 38, 28, 5, 63, 53,
          43, 33, 23, 18, 6, 64, 54, 44, 34, 24, 399}]}, {
        Directive[
         Opacity[1.], 
         AbsoluteThickness[1.6], 
         Dashing[{Small, Small}], 
         RGBColor[0.6, 0.4, 0.2]], 
        LineBox[CompressedData["
1:eJwt0UVSHAAAAMHlKTwGJ0VYnODuHtzd3V0SILhL8J/RVHHow5wnNK86WBUS
CAQ6COOY+e8u4Z1/zJLKE3+YoJk4bthgkFo+OGKOXF45YJo2wjlhgU5KSeOZ
v0zSwk9u2WSIOvJ445AZ2onglEW6KCOdF/aZopV47thimHryieSMJbop5xdB
7tlmhAYKiOKcZXqoIIMEHthhlN8UEs0FK/RSSSaJPLLLGI0UEcMlq/RRRRZJ
/GePcZooJpYr1uinmmyS+cE16wxQQw4pXz+M/wRbN0Jr
         "]]}, {
        Directive[
         Opacity[1.], 
         AbsoluteThickness[1.6], 
         Dashing[{Small, Small}], 
         RGBColor[0.6, 0.4, 0.2]], 
        LineBox[CompressedData["
1:eJwV0NVVQ1EURdEXLLi7JgT3WiiBAkgttIRDyMDd3d2dyccc96z9eaMD8f7B
UBAEcYZpEHl8us9Zp1fXkcO7nqXdXUE6j/qQESI6ny/3BRv06Xpy+dBzdLgr
yeBJHzFKVBfw7b5kk3k6bVWEedbHjNGoC/lxX7HFAl22ajJ50SeME9NF/Lqv
2WaRblsNWbzqUyZo0sX/H8SNZ4clenQt2bzpMyZp1iWEuNW7LDNFi62UFO70
HitM02orI5V7vc8qCdps5aTxoA9YY4YkQ/Y/M1E9Dw==
         "]]}, {
        Directive[
         Opacity[1.], 
         AbsoluteThickness[1.6], 
         Dashing[{Small, Small}], 
         RGBColor[0.6, 0.4, 0.2]], 
        LineBox[CompressedData["
1:eJwVy9k2QgEAQNHbp/gEUyiyMmZW5qEiEULIkLGIDMlDX2x72Gudl9ORK6XO
QkEQZOgUL5TZZ41pfqlxSZ443zzyP++wRBevXHHAOjOM0OSJErss002dawps
MMsoPzxzTo4VenjjhkM2mWOMFlUu2GOVXt655Ygt5hknTIMKx2yzwAR9fHBH
kTSLTNLPJ/eckCFJggG+eOCULCmmiBBlkCFiDNPmD3gxJdM=
         "]]}}}], {
    DisplayFunction -> Identity, AspectRatio -> 
     NCache[GoldenRatio^(-1), 0.6180339887498948], Axes -> {True, True}, 
     AxesLabel -> {None, None}, AxesOrigin -> {0, 0}, DisplayFunction :> 
     Identity, Epilog -> {{
        StyleBox[{
          InsetBox[
           FormBox[
            RotationBox["\"b = 4.1\"", BoxRotation -> -0.8726646259971648], 
            TraditionalForm], {0.5, 3.1}], 
          InsetBox[
           FormBox[
            RotationBox["\"b = 5\"", BoxRotation -> -0.29670597283903605`], 
            TraditionalForm], {4.5, 0.9}], 
          InsetBox[
           FormBox[
            RotationBox["\"b = 6\"", BoxRotation -> -0.6981317007977318], 
            TraditionalForm], {1.4, 3.15}]}, {12.5}, StripOnInput -> False]}},
      Frame -> {{True, False}, {True, False}}, FrameLabel -> {{
        FormBox["\"Host encounter rate \[Beta]\"", TraditionalForm], None}, {
        FormBox["\"Independent reproduction \[Rho]\"", TraditionalForm], 
        None}}, FrameTicks -> {{{{5, 
          FormBox[
          "\"\\!\\(\\*SubscriptBox[\\(\[Beta]\\), \\(max\\)]\\)\"", 
           TraditionalForm]}}, {{5, 
          FormBox[
          "\"\\!\\(\\*SubscriptBox[\\(\[Beta]\\), \\(max\\)]\\)\"", 
           TraditionalForm]}}}, {{{0, 
          FormBox["0", TraditionalForm]}, {5, 
          FormBox[
          "\"\\!\\(\\*SubscriptBox[\\(\[Rho]\\), \\(max\\)]\\)\"", 
           TraditionalForm]}}, {{0, 
          FormBox["0", TraditionalForm]}, {5, 
          FormBox[
          "\"\\!\\(\\*SubscriptBox[\\(\[Rho]\\), \\(max\\)]\\)\"", 
           TraditionalForm]}}}}, GridLines -> {None, None}, GridLinesStyle -> 
     Directive[
       GrayLevel[0.5, 0.4]], ImageSize -> NCache[{302, 
        Rational[604, 3]}, {302, 201.33333333333334`}], LabelStyle -> 
     Directive[
       GrayLevel[0], FontSize -> 16], 
     Method -> {
      "DefaultBoundaryStyle" -> Automatic, "ScalingFunctions" -> None, 
       "AxesInFront" -> True}, PlotRange -> {{0, 5.1}, {0, 5.1}}, 
     PlotRangeClipping -> True, PlotRangePadding -> {{0, 0}, {0, 0}}, 
     Ticks -> {Automatic, Automatic}}],StyleBox[
   "\"A)\"", 18, StripOnInput -> False]},
  "Labeled",
  DisplayFunction->(GridBox[{{
      ItemBox[#2, Alignment -> {Left, Inherited}, DefaultBaseStyle -> 
       "LabeledLabel"]}, {
      TagBox[
       ItemBox[
        PaneBox[
         TagBox[#, "SkipImageSizeLevel"], Alignment -> {Center, Baseline}, 
         BaselinePosition -> Baseline], DefaultBaseStyle -> "Labeled"], 
       "SkipImageSizeLevel"]}}, 
    GridBoxAlignment -> {"Columns" -> {{Center}}, "Rows" -> {{Center}}}, 
    AutoDelete -> False, 
    GridBoxItemSize -> {"Columns" -> {{Automatic}}, "Rows" -> {{Automatic}}}, 
    BaselinePosition -> {2, 1}]& ),
  InterpretationFunction->(RowBox[{"Labeled", "[", 
     RowBox[{#, ",", #2, ",", 
       RowBox[{"{", 
         RowBox[{"{", 
           RowBox[{"Top", ",", "Left"}], "}"}], "}"}]}], "]"}]& )]], "Output",\

 CellChangeTimes->{{3.75724300497598*^9, 3.757243073248186*^9}, {
   3.75724310965254*^9, 3.757243129239747*^9}, 3.757243164164947*^9, 
   3.757243956471583*^9, 3.7743583427923603`*^9, 3.774358972179309*^9, {
   3.774359058726961*^9, 3.7743592582503347`*^9}, 3.7743611731660233`*^9, 
   3.7743618947093067`*^9, 3.775307671643306*^9, {3.784885223570833*^9, 
   3.784885253899542*^9}, 3.784885424265099*^9, 3.798178558776662*^9, 
   3.798178858159019*^9, 3.7981789241101933`*^9}]
}, Open  ]],

Cell[BoxData[{
 RowBox[{
  RowBox[{"par4", "=", " ", 
   RowBox[{"{", 
    RowBox[{
     RowBox[{"c", "\[Rule]", " ", "2"}], ",", 
     RowBox[{"\[Sigma]", "\[Rule]", "0"}], ",", " ", 
     RowBox[{"b", " ", "\[Rule]", " ", "4.1"}], ",", 
     RowBox[{"\[Nu]", "\[Rule]", " ", "3"}], ",", "  ", 
     RowBox[{"\[CapitalNu]", "\[Rule]", " ", "10"}], ",", "   ", 
     RowBox[{
      SubscriptBox["\[Mu]", "0"], " ", "\[Rule]", " ", "3"}], ",", "   ", 
     RowBox[{"\[Omega]", "\[Rule]", " ", "6.5"}], ",", " ", 
     RowBox[{"\[Beta]max", " ", "\[Rule]", " ", "5"}], ",", " ", 
     RowBox[{"\[Alpha]", "\[Rule]", " ", "0.7"}], ",", " ", 
     RowBox[{"\[Delta]", "\[Rule]", " ", "1.3"}]}], "}"}]}], 
  ";"}], "\[IndentingNewLine]", 
 RowBox[{
  RowBox[{"par5", "=", " ", 
   RowBox[{"{", 
    RowBox[{
     RowBox[{"c", "\[Rule]", " ", "2"}], ",", 
     RowBox[{"\[Sigma]", "\[Rule]", "0"}], ",", " ", 
     RowBox[{"b", " ", "\[Rule]", " ", "10"}], ",", 
     RowBox[{"\[Nu]", "\[Rule]", " ", "3"}], ",", "  ", 
     RowBox[{"\[CapitalNu]", "\[Rule]", " ", "10"}], ",", "   ", 
     RowBox[{
      SubscriptBox["\[Mu]", "0"], " ", "\[Rule]", " ", "3"}], ",", "   ", 
     RowBox[{"\[Omega]", "\[Rule]", " ", "6.5"}], ",", " ", 
     RowBox[{"\[Beta]max", " ", "\[Rule]", " ", "5"}], ",", " ", 
     RowBox[{"\[Alpha]", "\[Rule]", " ", "0.7"}], ",", " ", 
     RowBox[{"\[Delta]", "\[Rule]", " ", "1.3"}]}], "}"}]}], 
  ";"}], "\[IndentingNewLine]", 
 RowBox[{
  RowBox[{"par6", "=", " ", 
   RowBox[{"{", 
    RowBox[{
     RowBox[{"c", "\[Rule]", " ", "2"}], ",", 
     RowBox[{"\[Sigma]", "\[Rule]", "0"}], ",", " ", 
     RowBox[{"b", " ", "\[Rule]", " ", "17"}], ",", 
     RowBox[{"\[Nu]", "\[Rule]", " ", "3"}], ",", "  ", 
     RowBox[{"\[CapitalNu]", "\[Rule]", " ", "10"}], ",", "   ", 
     RowBox[{
      SubscriptBox["\[Mu]", "0"], " ", "\[Rule]", " ", "3"}], ",", "   ", 
     RowBox[{"\[Omega]", "\[Rule]", " ", "6.5"}], ",", " ", 
     RowBox[{"\[Beta]max", " ", "\[Rule]", " ", "5"}], ",", " ", 
     RowBox[{"\[Alpha]", "\[Rule]", " ", "0.7"}], ",", " ", 
     RowBox[{"\[Delta]", "\[Rule]", " ", "1.3"}]}], "}"}]}], ";"}]}], "Input",\

 CellChangeTimes->{{3.7572436829355297`*^9, 3.7572436875575*^9}, {
   3.757243718742422*^9, 3.757243725000605*^9}, {3.7572438606935596`*^9, 
   3.7572438723531857`*^9}, 3.7572439086405497`*^9, {3.798178788696303*^9, 
   3.7981787930281553`*^9}}],

Cell[CellGroupData[{

Cell[BoxData[
 RowBox[{"FindRoot", "[", 
  RowBox[{
   RowBox[{
    RowBox[{"{", 
     RowBox[{
      RowBox[{"{", 
       RowBox[{
        RowBox[{"(", 
         RowBox[{"tradeoff", "/.", 
          RowBox[{"\[Rho]", "\[Rule]", " ", "\[Rho]m"}]}], ")"}], "\[Equal]", 
        "invCurve"}], "}"}], ",", "\[IndentingNewLine]", 
      RowBox[{"{", 
       RowBox[{
        RowBox[{"D", "[", 
         RowBox[{
          RowBox[{"tradeoff", "/.", 
           RowBox[{"\[Rho]", "\[Rule]", " ", "\[Rho]m"}]}], ",", " ", 
          "\[Rho]m"}], "]"}], " ", "\[Equal]", 
        RowBox[{"D", "[", 
         RowBox[{"invCurve", ",", " ", "\[Rho]m"}], "]"}]}], "}"}]}], "}"}], "/.",
     "par6"}], ",", " ", 
   RowBox[{"{", 
    RowBox[{"\[Rho]", ",", 
     RowBox[{"-", "0.1"}]}], "}"}], ",", " ", 
   RowBox[{"{", 
    RowBox[{"\[Rho]m", ",", " ", 
     RowBox[{"-", "0.1"}]}], "}"}]}], "]"}]], "Input"],

Cell[BoxData[
 RowBox[{"{", 
  RowBox[{
   RowBox[{"\[Rho]", "\[Rule]", 
    RowBox[{"-", "0.038137249122188056`"}]}], ",", 
   RowBox[{"\[Rho]m", "\[Rule]", 
    RowBox[{"-", "0.038136982368456`"}]}]}], "}"}]], "Output",
 CellChangeTimes->{3.798178795382948*^9, 3.798178859061105*^9, 
  3.798178924388721*^9}]
}, Open  ]],

Cell[CellGroupData[{

Cell[BoxData[
 RowBox[{"extreme2", " ", "=", " ", 
  RowBox[{"Labeled", "[", 
   RowBox[{
    RowBox[{"Plot", "[", 
     RowBox[{
      RowBox[{"{", 
       RowBox[{
        RowBox[{"tradeoff", "/.", "par4"}], ",", " ", 
        RowBox[{
         RowBox[{"invCurve", "/.", "par4"}], "/.", 
         RowBox[{"\[Rho]", "\[Rule]", " ", "0"}]}], ",", " ", 
        RowBox[{
         RowBox[{"invCurve", "/.", "par5"}], "/.", 
         RowBox[{"\[Rho]", "\[Rule]", " ", "0"}]}], ",", " ", 
        RowBox[{
         RowBox[{"invCurve", "/.", "par6"}], "/.", 
         RowBox[{"\[Rho]", "\[Rule]", " ", "0"}]}]}], "}"}], ",", 
      RowBox[{"{", 
       RowBox[{"\[Rho]m", ",", " ", "0", ",", " ", "45"}], "}"}], " ", ",", 
      " ", 
      RowBox[{"PlotStyle", "\[Rule]", 
       RowBox[{"{", 
        RowBox[{
         RowBox[{"{", 
          RowBox[{"Thick", ",", " ", "Black"}], "}"}], ",", " ", 
         RowBox[{"{", 
          RowBox[{"Dashed", ",", " ", "Brown"}], "}"}], ",", " ", 
         RowBox[{"{", 
          RowBox[{"Dashed", ",", " ", "Brown"}], "}"}], ",", " ", 
         RowBox[{"{", 
          RowBox[{"Dashed", ",", " ", "Brown"}], "}"}]}], "}"}]}], ",", " ", 
      RowBox[{"PlotRange", "\[Rule]", 
       RowBox[{"{", 
        RowBox[{
         RowBox[{"{", 
          RowBox[{"0", ",", " ", "5.1"}], "}"}], ",", 
         RowBox[{"{", 
          RowBox[{"0", ",", " ", "5.1"}], "}"}]}], "}"}]}], ",", " ", 
      RowBox[{"Epilog", "\[Rule]", 
       RowBox[{"{", 
        RowBox[{"{", 
         RowBox[{"Style", "[", 
          RowBox[{
           RowBox[{"{", " ", 
            RowBox[{
             RowBox[{"Text", "[", 
              RowBox[{
               RowBox[{"Rotate", "[", 
                RowBox[{"\"\<b = 4.1\>\"", ",", " ", 
                 RowBox[{
                  RowBox[{"-", "50"}], " ", "Degree"}]}], "]"}], ",", 
               RowBox[{"{", 
                RowBox[{"0.5", ",", "3.1"}], "}"}]}], "]"}], ",", "  ", 
             RowBox[{"Text", "[", 
              RowBox[{
               RowBox[{"Rotate", "[", 
                RowBox[{"\"\<b = 17\>\"", ",", " ", 
                 RowBox[{
                  RowBox[{"-", "13"}], " ", "Degree"}]}], "]"}], ",", 
               RowBox[{"{", 
                RowBox[{"4.5", ",", "3.5"}], "}"}]}], "]"}], ",", " ", 
             RowBox[{"Text", "[", 
              RowBox[{
               RowBox[{"Rotate", "[", 
                RowBox[{"\"\<b = 10\>\"", ",", " ", 
                 RowBox[{
                  RowBox[{"-", "21"}], " ", "Degree"}]}], "]"}], ",", 
               RowBox[{"{", 
                RowBox[{"3.4", ",", "2.9"}], "}"}]}], "]"}]}], "}"}], ",", 
           RowBox[{"{", "12.5", "}"}]}], "]"}], "}"}], "}"}]}], ",", " ", 
      RowBox[{"Filling", "\[Rule]", 
       RowBox[{"{", 
        RowBox[{
         RowBox[{"2", "\[Rule]", " ", "Top"}], ",", " ", 
         RowBox[{"3", "\[Rule]", " ", "Top"}], ",", " ", 
         RowBox[{"4", "\[Rule]", " ", "Top"}]}], "}"}]}], ",", 
      "\[IndentingNewLine]", 
      RowBox[{"FrameTicks", "\[Rule]", 
       RowBox[{"{", 
        RowBox[{
         RowBox[{"{", 
          RowBox[{"0", ",", " ", 
           RowBox[{"{", 
            RowBox[{
            "5", ",", " ", 
             "\"\<\!\(\*SubscriptBox[\(\[Rho]\), \(max\)]\)\>\""}], "}"}]}], 
          "}"}], ",", " ", 
         RowBox[{"{", 
          RowBox[{"{", 
           RowBox[{
           "5", ",", " ", 
            "\"\<\!\(\*SubscriptBox[\(\[Beta]\), \(max\)]\)\>\""}], "}"}], 
          "}"}]}], "}"}]}], ",", "  ", 
      RowBox[{"Frame", "\[Rule]", " ", 
       RowBox[{"{", 
        RowBox[{
         RowBox[{"{", 
          RowBox[{"True", ",", " ", "False"}], "}"}], ",", 
         RowBox[{"{", 
          RowBox[{"True", ",", " ", "False"}], "}"}]}], "}"}]}], ",", " ", 
      RowBox[{"FrameLabel", "\[Rule]", 
       RowBox[{"{", 
        RowBox[{
         RowBox[{"{", 
          RowBox[{"\"\<\>\"", ",", " ", "None"}], "}"}], ",", 
         RowBox[{"{", 
          RowBox[{
          "\"\<Independent reproduction \[Rho]\>\"", ",", " ", "None"}], 
          "}"}]}], "}"}]}], ",", " ", 
      RowBox[{"LabelStyle", "\[Rule]", 
       RowBox[{"Directive", "[", 
        RowBox[{"Black", ",", " ", 
         RowBox[{"FontSize", "\[Rule]", " ", "16"}]}], "]"}]}], ",", 
      "\[IndentingNewLine]", 
      RowBox[{"ImageSize", "\[Rule]", 
       RowBox[{"{", 
        RowBox[{"302", ",", " ", 
         RowBox[{"302", " ", "*", " ", 
          RowBox[{"2", "/", "3"}]}]}], "}"}]}]}], "]"}], ",", "  ", 
    RowBox[{"Style", "[", 
     RowBox[{"\"\<B)\>\"", ",", " ", "18"}], "]"}], ",", " ", 
    RowBox[{"{", 
     RowBox[{"{", 
      RowBox[{"Top", ",", "Left"}], "}"}], "}"}]}], "]"}]}]], "Input",
 CellChangeTimes->{{3.757243738265915*^9, 3.7572437604517517`*^9}, {
  3.757243845856803*^9, 3.7572438466983013`*^9}, {3.7572439611694937`*^9, 
  3.757243963410438*^9}, {3.7743589486355867`*^9, 3.774358956093347*^9}, {
  3.774359290744824*^9, 3.774359388124906*^9}, {3.7848852664808893`*^9, 
  3.784885324246585*^9}, {3.7848854138121033`*^9, 3.784885417587565*^9}, {
  3.798178800316443*^9, 3.798178806801565*^9}}],

Cell[BoxData[
 TemplateBox[{GraphicsBox[
    GraphicsComplexBox[CompressedData["
1:eJytmGk4Vfsex7d5m217GyIyRsosRPx+hSM6hUoqGXKUsaR0kkIqojSQppMi
VEKh2qZtjKSSKZ0GJTOFMottuN373LWcN/fdXW/283/Wep715vP9fL9rK3oE
bNrNSaFQ6BwUyr9/A+u01PIbHprfO9TQOj9Px0xWcG2fxQCEbUw5wxqkoUZw
vYdJ0Cw4TcimOB8QwfIiUXnbdh5MWXtC3cGMik+kq/3Odgnh3dfvOg7fp+DT
bePz0yCO9lFL+dq1+8Cwaf3P+fDfcM9/LgYS7yPO/+/78lqnCr9ZfAJloQIn
JU46UvojPaVejUMV4/j0eJoY+rJY9x5v4MSMlT+9vSIEsejrt6pvHvw4tPRy
e2cGN57XG9ihsF0MPVsL2aNBk8BNv3Hpu0UtDFTcBeZJOvqp7OqOnBiGxTdF
TPZsoGE5K86/7yQFG9ySHEO4hNFsU2igTAof7vCUnGs8zot95vVie16JoHXc
btMf52dAqMjq4jJlOm5ZwgxmFLwHo4ht0ixlQVytqxRrXciJ6c/2Pzj3Ow1l
x1TN49nD0PCpxnrCohhSNG+6hT2lo0JFnaqZ0BAoeldUn7lFw7eHp27ymM+D
BXPD/KoSYQyLqrZ+VMGLjMOuY3IefFiXaVv6850wBhr75auw58ArRm5dfK44
ennl9hvv6oBg5u3vmywEUMTXRuQRkwtlj2lxv2sSwzzreM3mqjHw2q+Sw2OZ
BWXTKw94tdNxQl4wVlfrOzRxHwp3r6YhJdiTorB9DpJrpl45S4tgkkK/XpgD
LxppqWX82cCHazyoEmtdhTH6t5NplQwKMgL506qDxfF8zoCEtl03XLer/iD/
hh9XvdsgqqnLjVuczmWzL4thXeyS3pElE3DlastxFctEMOE/dr9kiI72g2tW
CK8aBOGKlUZyH2ko8fO67oOeWbC6J50UbiWCOXtD1T0X8eK+xAJ9Oh8VQ8y8
yvcoCqPROjtvfzcK9nvON7rv/PX+Ys9BjYoeyEjcVs99gx8nnEI9cB83Dlet
5jl/WAzNT0ucM3g1AWPdNkoelrFgYDq8ZtdPOoZtcZkJKR2ADY9py4Y6aahQ
YPDy4INZGLnQeWHCWQSNE35Tdprlwb2BW4bNlKgolSkpOcUpjFKzf2VHnqLg
367TfZobxfE78+n8YHAv6FUqvpwM48cz4MCfHMuN5UcZOk7eYrhs6ugqS4VJ
IHiPGjpePvePfDIT83cWPeQi82mSE1+7qnMCiHwyfzRWJH0aBCKf+kk1+swl
XUDkczZydUTI0Af49tlwDbNWAnNKmn32OTbA8ePZqqfuLELDXB49+lQ5sDZl
m7j4y+HbRnX7i0vTyDxT/nsRectO/2bo9F2AzJv4X3ZaOlGzQOTt7a7qle4e
I0Dk7Xebp7s3hfUBkbeteuxL/MZtsFX2isI2XgY2njBQT3zRDCu1Dz5eXCiF
/Aeop+LX1cAtH+2coWhZXClv8ExgIxOM31fj79pLsNlR+9Kda7vJvLqfztAv
0xYj8xrWWxxEH6eQeXXpC5GRCBkDIq+5M31GW6j9QOT1zZid32d6B5lXRtfa
UC3Ld3CR13G676kkKmammRZsrgXRQz98Ta7KYLJkR0LtPhaESLBKmjfIY2uJ
34pxnsvg4nOT8UOvG1LFL5XZfOTFy7kZnelJUzD3Uq5479cpkGB1d4RJcePS
ZU5z7Ngh0gdfL85osPR7gPCBheLg/jeCnyH5WE9O1FcG0prkkqOPNsFHpzh/
+2xpfBOvWd0eUUX6IuCzm/+2fhrpiwQvHVUhc07SF0bjumbOqeNA+KIgiy/T
13sACF/4tnLvdqJ3kr7Y0WkZV3HpPZiNPJOrt5bE23/Ha1kfqoOaELt1bvIy
GPg2SDwhtRRkDFbOSH+WQw+BK3LNMbfAsDzb+EBGOxQI2tH2VlDRdqO0ijtz
EmQUVwm6pbABWfZW1/W48HSA7hbt/cOkj9bEK9zPdegFwke3KcpZq560Ant9
qfePwwzskI+t2HjzDURbcF40NJBGV/ZrioxLNTS0pHMM672FokVlRlqBwph3
ejStrm0UXFh21QdvzMNl1lKBOm8OXDod/IfU7lE4JX52yI/VBw/bLOlXVvBg
G8MsdTiGDf2GzTq9jj9J/61WaPce7hMn/Vf8/lz3zBAn6T8nTTq3HU4A4b/4
2iuaPUsGgfDfse0lXh+vdgLhv8nQING9+AEY3mHaawUkUbDbIzv8XD2khc7n
DbcvwkPKAzY1yuXga3FAlpUmh/sKAu88yr0NVu8CL3vVfoH6h3bMNXX8eGex
XZVp+QTka38di/nVL46mUX8uLedEI03vQvveYdKvfloBgzI9vUD4dfrl6paU
C18gXT+jShkYaO0vd1BWrxlcC4tu35+QwpiNTfPl9s/hvh5LNSijEdQFI0xt
Poig2FYNq4z+EWjpSPY57ULBDNOdps4TFCzIY7K1BkdhyCzhhOZkDxiPPvH7
OsODJp0HLV4nTIP7xF8/bWWnIK+8rGVM7xmkny8V/8JFw5cJd+/m7OuEriwr
dfYzPiR879zSli8cuOD7EO8Vtw9s5CJ9/6ltvwolbgII3w/fKEq9Gvrruf/6
vnj8ceOOlk4gfG8uVDrGc+0DzKfsKDjaL4GGbzuYlcINIB7u9L2ochFy2Nb0
c54vB/FXYstjo+WwevDz5sX9KfCI86jaMmorPLzg/67SWQCbTvom3LeagPBs
M7826iy4sxVEB6M40Vf5zi0nlRGyT37c8rxQpNsHRJ8oWtFcjea/QLha8kiJ
EgOF+FsVToU2g+3YFY3Od1J4/WxIiVLtc1heHB3gV1sPu9bd9Nx9TRTNS6wk
pANHINtrfen6dAoy2RNvFEso6Na9SYdbfwzuvrm2XkSiB2bMTqR1+fCit+0F
uqnMNOQtElhnGjEFF6Sa5g9nVMDyqGJVvkM0PK6RGRAX2wGPX8zopa6hItFv
J+uqT6XmL/Rb2sCkkUkYF9lv0dauK/sLJ4DoN8G2PO+hrEEg+o3TczTCf7YT
iH5bKpwQr1L1AYLKa45Jf5LAtYkhYqd0G+BFONeZpCeL0ISupre/shx6RNoe
BYXIYZZjfV5CdCp4Xwsf4l/6GRROR4h4pQmgj1HwMXfqBDjaF/qoWc/Cbud9
zva+nLih1n2jqcUI2Z/26d1qvU59QPSnaJAepVS2DXwVb/CfZTBwslmPHpLa
DOU0nh/hNVLI5HJONxaogWu9cRya1Dro2PFs57dpUWzev3m2Tn8EzEP/7Nhb
R8EiZ0uFyGQKrpk8dt9z6xickJfNmUvthu1j/T73bvPi3Gwie/jTFNjceCko
yJyCycg85YO1ZfD4wyOhyGwaOh/SbI6Q7QA/tvMtSgSV3K87thdU/XNvH4n3
Uwpli5F9fvJq3ZmqGiFyb3PcXv5x5vPC3v5oeEdyMIOH3NuJW7akt5ZyItHn
SuUvahv9KEj0eW/dzi+F4TNknx+PUZzkfv0TWrQCUuWOKGDiXVFbZuU4iFko
sSU9lFBlBZj/8X4E7oz618VrqKD+K31VZd8hEF7NLqR/U8X12+K0DaMHYAVd
dfJWvRp2nEsPz3Hog8yonuyshGUYms+z43x5F7RHWxRVhS9HetflG/km7fBV
qetT+y5NtBtVudSr+gkcti8+GqGsjTlpasgq/huMRYOZlyN1MJdD9ITt5kaY
LNPsX+6ji6LPVOe87V6AuHGuzXM3PYwpDemWbCkDyWNbDbod9FHcJy6zMebB
/9wnA7U0etMecXKfPHoVmta7SpT8HtC8mRlgzhIgvwdSNwctb9DjQ2JP7Hk7
bKKmubD/t2YqSIhYi5F7gn4w914US5Dc/+I23KxHXFQk+nhsbpP/UMLCfh96
M7liIEmM7ONwpTznwyhE7vf8FMXa5AAqEv3zMFGgVejlwv7WuW+5bedrMbJ/
xs5SXHROCZH7e77G7Vn4XSrp05lD3br9XQs+/c3V1Wdrlxjp0yfcwrWud4XI
/cz7uniXxtMFP2Re17m/b2TBDydPPlfv+iFG+sE8RLLwTL4QuX+9s2k3RRoW
eK/ghi//5P3WRflDb03FSd6bKr5XXz8jRvJ+/o+W0qxfe57gfdpdp0L7lSDJ
u4atpv5DV36S98qavTYOm/hI3h9YGrZGb+BBgve91I7CoHAuJHi/VrnYv26U
AwnepQptQ0u8KUjwbhdosNNbfY7kfZPGutpJFpvk/ZK+Y4aK7RTJu1tDp4ua
xiTJu1JawIEsrnGSd0UZaoeo4CjJu9IfqT5+DsMk76ERRY/Wyf8geb+a/DOc
g2+A5P0J1bzpXmsfyfuQg0dS2Eg32J5/vrNK3wBz647E/O3SCR+8eB+mq6/E
mku6u7ny2+CaKM1so7AhivzxveoI6xOsOWm27c9BQ3SqNV/Nuf09WJUaJaa2
GWHSzRdHZhrfwJHns3LxlcbIrExdvvZqPfBfi6uJLFyFDJMvxx5aPYcTBtbz
7AwTpJtUPSicKoXlSTUH9WNNkdEWsHabVC7oNErR9h9fje+ny6pqgiP/Zx4P
6sITihSdzJeWn712bgydzAs1YoDqUUUn+X/drsQW76CTPLs73u7kGKaTfLr5
JM2G/fo+K64PG6v8xRnxvsmsMvOUNFXyfElN2O3fZ+L/At3B7csENy8h76vf
yndCPQPybPZZccV49mry/C/Agrte
     "], {{{}, {}, {
        EdgeForm[], 
        Directive[
         RGBColor[0.6, 0.4, 0.2], 
         Opacity[0.2]], 
        GraphicsGroupBox[{
          PolygonBox[CompressedData["
1:eJwt0kVWFQAAQNEvU5ywBNYBSIN0twp8urtTAZFUkG6lu2F73AGDu4F3Xniw
Lbc1JBAIfGCcBEL5SAT/mKWLb7ywzy8yuWeLCVpJ5IK/DFPHKwfMUMQTu/yk
g0j+M0c35WTxwDaTtJHEJSuMUE8xz+wxTSdRHDJPDxVk88gOU7STzBWrjNJA
CZ84YoFeKsnhM9esMUYjpURzzCJ9BMklhRvW39s2UUYMJ/ymnyrySOWWDb7T
zBdiOeUPA1STTxp3bPKDFr4SxxlLDFJDAenEc84yQ9RSSAZhJngDa189dA==

           "]]}]}, {}, {
        EdgeForm[], 
        Directive[
         RGBColor[0.560181, 0.691569, 0.194885], 
         Opacity[0.2]], 
        GraphicsGroupBox[{
          
          PolygonBox[{{206, 9, 10, 184, 227, 223, 219, 215, 211, 207, 185, 
           228, 224, 220, 216, 212, 208, 186, 229, 225, 221, 217, 213, 209, 
           187, 230, 226, 222, 218, 214, 210, 188, 189, 190, 191, 192, 193, 
           194, 195, 196, 197, 198, 199, 200, 201, 202, 203, 204, 205, 
           274}}]}]}, {}, {
        EdgeForm[], 
        Directive[
         RGBColor[0.6, 0.4, 0.2], 
         Opacity[0.2]], 
        GraphicsGroupBox[{
          
          PolygonBox[{{263, 7, 8, 231, 269, 268, 267, 266, 265, 264, 232, 233,
            234, 235, 236, 237, 238, 239, 240, 241, 242, 243, 244, 245, 246, 
           247, 248, 249, 250, 251, 252, 253, 254, 255, 256, 257, 258, 259, 
           260, 261, 262, 
           275}}]}]}, {}, {}, {}, {}, {}, {}, {}, {}, {}, {}, {}, {}, {}, {}, \
{}, {}, {}, {}, {}, {}, {}}, {{}, {}, {
        Directive[
         Opacity[1.], 
         AbsoluteThickness[1.6], 
         Thickness[Large], 
         GrayLevel[0]], 
        LineBox[{1, 51, 43, 35, 27, 19, 14, 2, 52, 44, 36, 28, 20, 15, 3, 53, 
         45, 37, 29, 21, 16, 4, 54, 46, 38, 30, 22, 17, 57, 49, 41, 33, 25, 5,
          55, 47, 39, 31, 23, 18, 58, 50, 42, 34, 26, 6, 56, 48, 40, 32, 24, 
         270}], 
        LineBox[{271, 272}]}, {
        Directive[
         Opacity[1.], 
         AbsoluteThickness[1.6], 
         Dashing[{Small, Small}], 
         RGBColor[0.6, 0.4, 0.2]], 
        LineBox[CompressedData["
1:eJwt0UVSHAAAAMHlCTyBd+BQuLvbBk1wd3cPngCB4O7yPfrAoe9TNWHBttzW
kEAgMEI4/1mki0o+OGKeTJ75yxStJHDDJsM08MkxCxTxxiGzdBDBCUt0U0UW
L+wzTRuJ3LL13ddIMe/8Y45OIjllmR6qyeaVA2ZoJ4k7thmliRKiOGOFXmrI
IZl7dhjjJ6VEc84qfQTJJYUHdhnnF2XEcMEa/fwgj1Qe2WOCZsqJ5ZJ1Bqgl
nzSe+MMkLVQQxxW/GaSOAtKJ55oNhqinkAxCjf8CiqA9FA==
         "]]}, {
        Directive[
         Opacity[1.], 
         AbsoluteThickness[1.6], 
         Dashing[{Small, Small}], 
         RGBColor[0.6, 0.4, 0.2]], 
        LineBox[{184, 227, 223, 219, 215, 211, 207, 185, 228, 224, 220, 216, 
         212, 208, 186, 229, 225, 221, 217, 213, 209, 187, 230, 226, 222, 218,
          214, 210, 188, 189, 190, 191, 192, 193, 194, 195, 196, 197, 198, 
         199, 200, 201, 202, 203, 204, 205, 274}]}, {
        Directive[
         Opacity[1.], 
         AbsoluteThickness[1.6], 
         Dashing[{Small, Small}], 
         RGBColor[0.6, 0.4, 0.2]], 
        LineBox[{231, 269, 268, 267, 266, 265, 264, 232, 233, 234, 235, 236, 
         237, 238, 239, 240, 241, 242, 243, 244, 245, 246, 247, 248, 249, 250,
          251, 252, 253, 254, 255, 256, 257, 258, 259, 260, 261, 262, 
         275}]}}}], {
    DisplayFunction -> Identity, AspectRatio -> 
     NCache[GoldenRatio^(-1), 0.6180339887498948], Axes -> {True, True}, 
     AxesLabel -> {None, None}, AxesOrigin -> {0, 0}, DisplayFunction :> 
     Identity, Epilog -> {{
        StyleBox[{
          InsetBox[
           FormBox[
            RotationBox["\"b = 4.1\"", BoxRotation -> -0.8726646259971648], 
            TraditionalForm], {0.5, 3.1}], 
          InsetBox[
           FormBox[
            RotationBox["\"b = 17\"", BoxRotation -> -0.22689280275926285`], 
            TraditionalForm], {4.5, 3.5}], 
          InsetBox[
           FormBox[
            RotationBox["\"b = 10\"", BoxRotation -> -0.3665191429188092], 
            TraditionalForm], {3.4, 2.9}]}, {12.5}, StripOnInput -> False]}}, 
     Frame -> {{True, False}, {True, False}}, FrameLabel -> {{
        FormBox["\"\"", TraditionalForm], None}, {
        FormBox["\"Independent reproduction \[Rho]\"", TraditionalForm], 
        None}}, FrameTicks -> {{{{5, 
          FormBox[
          "\"\\!\\(\\*SubscriptBox[\\(\[Beta]\\), \\(max\\)]\\)\"", 
           TraditionalForm]}}, {{5, 
          FormBox[
          "\"\\!\\(\\*SubscriptBox[\\(\[Beta]\\), \\(max\\)]\\)\"", 
           TraditionalForm]}}}, {{{0, 
          FormBox["0", TraditionalForm]}, {5, 
          FormBox[
          "\"\\!\\(\\*SubscriptBox[\\(\[Rho]\\), \\(max\\)]\\)\"", 
           TraditionalForm]}}, {{0, 
          FormBox["0", TraditionalForm]}, {5, 
          FormBox[
          "\"\\!\\(\\*SubscriptBox[\\(\[Rho]\\), \\(max\\)]\\)\"", 
           TraditionalForm]}}}}, GridLines -> {None, None}, GridLinesStyle -> 
     Directive[
       GrayLevel[0.5, 0.4]], ImageSize -> NCache[{302, 
        Rational[604, 3]}, {302, 201.33333333333334`}], LabelStyle -> 
     Directive[
       GrayLevel[0], FontSize -> 16], 
     Method -> {
      "DefaultBoundaryStyle" -> Automatic, "ScalingFunctions" -> None, 
       "AxesInFront" -> True}, PlotRange -> {{0, 5.1}, {0, 5.1}}, 
     PlotRangeClipping -> True, PlotRangePadding -> {{0, 0}, {0, 0}}, 
     Ticks -> {Automatic, Automatic}}],StyleBox[
   "\"B)\"", 18, StripOnInput -> False]},
  "Labeled",
  DisplayFunction->(GridBox[{{
      ItemBox[#2, Alignment -> {Left, Inherited}, DefaultBaseStyle -> 
       "LabeledLabel"]}, {
      TagBox[
       ItemBox[
        PaneBox[
         TagBox[#, "SkipImageSizeLevel"], Alignment -> {Center, Baseline}, 
         BaselinePosition -> Baseline], DefaultBaseStyle -> "Labeled"], 
       "SkipImageSizeLevel"]}}, 
    GridBoxAlignment -> {"Columns" -> {{Center}}, "Rows" -> {{Center}}}, 
    AutoDelete -> False, 
    GridBoxItemSize -> {"Columns" -> {{Automatic}}, "Rows" -> {{Automatic}}}, 
    BaselinePosition -> {2, 1}]& ),
  InterpretationFunction->(RowBox[{"Labeled", "[", 
     RowBox[{#, ",", #2, ",", 
       RowBox[{"{", 
         RowBox[{"{", 
           RowBox[{"Top", ",", "Left"}], "}"}], "}"}]}], "]"}]& )]], "Output",\

 CellChangeTimes->{{3.757243848319292*^9, 3.757243876232723*^9}, 
   3.757243913542226*^9, 3.757243964482164*^9, 3.774358344452681*^9, 
   3.774358973079431*^9, 3.7743592982483377`*^9, {3.774359332038981*^9, 
   3.774359389213195*^9}, 3.77436117454985*^9, 3.774361895536848*^9, 
   3.775307673982806*^9, {3.784885300254483*^9, 3.7848853253619967`*^9}, 
   3.784885418852364*^9, 3.7981785599834003`*^9, 3.7981788599346533`*^9, 
   3.798178925069195*^9}]
}, Open  ]],

Cell[CellGroupData[{

Cell[BoxData[
 RowBox[{"extremecombine1", " ", "=", " ", 
  RowBox[{"Grid", "[", 
   RowBox[{"{", 
    RowBox[{"{", 
     RowBox[{"extreme1", ",", "extreme2"}], "}"}], "}"}], "]"}]}]], "Input",
 CellChangeTimes->{{3.757244154939592*^9, 3.757244173020293*^9}}],

Cell[BoxData[
 TagBox[GridBox[{
    {
     TemplateBox[{GraphicsBox[
        GraphicsComplexBox[CompressedData["
1:eJyt2Fk41P/fx/GxZjcMZYmIEr+QUYj4fISihIoorSJr2VpEkZKlopKkZClU
pCxlHctQSRGyJInsOw3GOuTuvq//vP1O/mf3nLi+1xw4mufj9f7K2rnvc2Al
EAiRLATC//71rFFRyKt7rVfQz3V6aYmEX1J8qgcMRhCftPBp4nkerORTa6d9
dhGx1Xo4WhQTMLVQUHpXJwf2yfC1kkigo7diFa43e/jwWU+vuhCNPlRuM7U0
j4TxIZuHA5PFlUijfvfsUsAOfOr/PiKY+f+Yz/9f3xP+85FWCSoYMviJ7me7
m6xCREwYvm6/qmoK6SLONd2yHNiFQnn+Zg8rRk8GW+XuzKPCwaH3Q3bcONLg
tSWL1G8UQR45JHOQiFXl+GIfO7UidlLsvTGDatQuVOnXyiaMXeVP9F6fHkc9
20XU/VJXYCrlrtvANQJmHx2iBHUtIt19lz0lnq7AMxHbExRZJtCAXi3xVJUA
7jnn1p5b34n4Co3uKMqRsIbI4DAqzUNHnONEfpN70YHtLz9q7+PH97PSul8k
zKFtva7NFU2sWJTS2+W/ih37jF2a/eE3gzQDbcQocryYl1xXJh08hOp+Vu6c
NihCB/NaP5ycF8YyZTXrdPloyJycZevLyY2bLszFcegtofKUS72WKUvIP7hi
Z3YZJxYfibjktWsS1bzcVTLbzI8vqpS7BDO6kWOYlHFkljBeP360gqJVjjSo
GVpeaZ3oeGe9rUebAN5lJiZ/PGcGjXDO5w3T2TCmWBg9JLPhrOj7+i//zCKf
nCdj+wx48MezkjVbK0eQo4d8JodhOvJHnCe3+pHwtDTvLTWVMaRvc4/USuHG
BB97gszBP+g7a3Zm9Q4CTpAZJvvv5cTY5Zna3slJpG/HJbr9KD/ejjc8yV7Z
i0Q8uZMrfISxQcTj8rxzH5BRs+d9x+pfSOEHMZb1pSBOWW3+Xoc6jdaF4f1x
YezYSif4/HoqKy60WW9x/cMcemhe0SLdwI0DzT6lbKWNougHrVfkDR8juS+8
lySLSdhiVH8j/9ZR9PrqoISNGA8WnX2o9qpvEZ1fekouCyTgzNOXN9iLc+LV
X4v0m43pyFfXkXpKlh+z5HkZcj7rRcP2S1+PHxbGEWweii5iH1E2q5+CIlc7
Mu53bKdxE3H9NZeoVKNpFBnKkrK7iR0fZ8gIjgaz4sWszr2HlOZR2mObWvZY
biw7+COVNXgM0XtN1toZ3kKdS6atbu0k7G95ZMG3ZARR1Lec59vJg2XyN3/2
frWIRtvyLc4lELBW1A4560UOfLFAmL3Tm45WvVy5co6VH1898VNIdqwXfTs6
P6BsJox/duY/bxj6iJxiAmjc69tQpDdp0U2eiJ01fS4d55pGqbnNcxcZ7NjB
9oythQsrdiU5mMkcmUfkd7KfZ/y58WBXiIDt1zHE/D3eoF2h/vlXPwof5x0u
fM0G/dDLjKze2j2NmP0o/P21LOHnKPRDM6FSPWdND/SDLXhboC+tBQ21aejn
VIviN8WNzmes6tCVKxnrglLEsXYWB5k0R0WUfRnaR9ykcMvXDRZ31iej/9aD
nBdDGtZjPNAD8UfmKpuCFxGzB99PVGw5bjcBPdhrUu6wz38AenCIzLjHrdWB
DkhGy9hwiuBvVzdvePypEW1R9X6zumAVFvDiCoo0rkTxzqqZtFBJrC29+QOP
WQ7S+l6BTVXX4BYr1XspMQ7Qk5MhaeqlqkToSWB/0VnSFAF6cmLAV0LUlw49
yV0Y0LTkGoaeNNPNXdtIXdATsZ7tl1UMm9EdTqv5gfKVWOFlsk7+/mokeO63
i/YDCfxsZVdU9RkK8hWlFDfukcZdxa4bpzjuQ3+eC98rNfnBCf1hq5IqOj04
h5j9UVK0/sO4RYP+jN5ZUKKo96EXHzxehZsKYRPZUY8G3jaUeKkvM3hQBIvW
SyWG+tWjH9Z33SwyxHBzpHJFZ+B76JVX2zE3m2Eh6FWM46Z1fHqs0CudKTVd
26Qp6FVx+oqXLk4j0KvT7ewO1qTlXh3tNrxbdu870p34IFW7cyV+9i1SZee5
GlTpa258TFoC+zSdFY5KKkESm7csiLVJYReeaKnGsHjoWzGvudDpMi7o2xrZ
rbzHnjIQs2833NUsVT3GoW87ImVSs/b2I8lLKuzN9UT8nCCXvvVtO2LsLnH6
fUEE90nfKjOLa0ChBqx3NDaLYTvGF4LEkQpU1/qCZZzchMrESzVVPPlxbshk
ck3HJLKnmFd4xy6h+5T1PDVOLFhp3ufkKodJFCR8k+ZKGUDZHYak6I0cuENE
N2k8jIFoGo2b+q1moa9YptNpfEAY+lr6Pbx3gcYKfbVVJrGb42nE7OuD6mjl
vjWj0NeAg8WOPx50Q18Zl88KnsYtSMTJX3U7z0pM7LXLCAivRcmXl3LHO8Wx
j9yISaUcFbkYeElSkqWwV75nSnbWE+hxw2vzHP0abuhxieogPSxiATF7rK3s
VGDRPw499lBxH5Xo60eW1uEZjPtEzFK1rfXp7V/ohXraezkkgk3dpLwlyY3o
aEHhk9TpVTjCrH6JavERpZIp686mfUUqvIE6Ji0CmHhAyShteAK1dyU6hxwh
4DSdwzq20wRMyc1hqIxOIppu1FXlmT60bfKt6+ACB9bu9jb4EjWPHKYfze6S
nEO51NJWOvkDSo8oEf7FJoQ/Rz17lnmmGw2mG21gfFiBmV4cbe3I4/dc9uKy
08YnXmZs4EVHh4c84e40YnoxE1uY9ODyKHhBnXrz9VBrN3hhwFdC54hpQUtP
D+X7DYvirU1dOe/465BwgPVY4TtxzL6rcpg1goqEq4j/3AqVwp9G2/avHn4K
vry57db8zpYHfLmeoevawbWImL6ckUuJt5afAF/o8fa3C9UG0Pj7bRwRF4hY
wUjoqObSLxSgkDhRvFYEC3K3ywRdbkS76NFK3c2rcNxN3+K11R/RP0Wh7q7V
tcjJOM7eIUYQ6xUbiYp5TqBsx90lu18QcA5jukH270482btvE7s6HT1riNkt
INqHCHpXk3ucObHTrtskHYm/u0ucx1gncA7dXlW/dCGtDKkEF61bcU4IX1F6
6X73VhfK/7RATtLnwkz/QmoqgpLylv17MTKjqe3PBv7d2nl0y3DBNGL6R+zI
daKlj4J/nPaTgW6L3eDfP/xRkfLvW9BZauUlsZ+ieMdjX2KQWh36FMB2I+Gt
ONYlKZA93lFRn0BH9llfKZxlVZsbFZoEXq4PCRRwTOYBLw9aFDgr7FxETC/3
VR830zGYAC8tX/Qq9FsPIKqfyCZrJyIWPksmlEh2IBfZWO6bIiKY0Ugm+SY1
IqoQx++AylW4kM32hRZPJYrpv8uizFWDhg59ODw0L4gbPfYv1qhPIP3L57tO
1xBwoa2hzPVEAjaauZRqf4COrkpLZv5J6kVH6MPOz59w4j+LjxnjP+eQeexn
Xt6cOTRzPVfOu7oU5bZk813PEMK255QbAyW7kDvDNp4QyAX7unQdm8m/7wH7
XWsKD3txg+drfkhbb9JhgXsg69X0YLH0HHhewHUjqLtlAjxP1+p/8bB7GDzP
2UVaerjYA56bLaSE0S3awfN0EUEtl7+dbFVxT5K6KIOnsm68X3CuRkSDtYyV
dmtxVD7xQIxfKUqZdKuJVJLHc0WVJ4Q7nv1X/4t4igJ1nATBf7nPR2fYy9jh
HvDxt13o3LMI/is0pI1Y5k+B/6dSmsU+b6aB/7yypfWvtAbAf4lKBZ6K3k7w
n4P6Pvb5tRbwf6KUj3Tp5lc0nW9s/ui0LL42IjQXU/UB9sAepbqRY0lCsAc2
bgqXTR7mhD3Ac1nQ92vxEuwBxaUukonNDOwBiaNWV6MujsMeUDIRSfz0ZxD2
wJ2lvB3mDt2wB6z7D/CEtLTCHjgx5BWqbtmABiZt52wnZfCA2niC34pPsA8M
7daqc6jwwT4YSukPle1Yvk84njlnVkgyYB9cn4ktUtWmwz540zLb20Acg32Q
bafo4xXRB3vAjMH7ur1s+X45PkVuXL2WC/aAiUzzwppQAmbugV9l/9Qe05hd
3gO9E8ki6ydgDzQc5ZBWGh2CPVCn3ZGjodIDe2BhzPncL2Ib7IFUq+jZYNyI
7O461GzLlcF5P9+kFL/5DPtgvXAmi34BP+yDEqN2GfPK5fun8Jx5TKbyAuwD
e/8tH3dP0WEfrL95yMBb8zfsg+MLG7/oHu+HPbBZT96DPZEIe6DBR//DqmoO
zPRd8Z8AldTDy/fT4tOZ8K8VXOA7VfnLhWMdy/fTQcam59qps+A7L0Oomydg
AnyXrmNcP+g4DL6LOrV1k+73gO+rh4IiqzPawHfR1YP+7/IbkfTxIa1XD2Sw
0Z8u1pjwKvB+kP3urfmbAuC9qwvafnn78v0lqaeUP0ZZAO/TCEbFn62mwHvD
RL0fXLW/wfudcuGaj6v6wfcLtfHTt6SFwHfVXx2fFQ9ygscXPEPiNF8te1wf
F/sgR5IbPH4eu2bSm58F7jfBX1ffpXTPgseu989Obk2fAI9/lvimaaQMg8eP
eIdUZT/1gMdib428xQjt4DHXDXlV56lGdOnjxjMOoTL4fHvKCR9GFfgsfICt
49esAPg8wdDWIQcu338rxOsc3dkXwWfjTG2HL8FT4POXcKwxw08Dn0uCLOdH
WQbA4yxKZcG640LgcVTYsz9v//af6WcYjdy079uyn9bjm/pqd3CDn17b4ke3
ybPA/fg0PYJjNcsc+JnU8cN0qXxi2U972/3W74fBzyZjS2GL7h7w8+tA0LGz
G9rBT3r+U512UhPayPgSWnZFBqvFv2CkkKvB085URqTuJkHwtHnfYceZxOX7
U2NeQIlHcRE8PfXc0vVKwhR4uq2wL9xSlgaeOsdPCWCpAfCzl7XuVXigEPjp
4W3oHlDBCd4pelYF/ts7kT9zuVr1fODdfGz5uTBzDvCO3Worbfg2ATO96/qo
3Z1qNg/eHVkkNnG9oYN3yOfu4exHNPCOHl+pFkcaAu/UZNM8OI/0gHfXfnan
x/39XTG9c428+f3mvWbw7u39fbsLGHWIfxujgDS0DlOLelma0ivQRtK6mfha
BXxDPC2xtzkPvQzuy0iPUsS610x5+1xj/quPSqUehNLvy+/LsK+A3OHnXOCj
xeyzIusiVsz08ZnNCu49FxfBx3TrN2FZFjPgo3LjMWpd2AT4ePHu13cHvUfB
Ryr5QN5J0X7w8UiCa+hhni7w0ISWvpBtsfy+7WlDeUldHA94GOVjYmc/w4aZ
HvrtCMk6prMEHuoFhrbalc+Ch9tOBcXdiJ4EDxM5vW2IO3+Dh+MqSc0yNwfA
w76hzC9XlLvBP58l4wD91YLg3xmOwgeqvZzgHzn2EGp5xIKZ/uVyuxuv/MYA
3/oyLt3LkiGBb0mmahejMnjBN5pnTVNUAjv4Ni5EiAkVIWCmb/XurtGc1+fA
N8NZa1PKWjr4djDym98JKRr4VtV4roFmOgi+ed+jT6S96wbP7syEeZiqEMGz
EEer/u3UFeCZXk/ClYcb/u6i/3jWu0vmG3fyAnglcCtwhX+EEPhkbf6HaBmx
7NPKQztpWXp84JNOPJd0xDQ7+EQcb6tL3kvATJ/WcB0xmxiYA5/iT9+7b+tC
B59Kh3QSY2xp4FOe20T4i4xB8KkKd/XTBHvAI33NAybKV4ngkcLGCxsQmQs8
OsC2pzXbkxUzPVJ9bWNG4V8Eb2RXd8ZOjQqBL50GA2tTKpZ9mRN7MtITwge+
RJiWun1eywG+mLjv93vqQcBMX96nPm++JzkPvkzLqGvdiaCDL60HLNq5/Gjg
y4kncd2+nYPgS17hbNAJjR7wRDN8bF7q1fL7xN7EpquOblzgifaZ26SGaFbM
9EQ9Itt6p8EieCFXZdo/IC0MPigPi73d1L3sw8ZjSXuG0vnAB1HOH+fEt3KA
Dz8vrH2pe4WAmT6QpUQ2E7fMgw8s75wY7xLp4INVfKrrtxs08OGVTsJS4Pwg
+JC+0tLllUkPeFBhFK36vXz5feT5fuUVlWFc4IGyXAw1NJUVMz14VHq1U/vo
IvS+PPQdNVtTGHO40tM3EESgd2qjBxV596+B57D4b1RZm3XwrIQrJQcMlOD5
fwCyMXhT
         "], {{{}, {}, {
            EdgeForm[], 
            Directive[
             RGBColor[0.6, 0.4, 0.2], 
             Opacity[0.2]], 
            GraphicsGroupBox[{
              PolygonBox[CompressedData["
1:eJwt0uU6HgAAhuGPv5yEg1HTptsnFobp7u4FJibHdHdzZm7X5cd9As/7RgSr
U6tCA4FACN0kEkY4kewxTQefeWaHX2RxxwYTNJPEOUsMUsMLu/ymmEe2+EEb
UewzQydfyOaeTSZpIZkLlhmiliBPbPOTdqI5YJYuvpLDA/+ZopUULllhmDpK
iOGQP+9NKsgllStWGaGeUmI5Yo4evpHHR65ZY5QGyvjAMfP0Ukk+adywzhiN
lBPHCQv0UUUB6dzyj3Ga+EQ8pyzSTzWFZJDAGX8Z4DtFZL7t4QSvT/ZC1Q==

               "]]}]}, {}, {
            EdgeForm[], 
            Directive[
             RGBColor[0.560181, 0.691569, 0.194885], 
             Opacity[0.2]], 
            GraphicsGroupBox[{
              PolygonBox[CompressedData["
1:eJwl0FVOA2EYhtFp0RZ3l+IOa2EJLAASdsKWcIq7u7u7noSLk/973rmbWE9f
d284CIIQ/cwQIcogVT5k8Ok+Z51OXUEa73qWZncRSTzqQ4ao1pl8uS/YoEtX
ks6HnqPFXUwyT/qIYWI6i2/3JZvM02orIYVnfcwINTqbH/cVWyzQZisllRd9
wii1Oodf9zXbLNJuKyPCqz5ljDqdG/r/YTeeHZbo0OVEedNnjFOv8whxq3dZ
ZoIGWz5h7vQeK8RptBWQwL3eZ5VJmmyFJPKgD1hjimkG7H/tMD31
               
               "]]}]}, {}, {
            EdgeForm[], 
            Directive[
             RGBColor[0.6, 0.4, 0.2], 
             Opacity[0.2]], 
            GraphicsGroupBox[{
              PolygonBox[CompressedData["
1:eJwNxtc6ggEAgOGfk7oNl2BLycqWyMpWVkQJWSF758AV9x68z/e15ErpYnMQ
BE1kGTAhDdPqnzhnj2Um+eORM3YZ5Js7imwzTxvPXLBPhimG+OGeElkWaOeF
CgesMM0wvzxwSo5FOnjlkjyrJElQp0aZHZbo5I0rDlljhhG6eOeaI9ZJMUo3
H9xQYINZxujhk1uO2WSOcSJ8UeWELdJM0EuUGH3E6eefBhh/Jig=
               
               "]]}]}, {}, {}, {}, {}, {}, {}, {}, {}, {}, {}, {}, {}, {}, \
{}, {}, {}, {}, {}, {}, {}, {}}, {{}, {}, {
            Directive[
             Opacity[1.], 
             AbsoluteThickness[1.6], 
             Thickness[Large], 
             GrayLevel[0]], 
            
            LineBox[{1, 59, 49, 39, 29, 19, 14, 65, 55, 45, 35, 25, 2, 60, 50,
              40, 30, 20, 15, 66, 56, 46, 36, 26, 3, 61, 51, 41, 31, 21, 16, 
             67, 57, 47, 37, 27, 4, 62, 52, 42, 32, 22, 17, 68, 58, 48, 38, 
             28, 5, 63, 53, 43, 33, 23, 18, 6, 64, 54, 44, 34, 24, 399}]}, {
            Directive[
             Opacity[1.], 
             AbsoluteThickness[1.6], 
             Dashing[{Small, Small}], 
             RGBColor[0.6, 0.4, 0.2]], 
            LineBox[CompressedData["
1:eJwt0UVSHAAAAMHlKTwGJ0VYnODuHtzd3V0SILhL8J/RVHHow5wnNK86WBUS
CAQ6COOY+e8u4Z1/zJLKE3+YoJk4bthgkFo+OGKOXF45YJo2wjlhgU5KSeOZ
v0zSwk9u2WSIOvJ445AZ2onglEW6KCOdF/aZopV47thimHryieSMJbop5xdB
7tlmhAYKiOKcZXqoIIMEHthhlN8UEs0FK/RSSSaJPLLLGI0UEcMlq/RRRRZJ
/GePcZooJpYr1uinmmyS+cE16wxQQw4pXz+M/wRbN0Jr
             "]]}, {
            Directive[
             Opacity[1.], 
             AbsoluteThickness[1.6], 
             Dashing[{Small, Small}], 
             RGBColor[0.6, 0.4, 0.2]], 
            LineBox[CompressedData["
1:eJwV0NVVQ1EURdEXLLi7JgT3WiiBAkgttIRDyMDd3d2dyccc96z9eaMD8f7B
UBAEcYZpEHl8us9Zp1fXkcO7nqXdXUE6j/qQESI6ny/3BRv06Xpy+dBzdLgr
yeBJHzFKVBfw7b5kk3k6bVWEedbHjNGoC/lxX7HFAl22ajJ50SeME9NF/Lqv
2WaRblsNWbzqUyZo0sX/H8SNZ4clenQt2bzpMyZp1iWEuNW7LDNFi62UFO70
HitM02orI5V7vc8qCdps5aTxoA9YY4YkQ/Y/M1E9Dw==
             "]]}, {
            Directive[
             Opacity[1.], 
             AbsoluteThickness[1.6], 
             Dashing[{Small, Small}], 
             RGBColor[0.6, 0.4, 0.2]], 
            LineBox[CompressedData["
1:eJwVy9k2QgEAQNHbp/gEUyiyMmZW5qEiEULIkLGIDMlDX2x72Gudl9ORK6XO
QkEQZOgUL5TZZ41pfqlxSZ443zzyP++wRBevXHHAOjOM0OSJErss002dawps
MMsoPzxzTo4VenjjhkM2mWOMFlUu2GOVXt655Ygt5hknTIMKx2yzwAR9fHBH
kTSLTNLPJ/eckCFJggG+eOCULCmmiBBlkCFiDNPmD3gxJdM=
             "]]}}}], {
        DisplayFunction -> Identity, AspectRatio -> 
         NCache[GoldenRatio^(-1), 0.6180339887498948], Axes -> {True, True}, 
         AxesLabel -> {None, None}, AxesOrigin -> {0, 0}, DisplayFunction :> 
         Identity, Epilog -> {{
            StyleBox[{
              InsetBox[
               FormBox[
                RotationBox[
                "\"b = 4.1\"", BoxRotation -> -0.8726646259971648], 
                TraditionalForm], {0.5, 3.1}], 
              InsetBox[
               FormBox[
                RotationBox[
                "\"b = 5\"", BoxRotation -> -0.29670597283903605`], 
                TraditionalForm], {4.5, 0.9}], 
              InsetBox[
               FormBox[
                RotationBox["\"b = 6\"", BoxRotation -> -0.6981317007977318], 
                TraditionalForm], {1.4, 3.15}]}, {12.5}, StripOnInput -> 
             False]}}, Frame -> {{True, False}, {True, False}}, 
         FrameLabel -> {{
            FormBox["\"Host encounter rate \[Beta]\"", TraditionalForm], 
            None}, {
            FormBox["\"Independent reproduction \[Rho]\"", TraditionalForm], 
            None}}, FrameTicks -> {{{{5, 
              FormBox[
              "\"\\!\\(\\*SubscriptBox[\\(\[Beta]\\), \\(max\\)]\\)\"", 
               TraditionalForm]}}, {{5, 
              FormBox[
              "\"\\!\\(\\*SubscriptBox[\\(\[Beta]\\), \\(max\\)]\\)\"", 
               TraditionalForm]}}}, {{{0, 
              FormBox["0", TraditionalForm]}, {5, 
              FormBox[
              "\"\\!\\(\\*SubscriptBox[\\(\[Rho]\\), \\(max\\)]\\)\"", 
               TraditionalForm]}}, {{0, 
              FormBox["0", TraditionalForm]}, {5, 
              FormBox[
              "\"\\!\\(\\*SubscriptBox[\\(\[Rho]\\), \\(max\\)]\\)\"", 
               TraditionalForm]}}}}, GridLines -> {None, None}, 
         GridLinesStyle -> Directive[
           GrayLevel[0.5, 0.4]], ImageSize -> NCache[{302, 
            Rational[604, 3]}, {302, 201.33333333333334`}], LabelStyle -> 
         Directive[
           GrayLevel[0], FontSize -> 16], 
         Method -> {
          "DefaultBoundaryStyle" -> Automatic, "ScalingFunctions" -> None, 
           "AxesInFront" -> True}, PlotRange -> {{0, 5.1}, {0, 5.1}}, 
         PlotRangeClipping -> True, PlotRangePadding -> {{0, 0}, {0, 0}}, 
         Ticks -> {Automatic, Automatic}}],StyleBox[
       "\"A)\"", 18, StripOnInput -> False]},
      "Labeled",
      DisplayFunction->(GridBox[{{
          
          ItemBox[#2, Alignment -> {Left, Inherited}, DefaultBaseStyle -> 
           "LabeledLabel"]}, {
          TagBox[
           ItemBox[
            PaneBox[
             TagBox[#, "SkipImageSizeLevel"], Alignment -> {Center, Baseline},
              BaselinePosition -> Baseline], DefaultBaseStyle -> "Labeled"], 
           "SkipImageSizeLevel"]}}, 
        GridBoxAlignment -> {"Columns" -> {{Center}}, "Rows" -> {{Center}}}, 
        AutoDelete -> False, 
        GridBoxItemSize -> {
         "Columns" -> {{Automatic}}, "Rows" -> {{Automatic}}}, 
        BaselinePosition -> {2, 1}]& ),
      InterpretationFunction->(RowBox[{"Labeled", "[", 
         RowBox[{#, ",", #2, ",", 
           RowBox[{"{", 
             RowBox[{"{", 
               RowBox[{"Top", ",", "Left"}], "}"}], "}"}]}], "]"}]& )], 
     TemplateBox[{GraphicsBox[
        GraphicsComplexBox[CompressedData["
1:eJytmGk4Vfsex7d5m217GyIyRsosRPx+hSM6hUoqGXKUsaR0kkIqojSQppMi
VEKh2qZtjKSSKZ0GJTOFMottuN373LWcN/fdXW/283/Wep715vP9fL9rK3oE
bNrNSaFQ6BwUyr9/A+u01PIbHprfO9TQOj9Px0xWcG2fxQCEbUw5wxqkoUZw
vYdJ0Cw4TcimOB8QwfIiUXnbdh5MWXtC3cGMik+kq/3Odgnh3dfvOg7fp+DT
bePz0yCO9lFL+dq1+8Cwaf3P+fDfcM9/LgYS7yPO/+/78lqnCr9ZfAJloQIn
JU46UvojPaVejUMV4/j0eJoY+rJY9x5v4MSMlT+9vSIEsejrt6pvHvw4tPRy
e2cGN57XG9ihsF0MPVsL2aNBk8BNv3Hpu0UtDFTcBeZJOvqp7OqOnBiGxTdF
TPZsoGE5K86/7yQFG9ySHEO4hNFsU2igTAof7vCUnGs8zot95vVie16JoHXc
btMf52dAqMjq4jJlOm5ZwgxmFLwHo4ht0ixlQVytqxRrXciJ6c/2Pzj3Ow1l
x1TN49nD0PCpxnrCohhSNG+6hT2lo0JFnaqZ0BAoeldUn7lFw7eHp27ymM+D
BXPD/KoSYQyLqrZ+VMGLjMOuY3IefFiXaVv6850wBhr75auw58ArRm5dfK44
ennl9hvv6oBg5u3vmywEUMTXRuQRkwtlj2lxv2sSwzzreM3mqjHw2q+Sw2OZ
BWXTKw94tdNxQl4wVlfrOzRxHwp3r6YhJdiTorB9DpJrpl45S4tgkkK/XpgD
LxppqWX82cCHazyoEmtdhTH6t5NplQwKMgL506qDxfF8zoCEtl03XLer/iD/
hh9XvdsgqqnLjVuczmWzL4thXeyS3pElE3DlastxFctEMOE/dr9kiI72g2tW
CK8aBOGKlUZyH2ko8fO67oOeWbC6J50UbiWCOXtD1T0X8eK+xAJ9Oh8VQ8y8
yvcoCqPROjtvfzcK9nvON7rv/PX+Ys9BjYoeyEjcVs99gx8nnEI9cB83Dlet
5jl/WAzNT0ucM3g1AWPdNkoelrFgYDq8ZtdPOoZtcZkJKR2ADY9py4Y6aahQ
YPDy4INZGLnQeWHCWQSNE35Tdprlwb2BW4bNlKgolSkpOcUpjFKzf2VHnqLg
367TfZobxfE78+n8YHAv6FUqvpwM48cz4MCfHMuN5UcZOk7eYrhs6ugqS4VJ
IHiPGjpePvePfDIT83cWPeQi82mSE1+7qnMCiHwyfzRWJH0aBCKf+kk1+swl
XUDkczZydUTI0Af49tlwDbNWAnNKmn32OTbA8ePZqqfuLELDXB49+lQ5sDZl
m7j4y+HbRnX7i0vTyDxT/nsRectO/2bo9F2AzJv4X3ZaOlGzQOTt7a7qle4e
I0Dk7Xebp7s3hfUBkbeteuxL/MZtsFX2isI2XgY2njBQT3zRDCu1Dz5eXCiF
/Aeop+LX1cAtH+2coWhZXClv8ExgIxOM31fj79pLsNlR+9Kda7vJvLqfztAv
0xYj8xrWWxxEH6eQeXXpC5GRCBkDIq+5M31GW6j9QOT1zZid32d6B5lXRtfa
UC3Ld3CR13G676kkKmammRZsrgXRQz98Ta7KYLJkR0LtPhaESLBKmjfIY2uJ
34pxnsvg4nOT8UOvG1LFL5XZfOTFy7kZnelJUzD3Uq5479cpkGB1d4RJcePS
ZU5z7Ngh0gdfL85osPR7gPCBheLg/jeCnyH5WE9O1FcG0prkkqOPNsFHpzh/
+2xpfBOvWd0eUUX6IuCzm/+2fhrpiwQvHVUhc07SF0bjumbOqeNA+KIgiy/T
13sACF/4tnLvdqJ3kr7Y0WkZV3HpPZiNPJOrt5bE23/Ha1kfqoOaELt1bvIy
GPg2SDwhtRRkDFbOSH+WQw+BK3LNMbfAsDzb+EBGOxQI2tH2VlDRdqO0ijtz
EmQUVwm6pbABWfZW1/W48HSA7hbt/cOkj9bEK9zPdegFwke3KcpZq560Ant9
qfePwwzskI+t2HjzDURbcF40NJBGV/ZrioxLNTS0pHMM672FokVlRlqBwph3
ejStrm0UXFh21QdvzMNl1lKBOm8OXDod/IfU7lE4JX52yI/VBw/bLOlXVvBg
G8MsdTiGDf2GzTq9jj9J/61WaPce7hMn/Vf8/lz3zBAn6T8nTTq3HU4A4b/4
2iuaPUsGgfDfse0lXh+vdgLhv8nQING9+AEY3mHaawUkUbDbIzv8XD2khc7n
DbcvwkPKAzY1yuXga3FAlpUmh/sKAu88yr0NVu8CL3vVfoH6h3bMNXX8eGex
XZVp+QTka38di/nVL46mUX8uLedEI03vQvveYdKvfloBgzI9vUD4dfrl6paU
C18gXT+jShkYaO0vd1BWrxlcC4tu35+QwpiNTfPl9s/hvh5LNSijEdQFI0xt
Poig2FYNq4z+EWjpSPY57ULBDNOdps4TFCzIY7K1BkdhyCzhhOZkDxiPPvH7
OsODJp0HLV4nTIP7xF8/bWWnIK+8rGVM7xmkny8V/8JFw5cJd+/m7OuEriwr
dfYzPiR879zSli8cuOD7EO8Vtw9s5CJ9/6ltvwolbgII3w/fKEq9Gvrruf/6
vnj8ceOOlk4gfG8uVDrGc+0DzKfsKDjaL4GGbzuYlcINIB7u9L2ochFy2Nb0
c54vB/FXYstjo+WwevDz5sX9KfCI86jaMmorPLzg/67SWQCbTvom3LeagPBs
M7826iy4sxVEB6M40Vf5zi0nlRGyT37c8rxQpNsHRJ8oWtFcjea/QLha8kiJ
EgOF+FsVToU2g+3YFY3Od1J4/WxIiVLtc1heHB3gV1sPu9bd9Nx9TRTNS6wk
pANHINtrfen6dAoy2RNvFEso6Na9SYdbfwzuvrm2XkSiB2bMTqR1+fCit+0F
uqnMNOQtElhnGjEFF6Sa5g9nVMDyqGJVvkM0PK6RGRAX2wGPX8zopa6hItFv
J+uqT6XmL/Rb2sCkkUkYF9lv0dauK/sLJ4DoN8G2PO+hrEEg+o3TczTCf7YT
iH5bKpwQr1L1AYLKa45Jf5LAtYkhYqd0G+BFONeZpCeL0ISupre/shx6RNoe
BYXIYZZjfV5CdCp4Xwsf4l/6GRROR4h4pQmgj1HwMXfqBDjaF/qoWc/Cbud9
zva+nLih1n2jqcUI2Z/26d1qvU59QPSnaJAepVS2DXwVb/CfZTBwslmPHpLa
DOU0nh/hNVLI5HJONxaogWu9cRya1Dro2PFs57dpUWzev3m2Tn8EzEP/7Nhb
R8EiZ0uFyGQKrpk8dt9z6xickJfNmUvthu1j/T73bvPi3Gwie/jTFNjceCko
yJyCycg85YO1ZfD4wyOhyGwaOh/SbI6Q7QA/tvMtSgSV3K87thdU/XNvH4n3
Uwpli5F9fvJq3ZmqGiFyb3PcXv5x5vPC3v5oeEdyMIOH3NuJW7akt5ZyItHn
SuUvahv9KEj0eW/dzi+F4TNknx+PUZzkfv0TWrQCUuWOKGDiXVFbZuU4iFko
sSU9lFBlBZj/8X4E7oz618VrqKD+K31VZd8hEF7NLqR/U8X12+K0DaMHYAVd
dfJWvRp2nEsPz3Hog8yonuyshGUYms+z43x5F7RHWxRVhS9HetflG/km7fBV
qetT+y5NtBtVudSr+gkcti8+GqGsjTlpasgq/huMRYOZlyN1MJdD9ITt5kaY
LNPsX+6ji6LPVOe87V6AuHGuzXM3PYwpDemWbCkDyWNbDbod9FHcJy6zMebB
/9wnA7U0etMecXKfPHoVmta7SpT8HtC8mRlgzhIgvwdSNwctb9DjQ2JP7Hk7
bKKmubD/t2YqSIhYi5F7gn4w914US5Dc/+I23KxHXFQk+nhsbpP/UMLCfh96
M7liIEmM7ONwpTznwyhE7vf8FMXa5AAqEv3zMFGgVejlwv7WuW+5bedrMbJ/
xs5SXHROCZH7e77G7Vn4XSrp05lD3br9XQs+/c3V1Wdrlxjp0yfcwrWud4XI
/cz7uniXxtMFP2Re17m/b2TBDydPPlfv+iFG+sE8RLLwTL4QuX+9s2k3RRoW
eK/ghi//5P3WRflDb03FSd6bKr5XXz8jRvJ+/o+W0qxfe57gfdpdp0L7lSDJ
u4atpv5DV36S98qavTYOm/hI3h9YGrZGb+BBgve91I7CoHAuJHi/VrnYv26U
AwnepQptQ0u8KUjwbhdosNNbfY7kfZPGutpJFpvk/ZK+Y4aK7RTJu1tDp4ua
xiTJu1JawIEsrnGSd0UZaoeo4CjJu9IfqT5+DsMk76ERRY/Wyf8geb+a/DOc
g2+A5P0J1bzpXmsfyfuQg0dS2Eg32J5/vrNK3wBz647E/O3SCR+8eB+mq6/E
mku6u7ny2+CaKM1so7AhivzxveoI6xOsOWm27c9BQ3SqNV/Nuf09WJUaJaa2
GWHSzRdHZhrfwJHns3LxlcbIrExdvvZqPfBfi6uJLFyFDJMvxx5aPYcTBtbz
7AwTpJtUPSicKoXlSTUH9WNNkdEWsHabVC7oNErR9h9fje+ny6pqgiP/Zx4P
6sITihSdzJeWn712bgydzAs1YoDqUUUn+X/drsQW76CTPLs73u7kGKaTfLr5
JM2G/fo+K64PG6v8xRnxvsmsMvOUNFXyfElN2O3fZ+L/At3B7csENy8h76vf
yndCPQPybPZZccV49mry/C/Agrte
         "], {{{}, {}, {
            EdgeForm[], 
            Directive[
             RGBColor[0.6, 0.4, 0.2], 
             Opacity[0.2]], 
            GraphicsGroupBox[{
              PolygonBox[CompressedData["
1:eJwt0kVWFQAAQNEvU5ywBNYBSIN0twp8urtTAZFUkG6lu2F73AGDu4F3Xniw
Lbc1JBAIfGCcBEL5SAT/mKWLb7ywzy8yuWeLCVpJ5IK/DFPHKwfMUMQTu/yk
g0j+M0c35WTxwDaTtJHEJSuMUE8xz+wxTSdRHDJPDxVk88gOU7STzBWrjNJA
CZ84YoFeKsnhM9esMUYjpURzzCJ9BMklhRvW39s2UUYMJ/ymnyrySOWWDb7T
zBdiOeUPA1STTxp3bPKDFr4SxxlLDFJDAenEc84yQ9RSSAZhJngDa189dA==

               "]]}]}, {}, {
            EdgeForm[], 
            Directive[
             RGBColor[0.560181, 0.691569, 0.194885], 
             Opacity[0.2]], 
            GraphicsGroupBox[{
              
              PolygonBox[{{206, 9, 10, 184, 227, 223, 219, 215, 211, 207, 185,
                228, 224, 220, 216, 212, 208, 186, 229, 225, 221, 217, 213, 
               209, 187, 230, 226, 222, 218, 214, 210, 188, 189, 190, 191, 
               192, 193, 194, 195, 196, 197, 198, 199, 200, 201, 202, 203, 
               204, 205, 274}}]}]}, {}, {
            EdgeForm[], 
            Directive[
             RGBColor[0.6, 0.4, 0.2], 
             Opacity[0.2]], 
            GraphicsGroupBox[{
              
              PolygonBox[{{263, 7, 8, 231, 269, 268, 267, 266, 265, 264, 232, 
               233, 234, 235, 236, 237, 238, 239, 240, 241, 242, 243, 244, 
               245, 246, 247, 248, 249, 250, 251, 252, 253, 254, 255, 256, 
               257, 258, 259, 260, 261, 262, 
               275}}]}]}, {}, {}, {}, {}, {}, {}, {}, {}, {}, {}, {}, {}, {}, \
{}, {}, {}, {}, {}, {}, {}, {}}, {{}, {}, {
            Directive[
             Opacity[1.], 
             AbsoluteThickness[1.6], 
             Thickness[Large], 
             GrayLevel[0]], 
            
            LineBox[{1, 51, 43, 35, 27, 19, 14, 2, 52, 44, 36, 28, 20, 15, 3, 
             53, 45, 37, 29, 21, 16, 4, 54, 46, 38, 30, 22, 17, 57, 49, 41, 
             33, 25, 5, 55, 47, 39, 31, 23, 18, 58, 50, 42, 34, 26, 6, 56, 48,
              40, 32, 24, 270}], 
            LineBox[{271, 272}]}, {
            Directive[
             Opacity[1.], 
             AbsoluteThickness[1.6], 
             Dashing[{Small, Small}], 
             RGBColor[0.6, 0.4, 0.2]], 
            LineBox[CompressedData["
1:eJwt0UVSHAAAAMHlCTyBd+BQuLvbBk1wd3cPngCB4O7yPfrAoe9TNWHBttzW
kEAgMEI4/1mki0o+OGKeTJ75yxStJHDDJsM08MkxCxTxxiGzdBDBCUt0U0UW
L+wzTRuJ3LL13ddIMe/8Y45OIjllmR6qyeaVA2ZoJ4k7thmliRKiOGOFXmrI
IZl7dhjjJ6VEc84qfQTJJYUHdhnnF2XEcMEa/fwgj1Qe2WOCZsqJ5ZJ1Bqgl
nzSe+MMkLVQQxxW/GaSOAtKJ55oNhqinkAxCjf8CiqA9FA==
             "]]}, {
            Directive[
             Opacity[1.], 
             AbsoluteThickness[1.6], 
             Dashing[{Small, Small}], 
             RGBColor[0.6, 0.4, 0.2]], 
            
            LineBox[{184, 227, 223, 219, 215, 211, 207, 185, 228, 224, 220, 
             216, 212, 208, 186, 229, 225, 221, 217, 213, 209, 187, 230, 226, 
             222, 218, 214, 210, 188, 189, 190, 191, 192, 193, 194, 195, 196, 
             197, 198, 199, 200, 201, 202, 203, 204, 205, 274}]}, {
            Directive[
             Opacity[1.], 
             AbsoluteThickness[1.6], 
             Dashing[{Small, Small}], 
             RGBColor[0.6, 0.4, 0.2]], 
            
            LineBox[{231, 269, 268, 267, 266, 265, 264, 232, 233, 234, 235, 
             236, 237, 238, 239, 240, 241, 242, 243, 244, 245, 246, 247, 248, 
             249, 250, 251, 252, 253, 254, 255, 256, 257, 258, 259, 260, 261, 
             262, 275}]}}}], {
        DisplayFunction -> Identity, AspectRatio -> 
         NCache[GoldenRatio^(-1), 0.6180339887498948], Axes -> {True, True}, 
         AxesLabel -> {None, None}, AxesOrigin -> {0, 0}, DisplayFunction :> 
         Identity, Epilog -> {{
            StyleBox[{
              InsetBox[
               FormBox[
                RotationBox[
                "\"b = 4.1\"", BoxRotation -> -0.8726646259971648], 
                TraditionalForm], {0.5, 3.1}], 
              InsetBox[
               FormBox[
                RotationBox[
                "\"b = 17\"", BoxRotation -> -0.22689280275926285`], 
                TraditionalForm], {4.5, 3.5}], 
              InsetBox[
               FormBox[
                RotationBox["\"b = 10\"", BoxRotation -> -0.3665191429188092],
                 TraditionalForm], {3.4, 2.9}]}, {12.5}, StripOnInput -> 
             False]}}, Frame -> {{True, False}, {True, False}}, 
         FrameLabel -> {{
            FormBox["\"\"", TraditionalForm], None}, {
            FormBox["\"Independent reproduction \[Rho]\"", TraditionalForm], 
            None}}, FrameTicks -> {{{{5, 
              FormBox[
              "\"\\!\\(\\*SubscriptBox[\\(\[Beta]\\), \\(max\\)]\\)\"", 
               TraditionalForm]}}, {{5, 
              FormBox[
              "\"\\!\\(\\*SubscriptBox[\\(\[Beta]\\), \\(max\\)]\\)\"", 
               TraditionalForm]}}}, {{{0, 
              FormBox["0", TraditionalForm]}, {5, 
              FormBox[
              "\"\\!\\(\\*SubscriptBox[\\(\[Rho]\\), \\(max\\)]\\)\"", 
               TraditionalForm]}}, {{0, 
              FormBox["0", TraditionalForm]}, {5, 
              FormBox[
              "\"\\!\\(\\*SubscriptBox[\\(\[Rho]\\), \\(max\\)]\\)\"", 
               TraditionalForm]}}}}, GridLines -> {None, None}, 
         GridLinesStyle -> Directive[
           GrayLevel[0.5, 0.4]], ImageSize -> NCache[{302, 
            Rational[604, 3]}, {302, 201.33333333333334`}], LabelStyle -> 
         Directive[
           GrayLevel[0], FontSize -> 16], 
         Method -> {
          "DefaultBoundaryStyle" -> Automatic, "ScalingFunctions" -> None, 
           "AxesInFront" -> True}, PlotRange -> {{0, 5.1}, {0, 5.1}}, 
         PlotRangeClipping -> True, PlotRangePadding -> {{0, 0}, {0, 0}}, 
         Ticks -> {Automatic, Automatic}}],StyleBox[
       "\"B)\"", 18, StripOnInput -> False]},
      "Labeled",
      DisplayFunction->(GridBox[{{
          
          ItemBox[#2, Alignment -> {Left, Inherited}, DefaultBaseStyle -> 
           "LabeledLabel"]}, {
          TagBox[
           ItemBox[
            PaneBox[
             TagBox[#, "SkipImageSizeLevel"], Alignment -> {Center, Baseline},
              BaselinePosition -> Baseline], DefaultBaseStyle -> "Labeled"], 
           "SkipImageSizeLevel"]}}, 
        GridBoxAlignment -> {"Columns" -> {{Center}}, "Rows" -> {{Center}}}, 
        AutoDelete -> False, 
        GridBoxItemSize -> {
         "Columns" -> {{Automatic}}, "Rows" -> {{Automatic}}}, 
        BaselinePosition -> {2, 1}]& ),
      InterpretationFunction->(RowBox[{"Labeled", "[", 
         RowBox[{#, ",", #2, ",", 
           RowBox[{"{", 
             RowBox[{"{", 
               RowBox[{"Top", ",", "Left"}], "}"}], "}"}]}], "]"}]& )]}
   },
   AutoDelete->False,
   GridBoxItemSize->{"Columns" -> {{Automatic}}, "Rows" -> {{Automatic}}}],
  "Grid"]], "Output",
 CellChangeTimes->{
  3.757244173609027*^9, 3.7743583446230583`*^9, 3.774358973137424*^9, 
   3.7743593962966948`*^9, 3.774361174790077*^9, 3.774361895620749*^9, 
   3.77530767437368*^9, {3.7848853026269007`*^9, 3.7848853278868093`*^9}, 
   3.784885428297998*^9, 3.798178560278328*^9, 3.7981788600378723`*^9, 
   3.7981789251315193`*^9}]
}, Open  ]],

Cell[BoxData[{
 RowBox[{
  RowBox[{"par7", "=", " ", 
   RowBox[{"{", 
    RowBox[{
     RowBox[{"c", "\[Rule]", " ", "2"}], ",", 
     RowBox[{"\[Sigma]", "\[Rule]", "0"}], ",", " ", 
     RowBox[{"b", " ", "\[Rule]", " ", "1"}], ",", 
     RowBox[{"\[Nu]", "\[Rule]", " ", "3"}], ",", "  ", 
     RowBox[{"\[CapitalNu]", "\[Rule]", " ", "10"}], ",", "   ", 
     RowBox[{
      SubscriptBox["\[Mu]", "0"], " ", "\[Rule]", " ", "3"}], ",", "   ", 
     RowBox[{"\[Omega]", "\[Rule]", " ", "6.5"}], ",", " ", 
     RowBox[{"\[Beta]max", " ", "\[Rule]", " ", "5"}], ",", " ", 
     RowBox[{"\[Alpha]", "\[Rule]", " ", "3.1"}], ",", " ", 
     RowBox[{"\[Delta]", "\[Rule]", " ", "1.3"}]}], "}"}]}], 
  ";"}], "\[IndentingNewLine]", 
 RowBox[{
  RowBox[{"par8", "=", " ", 
   RowBox[{"{", 
    RowBox[{
     RowBox[{"c", "\[Rule]", " ", "2"}], ",", 
     RowBox[{"\[Sigma]", "\[Rule]", "0"}], ",", " ", 
     RowBox[{"b", " ", "\[Rule]", " ", "1"}], ",", 
     RowBox[{"\[Nu]", "\[Rule]", " ", "3"}], ",", "  ", 
     RowBox[{"\[CapitalNu]", "\[Rule]", " ", "5"}], ",", "   ", 
     RowBox[{
      SubscriptBox["\[Mu]", "0"], " ", "\[Rule]", " ", "3"}], ",", "   ", 
     RowBox[{"\[Omega]", "\[Rule]", " ", "6.5"}], ",", " ", 
     RowBox[{"\[Beta]max", " ", "\[Rule]", " ", "5"}], ",", " ", 
     RowBox[{"\[Alpha]", "\[Rule]", " ", "3.1"}], ",", " ", 
     RowBox[{"\[Delta]", "\[Rule]", " ", "1.3"}]}], "}"}]}], 
  ";"}], "\[IndentingNewLine]", 
 RowBox[{
  RowBox[{"par9", "=", " ", 
   RowBox[{"{", 
    RowBox[{
     RowBox[{"c", "\[Rule]", " ", "2"}], ",", 
     RowBox[{"\[Sigma]", "\[Rule]", "0"}], ",", " ", 
     RowBox[{"b", " ", "\[Rule]", " ", "1"}], ",", 
     RowBox[{"\[Nu]", "\[Rule]", " ", "3"}], ",", "  ", 
     RowBox[{"\[CapitalNu]", "\[Rule]", " ", "1"}], ",", "   ", 
     RowBox[{
      SubscriptBox["\[Mu]", "0"], " ", "\[Rule]", " ", "3"}], ",", "   ", 
     RowBox[{"\[Omega]", "\[Rule]", " ", "6.5"}], ",", " ", 
     RowBox[{"\[Beta]max", " ", "\[Rule]", " ", "5"}], ",", " ", 
     RowBox[{"\[Alpha]", "\[Rule]", " ", "3.1"}], ",", " ", 
     RowBox[{"\[Delta]", "\[Rule]", " ", "1.3"}]}], "}"}]}], ";"}]}], "Input",\

 CellChangeTimes->{{3.757244275387582*^9, 3.757244292008782*^9}, {
  3.757244390701416*^9, 3.757244446450007*^9}, {3.79817881383046*^9, 
  3.798178818353162*^9}}],

Cell[CellGroupData[{

Cell[BoxData[
 RowBox[{"extreme3", " ", "=", " ", 
  RowBox[{"Labeled", "[", 
   RowBox[{
    RowBox[{"Plot", "[", 
     RowBox[{
      RowBox[{"{", 
       RowBox[{
        RowBox[{"tradeoff", "/.", "par7"}], ",", " ", 
        RowBox[{
         RowBox[{"invCurve", "/.", "par7"}], "/.", 
         RowBox[{"\[Rho]", "\[Rule]", " ", "4.99"}]}], ",", " ", 
        RowBox[{
         RowBox[{"invCurve", "/.", "par8"}], "/.", 
         RowBox[{"\[Rho]", "\[Rule]", " ", "4.99"}]}], ",", " ", 
        RowBox[{
         RowBox[{"invCurve", "/.", "par9"}], "/.", 
         RowBox[{"\[Rho]", "\[Rule]", " ", "4.99"}]}]}], "}"}], ",", 
      RowBox[{"{", 
       RowBox[{"\[Rho]m", ",", " ", "0", ",", " ", "45"}], "}"}], " ", ",", 
      " ", 
      RowBox[{"PlotStyle", "\[Rule]", 
       RowBox[{"{", 
        RowBox[{
         RowBox[{"{", 
          RowBox[{"Thick", ",", " ", "Black"}], "}"}], ",", " ", 
         RowBox[{"{", 
          RowBox[{"Dashed", ",", " ", "Blue"}], "}"}], ",", " ", 
         RowBox[{"{", 
          RowBox[{"Dashed", ",", " ", "Blue"}], "}"}], ",", " ", 
         RowBox[{"{", 
          RowBox[{"Dashed", ",", " ", "Blue"}], "}"}]}], "}"}]}], ",", " ", 
      RowBox[{"PlotRange", "\[Rule]", 
       RowBox[{"{", 
        RowBox[{
         RowBox[{"{", 
          RowBox[{"0", ",", " ", "5.1"}], "}"}], ",", 
         RowBox[{"{", 
          RowBox[{"0", ",", " ", "5.1"}], "}"}]}], "}"}]}], ",", " ", 
      RowBox[{"Filling", "\[Rule]", 
       RowBox[{"{", 
        RowBox[{
         RowBox[{"2", "\[Rule]", " ", "Top"}], ",", " ", 
         RowBox[{"3", "\[Rule]", " ", "Top"}], ",", " ", 
         RowBox[{"4", "\[Rule]", " ", "Top"}]}], "}"}]}], ",", " ", 
      RowBox[{"RegionFunction", "\[Rule]", 
       RowBox[{"Function", "[", 
        RowBox[{
         RowBox[{"{", 
          RowBox[{"x", ",", " ", "y"}], "}"}], ",", " ", 
         RowBox[{
          RowBox[{"x", " ", "\[GreaterEqual]", " ", "0"}], "  ", "&&", " ", 
          RowBox[{"y", " ", "\[GreaterEqual]", "  ", "0"}]}]}], "]"}]}], ",", 
      " ", "\[IndentingNewLine]", 
      RowBox[{"Epilog", "\[Rule]", 
       RowBox[{"{", 
        RowBox[{"{", 
         RowBox[{"Style", "[", 
          RowBox[{
           RowBox[{"{", " ", 
            RowBox[{
             RowBox[{"Text", "[", 
              RowBox[{
               RowBox[{"Rotate", "[", 
                RowBox[{"\"\<N = 6\>\"", ",", " ", 
                 RowBox[{"0", " ", "Degree"}]}], "]"}], ",", 
               RowBox[{"{", 
                RowBox[{"2.5", ",", "0.8"}], "}"}]}], "]"}], ",", "  ", 
             RowBox[{"Text", "[", 
              RowBox[{
               RowBox[{"Rotate", "[", 
                RowBox[{"\"\<N = 1\>\"", ",", " ", 
                 RowBox[{"0", " ", "Degree"}]}], "]"}], ",", 
               RowBox[{"{", 
                RowBox[{"3.8", ",", "2.9"}], "}"}]}], "]"}], ",", " ", 
             RowBox[{"Text", "[", 
              RowBox[{
               RowBox[{"Rotate", "[", 
                RowBox[{"\"\<N = 5\>\"", ",", " ", 
                 RowBox[{"0", " ", "Degree"}]}], "]"}], ",", 
               RowBox[{"{", 
                RowBox[{"2.7", ",", "3.15"}], "}"}]}], "]"}]}], "}"}], ",", 
           RowBox[{"{", "12.5", "}"}]}], "]"}], "}"}], "}"}]}], ",", " ", 
      RowBox[{"FrameTicks", "\[Rule]", 
       RowBox[{"{", 
        RowBox[{
         RowBox[{"{", 
          RowBox[{"0", ",", " ", 
           RowBox[{"{", 
            RowBox[{
            "5", ",", " ", 
             "\"\<\!\(\*SubscriptBox[\(\[Rho]\), \(max\)]\)\>\""}], "}"}]}], 
          "}"}], ",", " ", 
         RowBox[{"{", 
          RowBox[{"{", 
           RowBox[{
           "5", ",", " ", 
            "\"\<\!\(\*SubscriptBox[\(\[Beta]\), \(max\)]\)\>\""}], "}"}], 
          "}"}]}], "}"}]}], ",", " ", 
      RowBox[{"Frame", "\[Rule]", " ", 
       RowBox[{"{", 
        RowBox[{
         RowBox[{"{", 
          RowBox[{"True", ",", " ", "False"}], "}"}], ",", 
         RowBox[{"{", 
          RowBox[{"True", ",", " ", "False"}], "}"}]}], "}"}]}], ",", " ", 
      RowBox[{"FrameLabel", "\[Rule]", 
       RowBox[{"{", 
        RowBox[{
         RowBox[{"{", 
          RowBox[{"\"\<Host encounter rate \[Beta]\>\"", ",", " ", "None"}], 
          "}"}], ",", 
         RowBox[{"{", 
          RowBox[{
          "\"\<Independent reproduction \[Rho]\>\"", ",", " ", "None"}], 
          "}"}]}], "}"}]}], ",", " ", 
      RowBox[{"LabelStyle", "\[Rule]", 
       RowBox[{"Directive", "[", 
        RowBox[{"Black", ",", " ", 
         RowBox[{"FontSize", "\[Rule]", " ", "16"}]}], "]"}]}], ",", 
      "\[IndentingNewLine]", 
      RowBox[{"ImageSize", "\[Rule]", 
       RowBox[{"{", 
        RowBox[{"302", ",", " ", 
         RowBox[{"302", " ", "*", " ", 
          RowBox[{"2", "/", "3"}]}]}], "}"}]}]}], "]"}], ",", "  ", 
    RowBox[{"Style", "[", 
     RowBox[{"\"\<A)\>\"", ",", " ", "18"}], "]"}], ",", " ", 
    RowBox[{"{", 
     RowBox[{"{", 
      RowBox[{"Top", ",", "Left"}], "}"}], "}"}]}], "]"}]}]], "Input",
 CellChangeTimes->{{3.757244315934017*^9, 3.757244378699177*^9}, {
  3.757244578958858*^9, 3.757244581605603*^9}, {3.774358837380055*^9, 
  3.7743588493545933`*^9}, {3.774359405348469*^9, 3.774359521346294*^9}, {
  3.774361870719203*^9, 3.774361889599959*^9}, {3.7848853750870743`*^9, 
  3.7848854377481537`*^9}, {3.798178820941042*^9, 3.798178828450692*^9}}],

Cell[BoxData[
 TemplateBox[{GraphicsBox[
    GraphicsComplexBox[CompressedData["
1:eJzd2Hk01dvfB/DjOI7DyXSMUS5JGlwhVIr9QaPKkJIMJZEhSoMSJUnKrTSg
GypJiiIhGY7KELkSIpFZIfM8S349z/rtrVWrde/983nOP9Znbedrne/Z3q/3
/sra7N9sR6VQKMEcFMr//DxQpKSQUvJIO+0zw2VqShgest0LW/U60Qxplovg
EV5Y6F5so3l4EnEWu9obPaNAZrqAtH4jF7jHe2yVDB9ETyTy9p5vmgGHDxws
OavRgrLNhqbGEQvMzUJaB57lo/ZaDZ3kQlGg/Pfl7R0v7xs1k8zszfGaVs6z
yaxRumF06uQaMksr+aa169Wg4MT968WRIFA6ztiKvx5CWoj+2ydZLnBis+8n
baICimirlrs8jtLb2l+22/DAVb1HWzhm96AA1U5zme2CsFhuRtgNh2qU3u8G
2hQRcn2acFhgt14hqhPK96zmZMHeubuazwz3oSZdkSWeMdyQyb7i3HqaArSu
drbvx0mktfnEAck73DASoBu+gKMftWoXC+55zQ9Nbs51T0sb0Yz01ZcXyAmD
hkhbB3qRgqwcb4r0qDYjU92HrzQ380FwwoNP0eFjaGXz3oq8ciqIsps/eonT
wL37+GiV5whaespMgi3HBKZqSZa0XzsqqclfO6yXgbanVOfuHmeBTFaRvNaM
XmSommDhQeeB8qNjN7m0p1B21PHmLVFTyMsvb21iFh1mdgYcP6g/gIoe6j8f
reCDY0rZTn4Tn5C9/+x1VxNYMK9vRx57WTbSyIxfdvBBI7JuLLVwreUHfQOJ
udbJI6iTPp7SMcgJwDZaHaLKCQnXgnUefh1F7skR3Zv1eOHVYami5fmdyN51
7mOuVbHIC9F3L/cUhmFp5gUVpW6kYxYoXM3mAYq7LUVm+1dUSU18XLiGAuEy
HapexnQAp3sqxgMDSMeGIaq7gw90YX5EolgzEjnAczfPnQV6ATeyU9xy0eqK
A8H2hfVIoUowjPpQAKJmGb5ckTmM5P3B5KY/Dbau8DsyL5MK6WbzjM7kjqEQ
w7wP0mU8cMrgr6jlvV3o2p/V3nNX3UByb5jHpZ4Jg1GXjiLf8i70yKdN0kyC
F0RHQ1TiWibRkak7qlmnKPDY5cR825l0mPU2Q6di3SDy0LLP3CPLBxwpB1fR
7zWjDtupt9aWLAjgdF3gJPEKJVI9FRYw6tC6z/Z1vTyCUHraKShm9TC6eo4j
akM5DawnZAS6/KgwmdBobL5wHD24YVZMC+MB2baqGKpfNxpsXj/HZtUF1Di1
sdq5Thi8tlh98XjeidhL1I/MWMsLMqlqBYfiJlFXbaqRWzgFlgWtkds2yQXH
0li0xkODSPyhmNgYlQ98dtUIyXY3o/c7xlt/N2BBTWPq/bL2V8jh+slennm1
6Ooh4UnnuYLguNT9uDVjGMU8rRg7NkEDO4t9FkZOVNgrbGcgYzWOVHNkC0a8
eKDt41l+i7fdCOcB/n/BeYBnnAf0p7wCDpzdJA+O1he33egqIXnQdMu5+YJ8
7L/Og2ql/ZGzj8mQWVBvzoSYzRwyRw04F11dOJfMfCsn0oTb5cmsKCw/cqtY
gcwP/VriY4MW/G3e4BnnDR5x3lyJTPcOa6QDzpviZwmLDrrUkbwZSrj8Rtc2
C5lKXZMxo4tAGtuKW2vYFqkvPpQ0K038p/zBM84fPG+pNJtjQqfAnv99iQDO
H5dLXazxtiaSP1SJvIbyy/kkf3QZtyvOGIeR/MHXw/mDZ5w/LiOV/QMx0/nz
8ncWO/jmexSd6xp3caMQGHbttwzakYJw/uD34/zBM86fMvWkgOD6VpI/RiXH
KNubCkn+LNexmlQPvYtw3uD347y5pRfEfzd8iuTN8heSJVLKVUjquBKtolQQ
ymMrlrx7mYGenh24W9QwMP352PN4ixw44G54+on3bsLwZbZamI8PA3TMXRkq
uY2IWmqyu+y5AESyPA+K57xECe0ulZlBwpAdz2jn+3oBNYhoRfb5T5Drtad7
eNt+oYHs2wxTqUv9aHijgK4cbQaIJ7c0nLhchtQFkkxX5QmBR7SDf6FXIsJ5
h9+P826jmqdltV4HyTvTdZpdi9cXk7yTzjAd3bshGuE820F3XheZSwWcZ171
gY5XNGrQlm0X4yeCBUHUWm65ZcILtPLTxx17x4XJ/piVauZnwGIAb9SsMrbO
J+R2Tih91moBiGmH9jeheWhH6Xa1IQth8GH6aS/LD0Kanw7pvQkan97vKx4n
9H3L1eVHWFaLagaR2Oclv/cEMqHG4lgvMMrRvnYhqqO/ECTX2GvK1T9BP+7P
HZ0Rli0q3BDWmGvQmtuCLIYu2Mcb84PSmMERtegC1Huy8bTvg9HpPFkhJTIj
ihOq1geyyhQmkJnUCc6zSbzAr5NkIb2lEnmv6KuEag64Vy8gqTU6A6pPCzx+
2s+A8TbI7HJpQGfW0DnFTn6Z3o+aqw0r9nHBIW+ZeZN3ehHOc92WGsrXa50k
z/spamO/rSkheT6/RJWqvuQBwnk9R/d6tEQUDXBe9wxf3v7HhlrU93IlV8BR
QdhmfTYqISwTHc5d6hsiM90nnGTDeM6LiJD7ocjV4alWxQ3G4UX7egSa0KPd
rnY6DAHIUvB99OHKK6SeZ2hzCQkDuk0pvkW7jngn9PVTjWiw1nL1cXflYTRP
LW9OuQUTXuTwm1OLyxHTLGvbhJMQFGwQKiqVfIr2LVfbXDhGB7kQvvcbCz6j
oJIO1jsRfkDjtbsPZr1G6hPJsaV7OWFtpGCglfYkcnAQGHP25IUFIcoGclof
0B8T5w9w3+EAS0bI/sIIQegsiYi6kc6AVjHbTSDaiBrG6z/fVOcCZzl+ixMB
fSigzEzruj8d7PoDt7pxtyN9z47anWNU8PQJVgQlDvhxPwx5iM5clEMDvp5h
/ZL7A+R+4XUZT2/P1XWcoCl4tFLAcAy5eZqChwgVxEvj+haF8BDv7OmnkmvX
dxHv1l08HCoZUkK868iZc5dn0UOEPRtc4E2XesoF2LM6Zg6rtKoWZXqKKG9z
+PY5B4cyV01lIvx91S313amlYIKeLHpyROE5N4heGv7L0bMJbXj7G7usjR/k
OsvumQjmI5lM/WOWKsKgcjraaTw6BAlaXL8mpUaDJZvEzqi0DqNH5pdm5yMm
+E9c99RXf4+q+EN8XloIwexQe6dY9lM0vHNy44taOhT85vM6fXMrUtEOc9gz
zAda5X4p0caFSNOCc0zdkBMEvihypdh+Rb0BlQM7d/KCok8s17bkD+iyxYdn
Tmc4wP1hjtiyPiE4POJ0+9ItBtTtyraWdG5Ezea/q3HM5IJn0TSlL8x+JDYu
u+y8Cx1ie0PHh+60I6PqZQtzaqggydsQOtnHAeNVNnYB92jQIv37mvXag0i+
+s2r6CxOsD/pxeGoNo48qiMv1I5wwOKkF4ZLlJlgHlaW7R9JhfXqXnc1HnKC
cpiD9f5znGDwh9zryIVf0Jkwbfm7zzlA0vWWz5NxfnCV4hkUU6ECNaf19v1F
DPinfYJDZGux47NJ0idEb0Ur58c1kD7RfYlP9mhT+v/5PoH7w+rF7MFs0W7S
H2xH32slcLz9130B94NAfeMBgSeDpB+8uqDG+lO2kvSD7gyG9kVqzD/uBzvX
WjyOPsoNuB8MKu/Sf2LSQvpBl1qH6Y24vH/cD07GLN4Ve2eU9AOLpanqbi41
pB+4r1zScXhP0i/7wTrfOKV1OwUA9wPdVS572uvbSD+Q+HCGbcxb+FM/wH1g
4pjs2LugPtIHpnJtdK6YvyN9oFsiQNrl4vVf9gETX6Z+uR0VcB+IsdKLpGz8
RPqA+cJZFgfeZ/2yD/BP3tFPpU6QPpDZmKwlVFRH+gBvS0bSXKEU0geMqozX
aN5mkT4QLHWg4fXHDtIHtunoicf3FSHsv1FO2bYX/APEf73SZ0voi98T/9P8
l+4u9L3zS/87jVfsf/eIBtj/ryvV0hZlNRH/94aYSwWrvkTY+ycFf6knXxgm
3tO1O+/pqVf90nvBDLWtlj28gL0/UqVP1+BuRdj3tJEDWr2o95e+x7oui5t1
Yvq81hh6I+60yRfie3QGt9oh7gbi+xbHhLeXhlLJ+cvjY+Ke6qFO4rl9r9oJ
H80ShL0Weav/p1/1APFaTTtyv9XcCuJ14OOm+Z7sKOJ19pEwrXwKHbDXPcyy
7ot+zcTrtkbRWjHnXOL1uV4UvunSCPG6PdE5/PLGauJ1MorYoPHNOex1T7PL
8vDuVoR9FinxlpVq6SU+T65cn/llDwdgn6WZ/Gan8seIz5XQxnWfKUQ89mhA
K0KPcxJ/i1MdPWtmTnv7RKnKUIFrknh7p2ubevX2BuLtqp4t5x51pJHz4mUB
t3553y7iq5dMSJTdzRLiK/7+sK8XTxow9NYMEl/LajM7RiIqiK+zH+dM9lje
J76qSgffWZlCB+xrzM7nW2Q7m4mvSV6K8I6ZR3wNH1nsUyA2SnzdbsKQya+u
Jr4ObjwUfnYeP2BfG29P/PHVrg1hT7uf8TyzWNlHPD0f+q705icOwJ5SdxZr
9NiME0/lg02DeIuEiKcr8rxNeFg0wJ525STtuj3JQ/x89Kl4dKmvMPEz5Kpn
2u5e5t/6iD1M/e3uabuQb/vuvx4qzz90FSk1/L/x8AvXIa3sCBZgDy96n588
Xz9IztP49/+tj9jD+R7yjOfpk8RDGaO2gaWDhX/rIfZvzzXtzhe3mID922ct
bs+M7vhb/7B3W5mKliPnOAB751HwRth4RsVP3mHfjr5ReP2BUxCwby+u0T6o
LOj7yTfs2dDiUOt4xhjxzD43LlQB0n/yDPvVv8kh4PS33MN+xQwHnE6MbP7J
L+zVovv5+1ZwcgL2iuXEuDEvrJo8f7s3K/5+jZ4QYJ+OKQbWaoz0E48cbWR4
KYYTxKPjJ+NvB358+ZNH2B/xEVXXXQ94APsToSSlF3u1lXijeeJGw1sFCvzo
DfZFwstJVSqDj5wf564f/atbVgR+9AX7sX7T+xWRBZyA/VgcdSXYYKiW+KFv
kn7vbbcQYD+kQ+YPDnye9uJB++0Lo9+ui73oYI1t1GjMJ+e55HO6UxnhvIB9
SLxmGmkt0U48+KBjd8qxnELy/8T1if7san7AeWzJ+8dNlgoNcB63Kl/hRwr1
JI/zwyzu66xlAc7jP1eFDdTbTOetVXDgIslZkyRvr6ituSzbWkDOL0PhPKcp
0kzA+VrR2C/fV9dO8rQhH+U7fzvv4fws2/E1Ud5VgJz/8P38ccbPK/rDu3lU
z09p/7hO3zsYO/+75/NzIJV9/bvztZjiFdXE7Rzk/IgOu1grM6fXQ5V60t38
qWS9kmuDgHQDg8w8IYKXTL/7e80RtLG6786rumWmN79fT+eI2xD23bril5bo
79cvCjKO2X63/h9zOdX+
     "], {{{}, {}, {
        EdgeForm[], 
        Directive[
         RGBColor[0, 0, 1], 
         Opacity[0.2]], 
        GraphicsGroupBox[{
          PolygonBox[{{401, 166, 390, 400}}], 
          PolygonBox[CompressedData["
1:eJwt0dkugwEQBtCfN/EwuJfiBok2QZCWqNSWVkoqltjFUlWKqH3f9/21nCYu
Tr5krma+qQjHaqLlQRCU0cISRaYMovKJLX6Y5JMDfglxwjxfDPDGLu08kOeb
cT7Yp5lr1kjzzh49vLDNNJUcMkOCV3b+97wjR4YGLlgmSYxnCqU7qOWUBQbp
4JFNJghzQ5YR4lRxxCx9tHLPBmM0cskKKbqo44xFhugkwi3rjNJLNcfM0U8b
TVyxyjDd1HNe6t0v/gC8WDul
           "]]}]}, {}, {
        EdgeForm[], 
        Directive[
         RGBColor[0.560181, 0.691569, 0.194885], 
         Opacity[0.2]], 
        GraphicsGroupBox[{
          PolygonBox[{{403, 133, 391, 402}}], 
          PolygonBox[CompressedData["
1:eJwl0MsygnEcx+G3xNDkmByiyCkk50Nuw66tC9CVsHRR5Qa0iBnMxGBiMCXK
M2PxzPfz+7+7N3NaOjkLB0EQokhWXNoLW6CtD+wcz3rbJjmmnyMy3PmWswnC
HDLPh/c9myJG2b1gB2nqfZumrjftFL3U3Kt2jI5usKtniXLtXrYj/OgXdvQM
A9y7N+wEPXy6KyzqIVr6kS09TR837jUbp6vfqLLiHuVXv/JA3j1JhC/3FUt6
mG/9xC3r7vHQ/w9+N+f2D3NyJsg=
           "]]}]}, {}, {
        EdgeForm[], 
        Directive[
         RGBColor[0, 0, 1], 
         Opacity[0.2]], 
        GraphicsGroupBox[{
          PolygonBox[{{405, 91, 393, 404}}], 
          
          PolygonBox[{{392, 125, 399, 368, 330, 382, 372, 358, 347, 389, 379, 
           367, 340, 386, 376, 363, 353, 316, 380, 370, 356, 344, 388, 378, 
           365, 336, 384, 374, 360, 350, 331, 383, 373, 359, 348, 341, 387, 
           377, 364, 354, 317, 381, 371, 357, 345, 337, 385, 375, 361, 
           351}}]}]}, {}, {}, {}, {}, {}, {}, {}, {}, {}, {}, {}, {}, {}, {}, \
{}, {}, {}, {}, {}, {}, {}}, {{}, {}, {
        Directive[
         Opacity[1.], 
         AbsoluteThickness[1.6], 
         Thickness[Large], 
         GrayLevel[0]], 
        LineBox[{1, 57, 47, 37, 27, 17, 11, 63, 53, 43, 33, 23, 2, 58, 48, 38,
          28, 18, 12, 64, 54, 44, 34, 24, 3, 59, 49, 39, 29, 19, 13, 65, 55, 
         45, 35, 25, 4, 60, 50, 40, 30, 20, 14, 66, 56, 46, 36, 26, 5, 61, 51,
          41, 31, 21, 15, 6, 62, 52, 42, 32, 22, 394}]}, {
        Directive[
         Opacity[1.], 
         AbsoluteThickness[1.6], 
         Dashing[{Small, Small}], 
         RGBColor[0, 0, 1]], 
        LineBox[CompressedData["
1:eJwV0ckugwEUBeDfo3gY7MWwQdJWEKQlNKWEhqZSxNjErFoaUfM818xr+br4
cu72nFsbjjVGa4Ig6GTeEZUvFPhlji/K/NHEGSt8k+SdEr08keeHLJ8cEeKW
Tab44JAhKuyzQB3HLJLgjQO6eGCHDG1cscYEMV4pVnvQzDmrjNHHM3vMEuaO
LaYZpp4Tlhihm0d2maGda9aZZIAWLsgxTj8R7tkmTZwGTllmlB46uGGDFIO0
clnd3S/+AaeWOmQ=
         "]], 
        LineBox[{400, 401}]}, {
        Directive[
         Opacity[1.], 
         AbsoluteThickness[1.6], 
         Dashing[{Small, Small}], 
         RGBColor[0, 0, 1]], 
        LineBox[CompressedData["
1:eJwV0NsyQmEch+FVYmJKJKGEFCNkl+1tOOncBXAlXBjdQA5iRs3QYDBlyPbp
4Jnf+//W2cqfnB2fhoIgqHIhDvnSe3aeR71lMxwR5YA8d76t2UnC7LNAx3vF
5ohx6V60cT70rp3jXm/YaQZpuFdskl/9wo6eZYS6e8mO8a2f2NZZhmm6122a
AbruKwp6lE/9wKaeYYgbd8lO8KdfuWbZPc6PfqZF2T1FhHd3jaJO0NNtbll1
p/o/lTdzbv8BULAmBg==
         "]], 
        LineBox[{402, 403}]}, {
        Directive[
         Opacity[1.], 
         AbsoluteThickness[1.6], 
         Dashing[{Small, Small}], 
         RGBColor[0, 0, 1]], 
        LineBox[{399, 368, 330, 382, 372, 358, 347, 389, 379, 367, 340, 386, 
         376, 363, 353, 316, 380, 370, 356, 344, 388, 378, 365, 336, 384, 374,
          360, 350, 331, 383, 373, 359, 348, 341, 387, 377, 364, 354, 317, 
         381, 371, 357, 345, 337, 385, 375, 361, 351, 392}], 
        LineBox[{404, 405}]}}}], {
    DisplayFunction -> Identity, AspectRatio -> 
     NCache[GoldenRatio^(-1), 0.6180339887498948], Axes -> {True, True}, 
     AxesLabel -> {None, None}, AxesOrigin -> {0, 0}, DisplayFunction :> 
     Identity, Epilog -> {{
        StyleBox[{
          InsetBox[
           FormBox[
            RotationBox["\"N = 6\"", BoxRotation -> 0.], TraditionalForm], {
           2.5, 0.8}], 
          InsetBox[
           FormBox[
            RotationBox["\"N = 1\"", BoxRotation -> 0.], TraditionalForm], {
           3.8, 2.9}], 
          InsetBox[
           FormBox[
            RotationBox["\"N = 5\"", BoxRotation -> 0.], TraditionalForm], {
           2.7, 3.15}]}, {12.5}, StripOnInput -> False]}}, 
     Frame -> {{True, False}, {True, False}}, FrameLabel -> {{
        FormBox["\"Host encounter rate \[Beta]\"", TraditionalForm], None}, {
        FormBox["\"Independent reproduction \[Rho]\"", TraditionalForm], 
        None}}, FrameTicks -> {{{{5, 
          FormBox[
          "\"\\!\\(\\*SubscriptBox[\\(\[Beta]\\), \\(max\\)]\\)\"", 
           TraditionalForm]}}, {{5, 
          FormBox[
          "\"\\!\\(\\*SubscriptBox[\\(\[Beta]\\), \\(max\\)]\\)\"", 
           TraditionalForm]}}}, {{{0, 
          FormBox["0", TraditionalForm]}, {5, 
          FormBox[
          "\"\\!\\(\\*SubscriptBox[\\(\[Rho]\\), \\(max\\)]\\)\"", 
           TraditionalForm]}}, {{0, 
          FormBox["0", TraditionalForm]}, {5, 
          FormBox[
          "\"\\!\\(\\*SubscriptBox[\\(\[Rho]\\), \\(max\\)]\\)\"", 
           TraditionalForm]}}}}, GridLines -> {None, None}, GridLinesStyle -> 
     Directive[
       GrayLevel[0.5, 0.4]], ImageSize -> NCache[{302, 
        Rational[604, 3]}, {302, 201.33333333333334`}], LabelStyle -> 
     Directive[
       GrayLevel[0], FontSize -> 16], 
     Method -> {
      "DefaultBoundaryStyle" -> Automatic, "ScalingFunctions" -> None, 
       "AxesInFront" -> True}, PlotRange -> {{0, 5.1}, {0, 5.1}}, 
     PlotRangeClipping -> True, PlotRangePadding -> {{0, 0}, {0, 0}}, 
     Ticks -> {Automatic, Automatic}}],StyleBox[
   "\"A)\"", 18, StripOnInput -> False]},
  "Labeled",
  DisplayFunction->(GridBox[{{
      ItemBox[#2, Alignment -> {Left, Inherited}, DefaultBaseStyle -> 
       "LabeledLabel"]}, {
      TagBox[
       ItemBox[
        PaneBox[
         TagBox[#, "SkipImageSizeLevel"], Alignment -> {Center, Baseline}, 
         BaselinePosition -> Baseline], DefaultBaseStyle -> "Labeled"], 
       "SkipImageSizeLevel"]}}, 
    GridBoxAlignment -> {"Columns" -> {{Center}}, "Rows" -> {{Center}}}, 
    AutoDelete -> False, 
    GridBoxItemSize -> {"Columns" -> {{Automatic}}, "Rows" -> {{Automatic}}}, 
    BaselinePosition -> {2, 1}]& ),
  InterpretationFunction->(RowBox[{"Labeled", "[", 
     RowBox[{#, ",", #2, ",", 
       RowBox[{"{", 
         RowBox[{"{", 
           RowBox[{"Top", ",", "Left"}], "}"}], "}"}]}], "]"}]& )]], "Output",\

 CellChangeTimes->{
  3.7572443316634827`*^9, {3.757244362904183*^9, 3.7572444501962*^9}, 
   3.757244583830269*^9, 3.774358346713615*^9, 3.774358976679914*^9, 
   3.774359420383479*^9, {3.77435945359718*^9, 3.77435954280166*^9}, 
   3.7743611770069923`*^9, 3.77436189806183*^9, 3.775307678033248*^9, 
   3.777181510066053*^9, 3.78488540134949*^9, 3.784885440138896*^9, 
   3.798178562189526*^9, 3.798178861168478*^9, 3.798178926919879*^9}]
}, Open  ]],

Cell[BoxData[{
 RowBox[{
  RowBox[{"par10", "=", " ", 
   RowBox[{"{", 
    RowBox[{
     RowBox[{"c", "\[Rule]", " ", "2"}], ",", 
     RowBox[{"\[Sigma]", "\[Rule]", "0"}], ",", " ", 
     RowBox[{"b", " ", "\[Rule]", " ", "1"}], ",", 
     RowBox[{"\[Nu]", "\[Rule]", " ", "3"}], ",", "  ", 
     RowBox[{"\[CapitalNu]", "\[Rule]", " ", "10"}], ",", "   ", 
     RowBox[{
      SubscriptBox["\[Mu]", "0"], " ", "\[Rule]", " ", "3"}], ",", "   ", 
     RowBox[{"\[Omega]", "\[Rule]", " ", "6.5"}], ",", " ", 
     RowBox[{"\[Beta]max", " ", "\[Rule]", " ", "5"}], ",", " ", 
     RowBox[{"\[Alpha]", "\[Rule]", " ", "0.7"}], ",", " ", 
     RowBox[{"\[Delta]", "\[Rule]", " ", "1.3"}]}], "}"}]}], 
  ";"}], "\[IndentingNewLine]", 
 RowBox[{
  RowBox[{"par11", "=", " ", 
   RowBox[{"{", 
    RowBox[{
     RowBox[{"c", "\[Rule]", " ", "2"}], ",", 
     RowBox[{"\[Sigma]", "\[Rule]", "0"}], ",", " ", 
     RowBox[{"b", " ", "\[Rule]", " ", "1"}], ",", 
     RowBox[{"\[Nu]", "\[Rule]", " ", "3"}], ",", "  ", 
     RowBox[{"\[CapitalNu]", "\[Rule]", " ", "5"}], ",", "   ", 
     RowBox[{
      SubscriptBox["\[Mu]", "0"], " ", "\[Rule]", " ", "3"}], ",", "   ", 
     RowBox[{"\[Omega]", "\[Rule]", " ", "6.5"}], ",", " ", 
     RowBox[{"\[Beta]max", " ", "\[Rule]", " ", "5"}], ",", " ", 
     RowBox[{"\[Alpha]", "\[Rule]", " ", "0.7"}], ",", " ", 
     RowBox[{"\[Delta]", "\[Rule]", " ", "1.3"}]}], "}"}]}], 
  ";"}], "\[IndentingNewLine]", 
 RowBox[{
  RowBox[{"par12", "=", " ", 
   RowBox[{"{", 
    RowBox[{
     RowBox[{"c", "\[Rule]", " ", "2"}], ",", 
     RowBox[{"\[Sigma]", "\[Rule]", "0"}], ",", " ", 
     RowBox[{"b", " ", "\[Rule]", " ", "1"}], ",", 
     RowBox[{"\[Nu]", "\[Rule]", " ", "3"}], ",", "  ", 
     RowBox[{"\[CapitalNu]", "\[Rule]", " ", "0.5"}], ",", "   ", 
     RowBox[{
      SubscriptBox["\[Mu]", "0"], " ", "\[Rule]", " ", "3"}], ",", "   ", 
     RowBox[{"\[Omega]", "\[Rule]", " ", "6.5"}], ",", " ", 
     RowBox[{"\[Beta]max", " ", "\[Rule]", " ", "5"}], ",", " ", 
     RowBox[{"\[Alpha]", "\[Rule]", " ", "0.7"}], ",", " ", 
     RowBox[{"\[Delta]", "\[Rule]", " ", "1.3"}]}], "}"}]}], ";"}]}], "Input",\

 CellChangeTimes->{{3.757244275387582*^9, 3.757244292008782*^9}, {
  3.757244390701416*^9, 3.757244446450007*^9}, {3.757244503980734*^9, 
  3.757244519289236*^9}, {3.757244557441358*^9, 3.757244594684548*^9}, {
  3.798178833467368*^9, 3.798178837975411*^9}}],

Cell[CellGroupData[{

Cell[BoxData[
 RowBox[{"extreme4", " ", "=", 
  RowBox[{"Labeled", "[", 
   RowBox[{
    RowBox[{"Plot", "[", 
     RowBox[{
      RowBox[{"{", 
       RowBox[{
        RowBox[{"tradeoff", "/.", "par10"}], ",", " ", 
        RowBox[{
         RowBox[{"invCurve", "/.", "par10"}], "/.", 
         RowBox[{"\[Rho]", "\[Rule]", " ", "4.99"}]}], ",", " ", 
        RowBox[{
         RowBox[{"invCurve", "/.", "par11"}], "/.", 
         RowBox[{"\[Rho]", "\[Rule]", " ", "4.99"}]}], ",", " ", 
        RowBox[{
         RowBox[{"invCurve", "/.", "par12"}], "/.", 
         RowBox[{"\[Rho]", "\[Rule]", " ", "4.99"}]}]}], "}"}], ",", 
      RowBox[{"{", 
       RowBox[{"\[Rho]m", ",", " ", "0", ",", " ", "45"}], "}"}], " ", ",", 
      " ", 
      RowBox[{"PlotStyle", "\[Rule]", 
       RowBox[{"{", 
        RowBox[{
         RowBox[{"{", 
          RowBox[{"Thick", ",", " ", "Black"}], "}"}], ",", " ", 
         RowBox[{"{", 
          RowBox[{"Dashed", ",", " ", "Blue"}], "}"}], ",", " ", 
         RowBox[{"{", 
          RowBox[{"Dashed", ",", " ", "Blue"}], "}"}], ",", " ", 
         RowBox[{"{", 
          RowBox[{"Dashed", ",", " ", "Blue"}], "}"}]}], "}"}]}], ",", " ", 
      RowBox[{"PlotRange", "\[Rule]", 
       RowBox[{"{", 
        RowBox[{
         RowBox[{"{", 
          RowBox[{"0", ",", " ", "5.1"}], "}"}], ",", 
         RowBox[{"{", 
          RowBox[{"0", ",", " ", "5.1"}], "}"}]}], "}"}]}], ",", " ", 
      RowBox[{"Filling", "\[Rule]", 
       RowBox[{"{", 
        RowBox[{
         RowBox[{"2", "\[Rule]", " ", "Top"}], ",", " ", 
         RowBox[{"3", "\[Rule]", " ", "Top"}], ",", " ", 
         RowBox[{"4", "\[Rule]", " ", "Top"}]}], "}"}]}], ",", " ", 
      RowBox[{"RegionFunction", "\[Rule]", 
       RowBox[{"Function", "[", 
        RowBox[{
         RowBox[{"{", 
          RowBox[{"x", ",", " ", "y"}], "}"}], ",", " ", 
         RowBox[{
          RowBox[{"x", " ", "\[GreaterEqual]", " ", "0"}], "  ", "&&", " ", 
          RowBox[{"y", " ", "\[GreaterEqual]", "  ", "0"}]}]}], "]"}]}], ",", 
      " ", 
      RowBox[{"Epilog", "\[Rule]", 
       RowBox[{"{", 
        RowBox[{"{", 
         RowBox[{"Style", "[", 
          RowBox[{
           RowBox[{"{", " ", 
            RowBox[{
             RowBox[{"Text", "[", 
              RowBox[{
               RowBox[{"Rotate", "[", 
                RowBox[{"\"\<N = 10\>\"", ",", " ", 
                 RowBox[{"0", " ", "Degree"}]}], "]"}], ",", 
               RowBox[{"{", 
                RowBox[{"2.5", ",", "0.8"}], "}"}]}], "]"}], ",", "  ", 
             RowBox[{"Text", "[", 
              RowBox[{
               RowBox[{"Rotate", "[", 
                RowBox[{"\"\<N = 0.5\>\"", ",", " ", 
                 RowBox[{"0", " ", "Degree"}]}], "]"}], ",", 
               RowBox[{"{", 
                RowBox[{"4.3", ",", "2.9"}], "}"}]}], "]"}], ",", " ", 
             RowBox[{"Text", "[", 
              RowBox[{
               RowBox[{"Rotate", "[", 
                RowBox[{"\"\<N = 5\>\"", ",", " ", 
                 RowBox[{"0", " ", "Degree"}]}], "]"}], ",", 
               RowBox[{"{", 
                RowBox[{"2.8", ",", "3.5"}], "}"}]}], "]"}]}], "}"}], ",", 
           RowBox[{"{", "12.5", "}"}]}], "]"}], "}"}], "}"}]}], ",", 
      "\[IndentingNewLine]", 
      RowBox[{"FrameTicks", "\[Rule]", 
       RowBox[{"{", 
        RowBox[{
         RowBox[{"{", 
          RowBox[{"0", ",", " ", 
           RowBox[{"{", 
            RowBox[{
            "5", ",", " ", 
             "\"\<\!\(\*SubscriptBox[\(\[Rho]\), \(max\)]\)\>\""}], "}"}]}], 
          "}"}], ",", " ", 
         RowBox[{"{", 
          RowBox[{"{", 
           RowBox[{
           "5", ",", " ", 
            "\"\<\!\(\*SubscriptBox[\(\[Beta]\), \(max\)]\)\>\""}], "}"}], 
          "}"}]}], "}"}]}], ",", 
      RowBox[{"Frame", "\[Rule]", " ", 
       RowBox[{"{", 
        RowBox[{
         RowBox[{"{", 
          RowBox[{"True", ",", " ", "False"}], "}"}], ",", 
         RowBox[{"{", 
          RowBox[{"True", ",", " ", "False"}], "}"}]}], "}"}]}], ",", " ", 
      RowBox[{"FrameLabel", "\[Rule]", 
       RowBox[{"{", 
        RowBox[{
         RowBox[{"{", 
          RowBox[{"\"\<\>\"", ",", " ", "None"}], "}"}], ",", 
         RowBox[{"{", 
          RowBox[{
          "\"\<Independent reproduction \[Rho]\>\"", ",", " ", "None"}], 
          "}"}]}], "}"}]}], ",", " ", 
      RowBox[{"LabelStyle", "\[Rule]", 
       RowBox[{"Directive", "[", 
        RowBox[{"Black", ",", " ", 
         RowBox[{"FontSize", "\[Rule]", " ", "16"}]}], "]"}]}], ",", 
      "\[IndentingNewLine]", 
      RowBox[{"ImageSize", "\[Rule]", 
       RowBox[{"{", 
        RowBox[{"302", ",", " ", 
         RowBox[{"302", " ", "*", " ", 
          RowBox[{"2", "/", "3"}]}]}], "}"}]}]}], "]"}], ",", "  ", 
    RowBox[{"Style", "[", 
     RowBox[{"\"\<B)\>\"", ",", " ", "18"}], "]"}], ",", " ", 
    RowBox[{"{", 
     RowBox[{"{", 
      RowBox[{"Top", ",", "Left"}], "}"}], "}"}]}], "]"}]}]], "Input",
 CellChangeTimes->{{3.757244315934017*^9, 3.757244378699177*^9}, {
   3.757244527039747*^9, 3.757244548227798*^9}, 3.757244596188683*^9, {
   3.774358743843809*^9, 3.7743587801677237`*^9}, {3.7743588194395323`*^9, 
   3.7743588330834913`*^9}, {3.774359544742476*^9, 3.774359654484234*^9}, {
   3.774361851442882*^9, 3.77436186079747*^9}, {3.775307651947175*^9, 
   3.775307658901352*^9}, {3.7848854482575607`*^9, 3.784885510885651*^9}, {
   3.798178840647778*^9, 3.7981788475510387`*^9}}],

Cell[BoxData[
 TemplateBox[{GraphicsBox[
    GraphicsComplexBox[CompressedData["
1:eJzV2Xk01dvfB3DDOeb5nFKRKaW6xSVuhtifCCUioaIkyUypW7lkKEOTdKPc
kMxpIBRFp4FIA8mQKSWSIdMxz8PjedbdW6tW697nWev543f+sd5r+9rf7ftd
79f3u4+07QHT/WwsLCxXWVlY/vunR6m83IOyO1opR8oaZmZocJvhWdKu04V8
tyScZXQLw0rPt7bqv0+h7cNiCVaHBCDvoaCEQRMVErRPLt+qyQVZC4pczn3h
g+tvaj4fu8kCz3YMzYwjETAJXsbZpNCOOj7+tj67ZB6w/P3x909fGpi8kGSG
abr6btfFJNfLH0hc/IcUyUI6MhPzbWVITh5wLQ1bKUuyWe0OmW0cLGD/Px86
WKeUbnCaXQfO34/rqj/mcjKj/3Q80E5L8cK9ufHfKjaPzvjpkSwhH5jbofMB
LeHL2S7DRgOWziA70eIhVEj3Hx9KEgJnBiPlnhEb3FIZdXQ4wQsPv3YUdthy
Q++yy03NtygQqtRlKbVTCOwacicGfh9BFmIRUjs46GQ915wUMnpPi5GsWlsE
hgqSJA/nbDSOcpMm2TL6xRczvSUk14kqb9jGs5RkCi06vEenBHXlX0fZATRw
kd3bEjTch8RjBNTtjYQhj3HRtT2ABcr2xJp7sfODpqmPx6IETrC0mz9d7s8B
7VpvheyLBUD/4n4NZugk4nuo++eKJTQwk8z2pOfUIhXmIFPl3dz1eRpkwn04
au76rD2xYwFjCS+sU5QJ0c9lgxvPD6adNxQGscGlWmETfYjdVyW5tm1uPf76
UXWHc+bWM3BT1G+N19x6yj681B/WeYQSVsfs8X1GA6n80qWafL1I2jG/6Ow1
Yag6NhZD1ZpBOtlGM2qP+cE3uEj/bj4H0I9ZDy625YTS2wZPRmv4wUPV5YHs
xDRyOLN4Y1imCDg4ZHaq7v2M7j5q6DxpO3f+ntnxPaY6PCDgvEngbjY7iB2X
p9RUCMF9/bDV7woHUWtj8l4d7bnzK9nybNm+irnjw2LYzQL65tbjcFA2g7oh
FT0dVznk0ESDYQneEEX5HlRBOeJnUyQMLJ52LFI7p1Hcy7FiqwUCECvVqeS7
lQPWysvdOlrGCettueZpW/PDab2ApAI6C9A9uJOKPEUgNKNrnoJxC4o0LqqT
qOQGtRojwdWKFDDbfj594rIQlIZItvVLDiObyS7TzcvmzlfPmXuBy/258/UK
LTv/S8TcuOtz64Ma1nPZdI23ilXP3O9H/FXvL7vhKlLnPn7zcS8NTLrXr+JX
60b8+SprF78XhnmjkYpprVNIN2VBrJ+uAGS4+Sy3W8gB7ldz1tA4ucBL0yHP
Xpof1m40dnTdwwKddjPlNrtm1/PIrntlfiu6dXXHW0o0Nwxv97EFdwr0Fa6j
hh4TAq1T884rFw+jwZZNMrYbQpCyRt/6vaM08DXbPen1pAsZ3RNe0dssDFI5
yq8Pp02h/gvNF4atBED1kt6S7VNUcPMw69OU4QLR2/Pnj7Hxg+hUVHpQIAtU
W4+3r94iAj3Zz2a6PduQUoH06xFfbjiLtnLHhVAgz5v+63ZHIVgx5q22QWoE
4b7E/w/clzjjvlRm91yb1MNEuC+rI/M8R29UINyXOoeLBDT33v1/70v+dRO5
tI6567mKtnTk2ls5km8Ht6anXlpBMu4/nHH/4Yz7D0fcf3XLOxqKxLlI/y1g
+khXOTYi3H+7LaQDqPyFpP/uRn421lK7iFQUDt8TzxUl8+H+whn3F864rzzs
63P27WtFuK/E+87zWIQXk77aMvPe+difyWi3UwydqdRCjr+ceav5RuwYyfMY
LZ99RSmwdhv11QfeMYT7i65yv3peXC3C/aUdv+vqNulHKO54a0bw17n+xn2E
M+4jnHEfRXHp6gef7UC4j0D63kFvgTLSRyZ57paFtanIYMsCWZvsEXI8MEx0
I5XYYb0iJ8eFuyyA+4m/TTJs854PCPfTMrHg9tCWPDSx+Ykj8xgd2l35GJEx
R9H9UwNJpY0D5O9NLlaOPnmSC3SdOxj6os2IrWLbvsongiBUr6TAHvECZXa4
1eZdooG7avht3jsxqJGumdh3ZoIc3/HQy99ukgJGTwWoKzIH0LChoPYSCh9M
KWfYV7pWIRXBexYbZntNu133j3DKA4T7DR+P++2mpE3Hfb5uhPuNW2jfx0/G
5Qj3W5OxYBd9VwYy1wg+uiyPDQJWPM12eMMOuO9k+8JPzPdrQLjv8gdVQ8Xd
n6Eba24VLkF0iPik+HryVjASz9kRvEWECzTDk1Kdr39BR04LPxTXFYQ7kkWa
RYGvkHXFTuUhKxo8L7giyJRJQOrNh3XeXBqfu981MjL7zlAgW7jqHKvYMJrf
tmY1M5wXcjZUl/UPVyP3DmE2pzOzrnIXvko8mYusu+J3tSpygpTK0i3hFu3I
aijEIX2rAMQkM45/LHyDev2aAgJvjc71h4YYnS+ZHSwdtqg5ZU+iHWI+7Kfu
8YCbYxOVz/U98tfoq4V6Vnh8JuyXi34CUB8gmHG/f3Y9i8TitNKbUJAeB/t8
v8m5+09d17jGnQqxnVXT06l9CPfvKg9qvsvBHoT7V0Xb95DhWDnC/Vt3Il37
i1UmspmQEuwOZoPKgMQ/DQqpgPv4eUEQ/5X4Twj38fnyLJ8U9QLkJxfX/1iG
DkxVyfOD/iFoFbXTW/k9J5QYycVn+ragO/sO7l/PJQgcyl66X069RipFxrYX
EA2Ss3YH7qlKRDwTBgY5JhSorWQeYvqNoGXKRTJVVrzw3rzV3flFDeLdkb99
wlkYDPMU1uW9eYjc1ZRNS8Y4YJfvTb5Mh6/oUlmnyDu6AFSuMHGv6yxFKhPZ
qRUu7PD06Gk1kdZp5OgoOObqzQNc1/KKDtvUo7MT5zw4E1hhpfEDM1N/Yegq
i0+++pAL+lVu/vrE+jNqHP/UFqNCBcOKQD7WpH4UWrlD88oZDohT91xUn9eJ
DLw7P+4ZY4NoZZYUcRk2GPKat/CXAgr083RuvlwziKS8/b11G9jhTneQXsjz
cXTE2wK86Gww+pjOaTbMQzwyfZs9wrWKibBHFWlVfOYmFQh7NLYqLebDx0y0
38rdysR59npU2YwkfuYA7FPmUSmOXrFGhH1y4q9esSCxADlLR3Ofo9NB3dPA
Xv3oBZT1S9ZRuSeckJJ0zsmV2YI2l0syKr8KQFmswdYQvmIklWfwxy5FGsj/
6eVSkZmEhKyuRIgpU0CzwjE5AUbRHcsLi18iXij1pU1nKtWi9wKRJwuthGHy
hn/LkaMMNLxnyvDpRw5YaS8Q8Wr4K1LUina0H+YHO7GVGWIBb5G6FfuYijE7
PFueXmHPzwK9obUDe/bwgIr39nmnGurRn1Z1j52DWEF2q9V96UYR+H3EOe7C
NS4wvjF2pzr3M2qxXK3MupAKCt4H0uLlBtD8cWnVc24c8Gqrbvvgvi5kUq+6
suADG7Qpr7jozGSD8fe2+0OvU8D6671AxyNDaGn9mxc38mfnN9E1XXR/AnnV
J4Z8HGGF/gavD1rxfGAZXfnsTCIbyJufK1F6QoFfox1tDpxmBxMLptunwikU
FK21NOkJKxyYeTdx2UgIDopxD85XZIOCLQYBA0e54d8+D5gUfZ3PljtNngce
CnIvLw5tIs8Db5rfykirPv2Pfx7A/u/UGDvdZsQk/k8305557Kwg/m9w1e6z
lb7wf/bfOrt8pOv3IeK/0vKE3OSUOuL/ZZ93Ju7HMv61/1KfEsLMV3MB9t/M
fMMb151txP/rwc5PPWiv0L/1fsZcJVvUZ4x477Ru4caDgg3E+7+CJKTdzjz4
qfeJFhlJK2WFiPeMAqOMzMkO4v0VM61alvBS4j0+/mfeGyqkBTqs7yfeP2LE
toi8rCLeSzbEL9FpTPyp9366x5ZfGGcD7H1Sc+0VTq0vxHtaccRkmXjhT723
ya0OCu+aIN5/ujbGfIoaiffl5fbP+jYziPcu64yXfpCjEe+Lh83PJ88+L2Dv
fRhtr68VlRHvLRWyaNKBB4n3anvVRTsKB4j35pVWJ1xv1BDv2SVyPTv1bv3U
+6G03P2OplTA3m+SWMCV+qiFeL83PhZtPl1EvOdMnxEP2zlCvF9Ul1Nd/rL+
p957vWnJDGPwAvY+I2ot75ToV4R93x8Vsqa+ufenvvseqlntTmUl71eSoPi+
U3eK+H7EYVhC80sj8d0wZbn+zXWPyfvVWCB6nbGsh3iev5bvsPL5cuL5ouJP
o8MRAcRz+0hrnS8Rg8RzeRHq5unEWuJ5G40u6xOWRjx/McWW2pvKAdhzSffP
i4RPtRLPYzUErjx79YJ4PqiZosawHSWez1t2kf5b2wfi+ZeKtzWt9fyAPTdW
1NTRo3Yg7PepK7+LaIX2Eb/1NYUMtIZYAftdbc+0tb01TvyuhRIX9tnriP1u
6+jocFgw2wN/+928kcNR7j038TprmzyHyOQU8Tr+zuH7j1SbiNchG/mucqo9
Ie+PAYw4mSs5PcTndIqFcVR/OfE563p2qp35GeKzvPAWFwvKEPH5qvtKiVey
dcTn/gG5lee00onPGrENrRyOnIB9Dr74Nk2V2Up8LrUzVAh1e0l8nqm5mHmj
e5T4XHm8fr+Q10fi89aeRbxJnILE534tA9c0vw6EPW73PqCT3tpHPH4sHGvN
fYQNsMc3chv7GBsniMenUIqNhYkI8fjL5eXrEjIpgD2OM9oVf6+Ah/irW+eb
kChMJ/7WvJyJkirg+0dfsZ+3mZeTtPf3/sf7ib3MMhUYfEGlwvf7hf9bL8l+
np71c8d2fsA+/nV2zUZ09+M/+oj9K757TTCjfeIf/cPeFbw3PcSTIAzYu3In
AZ3gQ20/eIc9G3Er+c3EkBW+9wt7tdD3na6T0uxz799eqSg/jEuKL/7BK+zR
EpYeJ4NPQz94hP255jw9cW4xjeynhb87RVOgdhFfLK9yTdWKsQP2QzbqwfUE
L17Aftg9sbWoiqz6wQ/swwlGpdvDslHiwQGD25ceISH43oPv+x33d0910pLo
FhrZHzuTZeJisneur1mY2RI2/BTAfRxzKEM8OpUPcB9rWl7RrYiuI33r3PKo
IXv7OOnXTV95W1u6hch+2Mj1TB8bQzrZD3tc0pyy/hKT9BdtldTGe6cpgPsp
+sT9QrSJH3A/6VFO8Hok1ZP+WbdXm7NbYoL0jUraoaY1+sJw+vXqmyUzNHL/
un1aXZGQtPSH/Xg8jvfrccb7+T8bx98H1Mkc5Uxh0tD344/e+g4WfDM/p2Rs
6tlv5nMJ7I+jOrOS84lc0cLu8M18wa/ymlij2Mi43KbftjtO8JEcofFCyeKb
+S7216yv/eb7BqFWL7dvx6OKjztGfjN+4FfH5G/HjbIyT+3+Zvy/AKd7pWo=

     "], {{{}, {}, {
        EdgeForm[], 
        Directive[
         RGBColor[0, 0, 1], 
         Opacity[0.2]], 
        GraphicsGroupBox[{
          PolygonBox[{{408, 17, 396, 407}}], 
          PolygonBox[CompressedData["
1:eJwt0ckugwEUBeCfR/AGfSUbtbUwLLQJFoghiIqaqRJDzDXPSql5nsd6H18T
iy/nJmd3bqgsWhwpDIKggEp6HEVyRD7LXXJM8UWGX8o5ZYFvenknTROPbPPD
BJ8cUcMNayT44JBOXtlnhhKOmaWbNw6o555NxqjmkmUGaeOFPaap4IxF+mjm
iR0mqeWWdUaJEeaEOeI08MAW40S4YoUh2v+3O2eJflqo444NknRRSpb5/NY0
EuWaVYbpoIoLUgzQmu/85A/lbUJ+
           "]]}]}, {}, {
        EdgeForm[], 
        Directive[
         RGBColor[0.560181, 0.691569, 0.194885], 
         Opacity[0.2]], 
        GraphicsGroupBox[{
          PolygonBox[{{410, 15, 398, 409}}], 
          PolygonBox[CompressedData["
1:eJwl0MkuQwEUgOF7mxKqNYQSxFCztqaqWdEay86+Gw9QT2LHu6kXwAIJTRCV
9BOLL/85597FzU1dXV9WI0EQhFS4MXTrnZ7TwSkr/LiXNMsFg5RZ5d2zgs7S
yxk5ohyzxAj33svrKG2csMyn+4Gm6efFvq1TdIX/H3jEIsM8Om1oijgN+6Eu
MMSHfU/n6KOFmtuajtHOl72oGQZ4te/o9N8/IOTJbVMnSPBrr7NvnidJKw9u
6zpOjG/7G7vmGXqI8Oy2pZN0cksTL+sftw==
           "]]}]}, {}, {
        EdgeForm[], 
        Directive[
         RGBColor[0, 0, 1], 
         Opacity[0.2]], 
        GraphicsGroupBox[{
          PolygonBox[{{412, 13, 400, 411}}], 
          
          PolygonBox[{{399, 14, 406, 386, 379, 369, 359, 392, 385, 376, 352, 
           389, 382, 372, 364, 347, 388, 381, 371, 362, 356, 391, 384, 375, 
           367, 334, 387, 380, 370, 360, 353, 390, 383, 373, 
           365}}]}]}, {}, {}, {}, {}, {}, {}, {}, {}, {}, {}, {}, {}, {}, {}, \
{}, {}, {}, {}, {}, {}, {}}, {{}, {}, {
        Directive[
         Opacity[1.], 
         AbsoluteThickness[1.6], 
         Thickness[Large], 
         GrayLevel[0]], 
        LineBox[{1, 77, 69, 56, 44, 31, 20, 2, 78, 70, 57, 45, 32, 21, 3, 79, 
         71, 58, 46, 33, 22, 4, 80, 72, 59, 47, 34, 23, 83, 75, 62, 51, 39, 5,
          81, 73, 60, 48, 35, 24, 84, 76, 63, 52, 40, 6, 82, 74, 61, 49, 36, 
         401}]}, {
        Directive[
         Opacity[1.], 
         AbsoluteThickness[1.6], 
         Dashing[{Small, Small}], 
         RGBColor[0, 0, 1]], 
        LineBox[CompressedData["
1:eJwt0bVOgwEUBeCfR+GVWIC1AzLQJm0HIEiAAKkXJ0iw4u7ubsXfh4+E4cu5
yTnbLQ1FysIlQRBU0ed4kpt8M8YHB/z8b06Y4ZM0RXZp4oF1vhjhnX2iXLNE
P2/s0ckL20xQziGTJHhlh3ruWGWIOi6YJ08bz2wxTjWnFMjQzCMbjBLjhmUG
6KKCI6ZI0sA9awwT5pIFeminhjNmydJCnFtWGKSbSo6ZJkUjEa5YpJcOajln
jhytf52f/ALGq0Hc
         "]], 
        LineBox[{407, 408}]}, {
        Directive[
         Opacity[1.], 
         AbsoluteThickness[1.6], 
         Dashing[{Small, Small}], 
         RGBColor[0, 0, 1]], 
        LineBox[CompressedData["
1:eJwVzssygnEcx+G3BoMiRhhM8SannJKzHEORna2dC+Bmcm90A7LADGZkZMbT
4pnP//urxRve3l/fRYIguOHBo0qMCmv8upd0iSvGuGSdD78d6BxDXFCgg3NW
SfHofxuappsyeb7djzXHCK/2nmZJtD+KM1aY4NlpW0PitOxTXWacT/tQ50nS
yZPbpk7SQ9M+0UVGebOLOsMAERpuO5qhjz/7iyPvBYbpou62pVP08mO/s+89
yyBRXtx2dZp+avwDLVEfFQ==
         "]], 
        LineBox[{409, 410}]}, {
        Directive[
         Opacity[1.], 
         AbsoluteThickness[1.6], 
         Dashing[{Small, Small}], 
         RGBColor[0, 0, 1]], 
        LineBox[{406, 386, 379, 369, 359, 392, 385, 376, 352, 389, 382, 372, 
         364, 347, 388, 381, 371, 362, 356, 391, 384, 375, 367, 334, 387, 380,
          370, 360, 353, 390, 383, 373, 365, 399}], 
        LineBox[{411, 412}]}}}], {
    DisplayFunction -> Identity, AspectRatio -> 
     NCache[GoldenRatio^(-1), 0.6180339887498948], Axes -> {True, True}, 
     AxesLabel -> {None, None}, AxesOrigin -> {0, 0}, DisplayFunction :> 
     Identity, Epilog -> {{
        StyleBox[{
          InsetBox[
           FormBox[
            RotationBox["\"N = 10\"", BoxRotation -> 0.], TraditionalForm], {
           2.5, 0.8}], 
          InsetBox[
           FormBox[
            RotationBox["\"N = 0.5\"", BoxRotation -> 0.], TraditionalForm], {
           4.3, 2.9}], 
          InsetBox[
           FormBox[
            RotationBox["\"N = 5\"", BoxRotation -> 0.], TraditionalForm], {
           2.8, 3.5}]}, {12.5}, StripOnInput -> False]}}, 
     Frame -> {{True, False}, {True, False}}, FrameLabel -> {{
        FormBox["\"\"", TraditionalForm], None}, {
        FormBox["\"Independent reproduction \[Rho]\"", TraditionalForm], 
        None}}, FrameTicks -> {{{{5, 
          FormBox[
          "\"\\!\\(\\*SubscriptBox[\\(\[Beta]\\), \\(max\\)]\\)\"", 
           TraditionalForm]}}, {{5, 
          FormBox[
          "\"\\!\\(\\*SubscriptBox[\\(\[Beta]\\), \\(max\\)]\\)\"", 
           TraditionalForm]}}}, {{{0, 
          FormBox["0", TraditionalForm]}, {5, 
          FormBox[
          "\"\\!\\(\\*SubscriptBox[\\(\[Rho]\\), \\(max\\)]\\)\"", 
           TraditionalForm]}}, {{0, 
          FormBox["0", TraditionalForm]}, {5, 
          FormBox[
          "\"\\!\\(\\*SubscriptBox[\\(\[Rho]\\), \\(max\\)]\\)\"", 
           TraditionalForm]}}}}, GridLines -> {None, None}, GridLinesStyle -> 
     Directive[
       GrayLevel[0.5, 0.4]], ImageSize -> NCache[{302, 
        Rational[604, 3]}, {302, 201.33333333333334`}], LabelStyle -> 
     Directive[
       GrayLevel[0], FontSize -> 16], 
     Method -> {
      "DefaultBoundaryStyle" -> Automatic, "ScalingFunctions" -> None, 
       "AxesInFront" -> True}, PlotRange -> {{0, 5.1}, {0, 5.1}}, 
     PlotRangeClipping -> True, PlotRangePadding -> {{0, 0}, {0, 0}}, 
     Ticks -> {Automatic, Automatic}}],StyleBox[
   "\"B)\"", 18, StripOnInput -> False]},
  "Labeled",
  DisplayFunction->(GridBox[{{
      ItemBox[#2, Alignment -> {Left, Inherited}, DefaultBaseStyle -> 
       "LabeledLabel"]}, {
      TagBox[
       ItemBox[
        PaneBox[
         TagBox[#, "SkipImageSizeLevel"], Alignment -> {Center, Baseline}, 
         BaselinePosition -> Baseline], DefaultBaseStyle -> "Labeled"], 
       "SkipImageSizeLevel"]}}, 
    GridBoxAlignment -> {"Columns" -> {{Center}}, "Rows" -> {{Center}}}, 
    AutoDelete -> False, 
    GridBoxItemSize -> {"Columns" -> {{Automatic}}, "Rows" -> {{Automatic}}}, 
    BaselinePosition -> {2, 1}]& ),
  InterpretationFunction->(RowBox[{"Labeled", "[", 
     RowBox[{#, ",", #2, ",", 
       RowBox[{"{", 
         RowBox[{"{", 
           RowBox[{"Top", ",", "Left"}], "}"}], "}"}]}], "]"}]& )]], "Output",\

 CellChangeTimes->{{3.757244535896605*^9, 3.75724456337573*^9}, 
   3.757244598222617*^9, 3.774358348759714*^9, {3.774358744756955*^9, 
   3.774358787510529*^9}, 3.774358823049254*^9, 3.774358978536674*^9, {
   3.774359550114759*^9, 3.774359656533238*^9}, 3.774361178954587*^9, 
   3.77436190025884*^9, 3.775307680228183*^9, 3.7771815157187443`*^9, {
   3.78488548351653*^9, 3.784885512980373*^9}, 3.798178564178384*^9, 
   3.798178862061212*^9, 3.798178928682988*^9}]
}, Open  ]],

Cell[CellGroupData[{

Cell[BoxData[
 RowBox[{"extremecombine2", " ", "=", " ", 
  RowBox[{"Grid", "[", 
   RowBox[{"{", 
    RowBox[{"{", 
     RowBox[{"extreme3", ",", "extreme4"}], "}"}], "}"}], "]"}]}]], "Input",
 CellChangeTimes->{{3.77435887146953*^9, 3.7743588756352367`*^9}}],

Cell[BoxData[
 TagBox[GridBox[{
    {
     TemplateBox[{GraphicsBox[
        GraphicsComplexBox[CompressedData["
1:eJzd2Hk01dvfB/DjOI7DyXSMUS5JGlwhVIr9QaPKkJIMJZEhSoMSJUnKrTSg
GypJiiIhGY7KELkSIpFZIfM8S349z/rtrVWrde/983nOP9Znbedrne/Z3q/3
/sra7N9sR6VQKMEcFMr//DxQpKSQUvJIO+0zw2VqShgest0LW/U60Qxplovg
EV5Y6F5so3l4EnEWu9obPaNAZrqAtH4jF7jHe2yVDB9ETyTy9p5vmgGHDxws
OavRgrLNhqbGEQvMzUJaB57lo/ZaDZ3kQlGg/Pfl7R0v7xs1k8zszfGaVs6z
yaxRumF06uQaMksr+aa169Wg4MT968WRIFA6ztiKvx5CWoj+2ydZLnBis+8n
baICimirlrs8jtLb2l+22/DAVb1HWzhm96AA1U5zme2CsFhuRtgNh2qU3u8G
2hQRcn2acFhgt14hqhPK96zmZMHeubuazwz3oSZdkSWeMdyQyb7i3HqaArSu
drbvx0mktfnEAck73DASoBu+gKMftWoXC+55zQ9Nbs51T0sb0Yz01ZcXyAmD
hkhbB3qRgqwcb4r0qDYjU92HrzQ380FwwoNP0eFjaGXz3oq8ciqIsps/eonT
wL37+GiV5whaespMgi3HBKZqSZa0XzsqqclfO6yXgbanVOfuHmeBTFaRvNaM
XmSommDhQeeB8qNjN7m0p1B21PHmLVFTyMsvb21iFh1mdgYcP6g/gIoe6j8f
reCDY0rZTn4Tn5C9/+x1VxNYMK9vRx57WTbSyIxfdvBBI7JuLLVwreUHfQOJ
udbJI6iTPp7SMcgJwDZaHaLKCQnXgnUefh1F7skR3Zv1eOHVYami5fmdyN51
7mOuVbHIC9F3L/cUhmFp5gUVpW6kYxYoXM3mAYq7LUVm+1dUSU18XLiGAuEy
HapexnQAp3sqxgMDSMeGIaq7gw90YX5EolgzEjnAczfPnQV6ATeyU9xy0eqK
A8H2hfVIoUowjPpQAKJmGb5ckTmM5P3B5KY/Dbau8DsyL5MK6WbzjM7kjqEQ
w7wP0mU8cMrgr6jlvV3o2p/V3nNX3UByb5jHpZ4Jg1GXjiLf8i70yKdN0kyC
F0RHQ1TiWibRkak7qlmnKPDY5cR825l0mPU2Q6di3SDy0LLP3CPLBxwpB1fR
7zWjDtupt9aWLAjgdF3gJPEKJVI9FRYw6tC6z/Z1vTyCUHraKShm9TC6eo4j
akM5DawnZAS6/KgwmdBobL5wHD24YVZMC+MB2baqGKpfNxpsXj/HZtUF1Di1
sdq5Thi8tlh98XjeidhL1I/MWMsLMqlqBYfiJlFXbaqRWzgFlgWtkds2yQXH
0li0xkODSPyhmNgYlQ98dtUIyXY3o/c7xlt/N2BBTWPq/bL2V8jh+slennm1
6Ooh4UnnuYLguNT9uDVjGMU8rRg7NkEDO4t9FkZOVNgrbGcgYzWOVHNkC0a8
eKDt41l+i7fdCOcB/n/BeYBnnAf0p7wCDpzdJA+O1he33egqIXnQdMu5+YJ8
7L/Og2ql/ZGzj8mQWVBvzoSYzRwyRw04F11dOJfMfCsn0oTb5cmsKCw/cqtY
gcwP/VriY4MW/G3e4BnnDR5x3lyJTPcOa6QDzpviZwmLDrrUkbwZSrj8Rtc2
C5lKXZMxo4tAGtuKW2vYFqkvPpQ0K038p/zBM84fPG+pNJtjQqfAnv99iQDO
H5dLXazxtiaSP1SJvIbyy/kkf3QZtyvOGIeR/MHXw/mDZ5w/LiOV/QMx0/nz
8ncWO/jmexSd6xp3caMQGHbttwzakYJw/uD34/zBM86fMvWkgOD6VpI/RiXH
KNubCkn+LNexmlQPvYtw3uD347y5pRfEfzd8iuTN8heSJVLKVUjquBKtolQQ
ymMrlrx7mYGenh24W9QwMP352PN4ixw44G54+on3bsLwZbZamI8PA3TMXRkq
uY2IWmqyu+y5AESyPA+K57xECe0ulZlBwpAdz2jn+3oBNYhoRfb5T5Drtad7
eNt+oYHs2wxTqUv9aHijgK4cbQaIJ7c0nLhchtQFkkxX5QmBR7SDf6FXIsJ5
h9+P826jmqdltV4HyTvTdZpdi9cXk7yTzjAd3bshGuE820F3XheZSwWcZ171
gY5XNGrQlm0X4yeCBUHUWm65ZcILtPLTxx17x4XJ/piVauZnwGIAb9SsMrbO
J+R2Tih91moBiGmH9jeheWhH6Xa1IQth8GH6aS/LD0Kanw7pvQkan97vKx4n
9H3L1eVHWFaLagaR2Oclv/cEMqHG4lgvMMrRvnYhqqO/ECTX2GvK1T9BP+7P
HZ0Rli0q3BDWmGvQmtuCLIYu2Mcb84PSmMERtegC1Huy8bTvg9HpPFkhJTIj
ihOq1geyyhQmkJnUCc6zSbzAr5NkIb2lEnmv6KuEag64Vy8gqTU6A6pPCzx+
2s+A8TbI7HJpQGfW0DnFTn6Z3o+aqw0r9nHBIW+ZeZN3ehHOc92WGsrXa50k
z/spamO/rSkheT6/RJWqvuQBwnk9R/d6tEQUDXBe9wxf3v7HhlrU93IlV8BR
QdhmfTYqISwTHc5d6hsiM90nnGTDeM6LiJD7ocjV4alWxQ3G4UX7egSa0KPd
rnY6DAHIUvB99OHKK6SeZ2hzCQkDuk0pvkW7jngn9PVTjWiw1nL1cXflYTRP
LW9OuQUTXuTwm1OLyxHTLGvbhJMQFGwQKiqVfIr2LVfbXDhGB7kQvvcbCz6j
oJIO1jsRfkDjtbsPZr1G6hPJsaV7OWFtpGCglfYkcnAQGHP25IUFIcoGclof
0B8T5w9w3+EAS0bI/sIIQegsiYi6kc6AVjHbTSDaiBrG6z/fVOcCZzl+ixMB
fSigzEzruj8d7PoDt7pxtyN9z47anWNU8PQJVgQlDvhxPwx5iM5clEMDvp5h
/ZL7A+R+4XUZT2/P1XWcoCl4tFLAcAy5eZqChwgVxEvj+haF8BDv7OmnkmvX
dxHv1l08HCoZUkK868iZc5dn0UOEPRtc4E2XesoF2LM6Zg6rtKoWZXqKKG9z
+PY5B4cyV01lIvx91S313amlYIKeLHpyROE5N4heGv7L0bMJbXj7G7usjR/k
OsvumQjmI5lM/WOWKsKgcjraaTw6BAlaXL8mpUaDJZvEzqi0DqNH5pdm5yMm
+E9c99RXf4+q+EN8XloIwexQe6dY9lM0vHNy44taOhT85vM6fXMrUtEOc9gz
zAda5X4p0caFSNOCc0zdkBMEvihypdh+Rb0BlQM7d/KCok8s17bkD+iyxYdn
Tmc4wP1hjtiyPiE4POJ0+9ItBtTtyraWdG5Ezea/q3HM5IJn0TSlL8x+JDYu
u+y8Cx1ie0PHh+60I6PqZQtzaqggydsQOtnHAeNVNnYB92jQIv37mvXag0i+
+s2r6CxOsD/pxeGoNo48qiMv1I5wwOKkF4ZLlJlgHlaW7R9JhfXqXnc1HnKC
cpiD9f5znGDwh9zryIVf0Jkwbfm7zzlA0vWWz5NxfnCV4hkUU6ECNaf19v1F
DPinfYJDZGux47NJ0idEb0Ur58c1kD7RfYlP9mhT+v/5PoH7w+rF7MFs0W7S
H2xH32slcLz9130B94NAfeMBgSeDpB+8uqDG+lO2kvSD7gyG9kVqzD/uBzvX
WjyOPsoNuB8MKu/Sf2LSQvpBl1qH6Y24vH/cD07GLN4Ve2eU9AOLpanqbi41
pB+4r1zScXhP0i/7wTrfOKV1OwUA9wPdVS572uvbSD+Q+HCGbcxb+FM/wH1g
4pjs2LugPtIHpnJtdK6YvyN9oFsiQNrl4vVf9gETX6Z+uR0VcB+IsdKLpGz8
RPqA+cJZFgfeZ/2yD/BP3tFPpU6QPpDZmKwlVFRH+gBvS0bSXKEU0geMqozX
aN5mkT4QLHWg4fXHDtIHtunoicf3FSHsv1FO2bYX/APEf73SZ0voi98T/9P8
l+4u9L3zS/87jVfsf/eIBtj/ryvV0hZlNRH/94aYSwWrvkTY+ycFf6knXxgm
3tO1O+/pqVf90nvBDLWtlj28gL0/UqVP1+BuRdj3tJEDWr2o95e+x7oui5t1
Yvq81hh6I+60yRfie3QGt9oh7gbi+xbHhLeXhlLJ+cvjY+Ke6qFO4rl9r9oJ
H80ShL0Weav/p1/1APFaTTtyv9XcCuJ14OOm+Z7sKOJ19pEwrXwKHbDXPcyy
7ot+zcTrtkbRWjHnXOL1uV4UvunSCPG6PdE5/PLGauJ1MorYoPHNOex1T7PL
8vDuVoR9FinxlpVq6SU+T65cn/llDwdgn6WZ/Gan8seIz5XQxnWfKUQ89mhA
K0KPcxJ/i1MdPWtmTnv7RKnKUIFrknh7p2ubevX2BuLtqp4t5x51pJHz4mUB
t3553y7iq5dMSJTdzRLiK/7+sK8XTxow9NYMEl/LajM7RiIqiK+zH+dM9lje
J76qSgffWZlCB+xrzM7nW2Q7m4mvSV6K8I6ZR3wNH1nsUyA2SnzdbsKQya+u
Jr4ObjwUfnYeP2BfG29P/PHVrg1hT7uf8TyzWNlHPD0f+q705icOwJ5SdxZr
9NiME0/lg02DeIuEiKcr8rxNeFg0wJ525STtuj3JQ/x89Kl4dKmvMPEz5Kpn
2u5e5t/6iD1M/e3uabuQb/vuvx4qzz90FSk1/L/x8AvXIa3sCBZgDy96n588
Xz9IztP49/+tj9jD+R7yjOfpk8RDGaO2gaWDhX/rIfZvzzXtzhe3mID922ct
bs+M7vhb/7B3W5mKliPnOAB751HwRth4RsVP3mHfjr5ReP2BUxCwby+u0T6o
LOj7yTfs2dDiUOt4xhjxzD43LlQB0n/yDPvVv8kh4PS33MN+xQwHnE6MbP7J
L+zVovv5+1ZwcgL2iuXEuDEvrJo8f7s3K/5+jZ4QYJ+OKQbWaoz0E48cbWR4
KYYTxKPjJ+NvB358+ZNH2B/xEVXXXQ94APsToSSlF3u1lXijeeJGw1sFCvzo
DfZFwstJVSqDj5wf564f/atbVgR+9AX7sX7T+xWRBZyA/VgcdSXYYKiW+KFv
kn7vbbcQYD+kQ+YPDnye9uJB++0Lo9+ui73oYI1t1GjMJ+e55HO6UxnhvIB9
SLxmGmkt0U48+KBjd8qxnELy/8T1if7san7AeWzJ+8dNlgoNcB63Kl/hRwr1
JI/zwyzu66xlAc7jP1eFDdTbTOetVXDgIslZkyRvr6ituSzbWkDOL0PhPKcp
0kzA+VrR2C/fV9dO8rQhH+U7fzvv4fws2/E1Ud5VgJz/8P38ccbPK/rDu3lU
z09p/7hO3zsYO/+75/NzIJV9/bvztZjiFdXE7Rzk/IgOu1grM6fXQ5V60t38
qWS9kmuDgHQDg8w8IYKXTL/7e80RtLG6786rumWmN79fT+eI2xD23bril5bo
79cvCjKO2X63/h9zOdX+
         "], {{{}, {}, {
            EdgeForm[], 
            Directive[
             RGBColor[0, 0, 1], 
             Opacity[0.2]], 
            GraphicsGroupBox[{
              PolygonBox[{{401, 166, 390, 400}}], 
              PolygonBox[CompressedData["
1:eJwt0dkugwEQBtCfN/EwuJfiBok2QZCWqNSWVkoqltjFUlWKqH3f9/21nCYu
Tr5krma+qQjHaqLlQRCU0cISRaYMovKJLX6Y5JMDfglxwjxfDPDGLu08kOeb
cT7Yp5lr1kjzzh49vLDNNJUcMkOCV3b+97wjR4YGLlgmSYxnCqU7qOWUBQbp
4JFNJghzQ5YR4lRxxCx9tHLPBmM0cskKKbqo44xFhugkwi3rjNJLNcfM0U8b
TVyxyjDd1HNe6t0v/gC8WDul
               "]]}]}, {}, {
            EdgeForm[], 
            Directive[
             RGBColor[0.560181, 0.691569, 0.194885], 
             Opacity[0.2]], 
            GraphicsGroupBox[{
              PolygonBox[{{403, 133, 391, 402}}], 
              PolygonBox[CompressedData["
1:eJwl0MsygnEcx+G3xNDkmByiyCkk50Nuw66tC9CVsHRR5Qa0iBnMxGBiMCXK
M2PxzPfz+7+7N3NaOjkLB0EQokhWXNoLW6CtD+wcz3rbJjmmnyMy3PmWswnC
HDLPh/c9myJG2b1gB2nqfZumrjftFL3U3Kt2jI5usKtniXLtXrYj/OgXdvQM
A9y7N+wEPXy6KyzqIVr6kS09TR837jUbp6vfqLLiHuVXv/JA3j1JhC/3FUt6
mG/9xC3r7vHQ/w9+N+f2D3NyJsg=
               "]]}]}, {}, {
            EdgeForm[], 
            Directive[
             RGBColor[0, 0, 1], 
             Opacity[0.2]], 
            GraphicsGroupBox[{
              PolygonBox[{{405, 91, 393, 404}}], 
              
              PolygonBox[{{392, 125, 399, 368, 330, 382, 372, 358, 347, 389, 
               379, 367, 340, 386, 376, 363, 353, 316, 380, 370, 356, 344, 
               388, 378, 365, 336, 384, 374, 360, 350, 331, 383, 373, 359, 
               348, 341, 387, 377, 364, 354, 317, 381, 371, 357, 345, 337, 
               385, 375, 361, 
               351}}]}]}, {}, {}, {}, {}, {}, {}, {}, {}, {}, {}, {}, {}, {}, \
{}, {}, {}, {}, {}, {}, {}, {}}, {{}, {}, {
            Directive[
             Opacity[1.], 
             AbsoluteThickness[1.6], 
             Thickness[Large], 
             GrayLevel[0]], 
            
            LineBox[{1, 57, 47, 37, 27, 17, 11, 63, 53, 43, 33, 23, 2, 58, 48,
              38, 28, 18, 12, 64, 54, 44, 34, 24, 3, 59, 49, 39, 29, 19, 13, 
             65, 55, 45, 35, 25, 4, 60, 50, 40, 30, 20, 14, 66, 56, 46, 36, 
             26, 5, 61, 51, 41, 31, 21, 15, 6, 62, 52, 42, 32, 22, 394}]}, {
            Directive[
             Opacity[1.], 
             AbsoluteThickness[1.6], 
             Dashing[{Small, Small}], 
             RGBColor[0, 0, 1]], 
            LineBox[CompressedData["
1:eJwV0ckugwEUBeDfo3gY7MWwQdJWEKQlNKWEhqZSxNjErFoaUfM818xr+br4
cu72nFsbjjVGa4Ig6GTeEZUvFPhlji/K/NHEGSt8k+SdEr08keeHLJ8cEeKW
Tab44JAhKuyzQB3HLJLgjQO6eGCHDG1cscYEMV4pVnvQzDmrjNHHM3vMEuaO
LaYZpp4Tlhihm0d2maGda9aZZIAWLsgxTj8R7tkmTZwGTllmlB46uGGDFIO0
clnd3S/+AaeWOmQ=
             "]], 
            LineBox[{400, 401}]}, {
            Directive[
             Opacity[1.], 
             AbsoluteThickness[1.6], 
             Dashing[{Small, Small}], 
             RGBColor[0, 0, 1]], 
            LineBox[CompressedData["
1:eJwV0NsyQmEch+FVYmJKJKGEFCNkl+1tOOncBXAlXBjdQA5iRs3QYDBlyPbp
4Jnf+//W2cqfnB2fhoIgqHIhDvnSe3aeR71lMxwR5YA8d76t2UnC7LNAx3vF
5ohx6V60cT70rp3jXm/YaQZpuFdskl/9wo6eZYS6e8mO8a2f2NZZhmm6122a
AbruKwp6lE/9wKaeYYgbd8lO8KdfuWbZPc6PfqZF2T1FhHd3jaJO0NNtbll1
p/o/lTdzbv8BULAmBg==
             "]], 
            LineBox[{402, 403}]}, {
            Directive[
             Opacity[1.], 
             AbsoluteThickness[1.6], 
             Dashing[{Small, Small}], 
             RGBColor[0, 0, 1]], 
            
            LineBox[{399, 368, 330, 382, 372, 358, 347, 389, 379, 367, 340, 
             386, 376, 363, 353, 316, 380, 370, 356, 344, 388, 378, 365, 336, 
             384, 374, 360, 350, 331, 383, 373, 359, 348, 341, 387, 377, 364, 
             354, 317, 381, 371, 357, 345, 337, 385, 375, 361, 351, 392}], 
            LineBox[{404, 405}]}}}], {
        DisplayFunction -> Identity, AspectRatio -> 
         NCache[GoldenRatio^(-1), 0.6180339887498948], Axes -> {True, True}, 
         AxesLabel -> {None, None}, AxesOrigin -> {0, 0}, DisplayFunction :> 
         Identity, Epilog -> {{
            StyleBox[{
              InsetBox[
               FormBox[
                RotationBox["\"N = 6\"", BoxRotation -> 0.], 
                TraditionalForm], {2.5, 0.8}], 
              InsetBox[
               FormBox[
                RotationBox["\"N = 1\"", BoxRotation -> 0.], 
                TraditionalForm], {3.8, 2.9}], 
              InsetBox[
               FormBox[
                RotationBox["\"N = 5\"", BoxRotation -> 0.], 
                TraditionalForm], {2.7, 3.15}]}, {12.5}, StripOnInput -> 
             False]}}, Frame -> {{True, False}, {True, False}}, 
         FrameLabel -> {{
            FormBox["\"Host encounter rate \[Beta]\"", TraditionalForm], 
            None}, {
            FormBox["\"Independent reproduction \[Rho]\"", TraditionalForm], 
            None}}, FrameTicks -> {{{{5, 
              FormBox[
              "\"\\!\\(\\*SubscriptBox[\\(\[Beta]\\), \\(max\\)]\\)\"", 
               TraditionalForm]}}, {{5, 
              FormBox[
              "\"\\!\\(\\*SubscriptBox[\\(\[Beta]\\), \\(max\\)]\\)\"", 
               TraditionalForm]}}}, {{{0, 
              FormBox["0", TraditionalForm]}, {5, 
              FormBox[
              "\"\\!\\(\\*SubscriptBox[\\(\[Rho]\\), \\(max\\)]\\)\"", 
               TraditionalForm]}}, {{0, 
              FormBox["0", TraditionalForm]}, {5, 
              FormBox[
              "\"\\!\\(\\*SubscriptBox[\\(\[Rho]\\), \\(max\\)]\\)\"", 
               TraditionalForm]}}}}, GridLines -> {None, None}, 
         GridLinesStyle -> Directive[
           GrayLevel[0.5, 0.4]], ImageSize -> NCache[{302, 
            Rational[604, 3]}, {302, 201.33333333333334`}], LabelStyle -> 
         Directive[
           GrayLevel[0], FontSize -> 16], 
         Method -> {
          "DefaultBoundaryStyle" -> Automatic, "ScalingFunctions" -> None, 
           "AxesInFront" -> True}, PlotRange -> {{0, 5.1}, {0, 5.1}}, 
         PlotRangeClipping -> True, PlotRangePadding -> {{0, 0}, {0, 0}}, 
         Ticks -> {Automatic, Automatic}}],StyleBox[
       "\"A)\"", 18, StripOnInput -> False]},
      "Labeled",
      DisplayFunction->(GridBox[{{
          
          ItemBox[#2, Alignment -> {Left, Inherited}, DefaultBaseStyle -> 
           "LabeledLabel"]}, {
          TagBox[
           ItemBox[
            PaneBox[
             TagBox[#, "SkipImageSizeLevel"], Alignment -> {Center, Baseline},
              BaselinePosition -> Baseline], DefaultBaseStyle -> "Labeled"], 
           "SkipImageSizeLevel"]}}, 
        GridBoxAlignment -> {"Columns" -> {{Center}}, "Rows" -> {{Center}}}, 
        AutoDelete -> False, 
        GridBoxItemSize -> {
         "Columns" -> {{Automatic}}, "Rows" -> {{Automatic}}}, 
        BaselinePosition -> {2, 1}]& ),
      InterpretationFunction->(RowBox[{"Labeled", "[", 
         RowBox[{#, ",", #2, ",", 
           RowBox[{"{", 
             RowBox[{"{", 
               RowBox[{"Top", ",", "Left"}], "}"}], "}"}]}], "]"}]& )], 
     TemplateBox[{GraphicsBox[
        GraphicsComplexBox[CompressedData["
1:eJzV2Xk01dvfB3DDOeb5nFKRKaW6xSVuhtifCCUioaIkyUypW7lkKEOTdKPc
kMxpIBRFp4FIA8mQKSWSIdMxz8PjedbdW6tW697nWev543f+sd5r+9rf7ftd
79f3u4+07QHT/WwsLCxXWVlY/vunR6m83IOyO1opR8oaZmZocJvhWdKu04V8
tyScZXQLw0rPt7bqv0+h7cNiCVaHBCDvoaCEQRMVErRPLt+qyQVZC4pczn3h
g+tvaj4fu8kCz3YMzYwjETAJXsbZpNCOOj7+tj67ZB6w/P3x909fGpi8kGSG
abr6btfFJNfLH0hc/IcUyUI6MhPzbWVITh5wLQ1bKUuyWe0OmW0cLGD/Px86
WKeUbnCaXQfO34/rqj/mcjKj/3Q80E5L8cK9ufHfKjaPzvjpkSwhH5jbofMB
LeHL2S7DRgOWziA70eIhVEj3Hx9KEgJnBiPlnhEb3FIZdXQ4wQsPv3YUdthy
Q++yy03NtygQqtRlKbVTCOwacicGfh9BFmIRUjs46GQ915wUMnpPi5GsWlsE
hgqSJA/nbDSOcpMm2TL6xRczvSUk14kqb9jGs5RkCi06vEenBHXlX0fZATRw
kd3bEjTch8RjBNTtjYQhj3HRtT2ABcr2xJp7sfODpqmPx6IETrC0mz9d7s8B
7VpvheyLBUD/4n4NZugk4nuo++eKJTQwk8z2pOfUIhXmIFPl3dz1eRpkwn04
au76rD2xYwFjCS+sU5QJ0c9lgxvPD6adNxQGscGlWmETfYjdVyW5tm1uPf76
UXWHc+bWM3BT1G+N19x6yj681B/WeYQSVsfs8X1GA6n80qWafL1I2jG/6Ow1
Yag6NhZD1ZpBOtlGM2qP+cE3uEj/bj4H0I9ZDy625YTS2wZPRmv4wUPV5YHs
xDRyOLN4Y1imCDg4ZHaq7v2M7j5q6DxpO3f+ntnxPaY6PCDgvEngbjY7iB2X
p9RUCMF9/bDV7woHUWtj8l4d7bnzK9nybNm+irnjw2LYzQL65tbjcFA2g7oh
FT0dVznk0ESDYQneEEX5HlRBOeJnUyQMLJ52LFI7p1Hcy7FiqwUCECvVqeS7
lQPWysvdOlrGCettueZpW/PDab2ApAI6C9A9uJOKPEUgNKNrnoJxC4o0LqqT
qOQGtRojwdWKFDDbfj594rIQlIZItvVLDiObyS7TzcvmzlfPmXuBy/258/UK
LTv/S8TcuOtz64Ma1nPZdI23ilXP3O9H/FXvL7vhKlLnPn7zcS8NTLrXr+JX
60b8+SprF78XhnmjkYpprVNIN2VBrJ+uAGS4+Sy3W8gB7ldz1tA4ucBL0yHP
Xpof1m40dnTdwwKddjPlNrtm1/PIrntlfiu6dXXHW0o0Nwxv97EFdwr0Fa6j
hh4TAq1T884rFw+jwZZNMrYbQpCyRt/6vaM08DXbPen1pAsZ3RNe0dssDFI5
yq8Pp02h/gvNF4atBED1kt6S7VNUcPMw69OU4QLR2/Pnj7Hxg+hUVHpQIAtU
W4+3r94iAj3Zz2a6PduQUoH06xFfbjiLtnLHhVAgz5v+63ZHIVgx5q22QWoE
4b7E/w/clzjjvlRm91yb1MNEuC+rI/M8R29UINyXOoeLBDT33v1/70v+dRO5
tI6567mKtnTk2ls5km8Ht6anXlpBMu4/nHH/4Yz7D0fcf3XLOxqKxLlI/y1g
+khXOTYi3H+7LaQDqPyFpP/uRn421lK7iFQUDt8TzxUl8+H+whn3F864rzzs
63P27WtFuK/E+87zWIQXk77aMvPe+difyWi3UwydqdRCjr+ceav5RuwYyfMY
LZ99RSmwdhv11QfeMYT7i65yv3peXC3C/aUdv+vqNulHKO54a0bw17n+xn2E
M+4jnHEfRXHp6gef7UC4j0D63kFvgTLSRyZ57paFtanIYMsCWZvsEXI8MEx0
I5XYYb0iJ8eFuyyA+4m/TTJs854PCPfTMrHg9tCWPDSx+Ykj8xgd2l35GJEx
R9H9UwNJpY0D5O9NLlaOPnmSC3SdOxj6os2IrWLbvsongiBUr6TAHvECZXa4
1eZdooG7avht3jsxqJGumdh3ZoIc3/HQy99ukgJGTwWoKzIH0LChoPYSCh9M
KWfYV7pWIRXBexYbZntNu133j3DKA4T7DR+P++2mpE3Hfb5uhPuNW2jfx0/G
5Qj3W5OxYBd9VwYy1wg+uiyPDQJWPM12eMMOuO9k+8JPzPdrQLjv8gdVQ8Xd
n6Eba24VLkF0iPik+HryVjASz9kRvEWECzTDk1Kdr39BR04LPxTXFYQ7kkWa
RYGvkHXFTuUhKxo8L7giyJRJQOrNh3XeXBqfu981MjL7zlAgW7jqHKvYMJrf
tmY1M5wXcjZUl/UPVyP3DmE2pzOzrnIXvko8mYusu+J3tSpygpTK0i3hFu3I
aijEIX2rAMQkM45/LHyDev2aAgJvjc71h4YYnS+ZHSwdtqg5ZU+iHWI+7Kfu
8YCbYxOVz/U98tfoq4V6Vnh8JuyXi34CUB8gmHG/f3Y9i8TitNKbUJAeB/t8
v8m5+09d17jGnQqxnVXT06l9CPfvKg9qvsvBHoT7V0Xb95DhWDnC/Vt3Il37
i1UmspmQEuwOZoPKgMQ/DQqpgPv4eUEQ/5X4Twj38fnyLJ8U9QLkJxfX/1iG
DkxVyfOD/iFoFbXTW/k9J5QYycVn+ragO/sO7l/PJQgcyl66X069RipFxrYX
EA2Ss3YH7qlKRDwTBgY5JhSorWQeYvqNoGXKRTJVVrzw3rzV3flFDeLdkb99
wlkYDPMU1uW9eYjc1ZRNS8Y4YJfvTb5Mh6/oUlmnyDu6AFSuMHGv6yxFKhPZ
qRUu7PD06Gk1kdZp5OgoOObqzQNc1/KKDtvUo7MT5zw4E1hhpfEDM1N/Yegq
i0+++pAL+lVu/vrE+jNqHP/UFqNCBcOKQD7WpH4UWrlD88oZDohT91xUn9eJ
DLw7P+4ZY4NoZZYUcRk2GPKat/CXAgr083RuvlwziKS8/b11G9jhTneQXsjz
cXTE2wK86Gww+pjOaTbMQzwyfZs9wrWKibBHFWlVfOYmFQh7NLYqLebDx0y0
38rdysR59npU2YwkfuYA7FPmUSmOXrFGhH1y4q9esSCxADlLR3Ofo9NB3dPA
Xv3oBZT1S9ZRuSeckJJ0zsmV2YI2l0syKr8KQFmswdYQvmIklWfwxy5FGsj/
6eVSkZmEhKyuRIgpU0CzwjE5AUbRHcsLi18iXij1pU1nKtWi9wKRJwuthGHy
hn/LkaMMNLxnyvDpRw5YaS8Q8Wr4K1LUina0H+YHO7GVGWIBb5G6FfuYijE7
PFueXmHPzwK9obUDe/bwgIr39nmnGurRn1Z1j52DWEF2q9V96UYR+H3EOe7C
NS4wvjF2pzr3M2qxXK3MupAKCt4H0uLlBtD8cWnVc24c8Gqrbvvgvi5kUq+6
suADG7Qpr7jozGSD8fe2+0OvU8D6671AxyNDaGn9mxc38mfnN9E1XXR/AnnV
J4Z8HGGF/gavD1rxfGAZXfnsTCIbyJufK1F6QoFfox1tDpxmBxMLptunwikU
FK21NOkJKxyYeTdx2UgIDopxD85XZIOCLQYBA0e54d8+D5gUfZ3PljtNngce
CnIvLw5tIs8Db5rfykirPv2Pfx7A/u/UGDvdZsQk/k8305557Kwg/m9w1e6z
lb7wf/bfOrt8pOv3IeK/0vKE3OSUOuL/ZZ93Ju7HMv61/1KfEsLMV3MB9t/M
fMMb151txP/rwc5PPWiv0L/1fsZcJVvUZ4x477Ru4caDgg3E+7+CJKTdzjz4
qfeJFhlJK2WFiPeMAqOMzMkO4v0VM61alvBS4j0+/mfeGyqkBTqs7yfeP2LE
toi8rCLeSzbEL9FpTPyp9366x5ZfGGcD7H1Sc+0VTq0vxHtaccRkmXjhT723
ya0OCu+aIN5/ujbGfIoaiffl5fbP+jYziPcu64yXfpCjEe+Lh83PJ88+L2Dv
fRhtr68VlRHvLRWyaNKBB4n3anvVRTsKB4j35pVWJ1xv1BDv2SVyPTv1bv3U
+6G03P2OplTA3m+SWMCV+qiFeL83PhZtPl1EvOdMnxEP2zlCvF9Ul1Nd/rL+
p957vWnJDGPwAvY+I2ot75ToV4R93x8Vsqa+ufenvvseqlntTmUl71eSoPi+
U3eK+H7EYVhC80sj8d0wZbn+zXWPyfvVWCB6nbGsh3iev5bvsPL5cuL5ouJP
o8MRAcRz+0hrnS8Rg8RzeRHq5unEWuJ5G40u6xOWRjx/McWW2pvKAdhzSffP
i4RPtRLPYzUErjx79YJ4PqiZosawHSWez1t2kf5b2wfi+ZeKtzWt9fyAPTdW
1NTRo3Yg7PepK7+LaIX2Eb/1NYUMtIZYAftdbc+0tb01TvyuhRIX9tnriP1u
6+jocFgw2wN/+928kcNR7j038TprmzyHyOQU8Tr+zuH7j1SbiNchG/mucqo9
Ie+PAYw4mSs5PcTndIqFcVR/OfE563p2qp35GeKzvPAWFwvKEPH5qvtKiVey
dcTn/gG5lee00onPGrENrRyOnIB9Dr74Nk2V2Up8LrUzVAh1e0l8nqm5mHmj
e5T4XHm8fr+Q10fi89aeRbxJnILE534tA9c0vw6EPW73PqCT3tpHPH4sHGvN
fYQNsMc3chv7GBsniMenUIqNhYkI8fjL5eXrEjIpgD2OM9oVf6+Ah/irW+eb
kChMJ/7WvJyJkirg+0dfsZ+3mZeTtPf3/sf7ib3MMhUYfEGlwvf7hf9bL8l+
np71c8d2fsA+/nV2zUZ09+M/+oj9K757TTCjfeIf/cPeFbw3PcSTIAzYu3In
AZ3gQ20/eIc9G3Er+c3EkBW+9wt7tdD3na6T0uxz799eqSg/jEuKL/7BK+zR
EpYeJ4NPQz94hP255jw9cW4xjeynhb87RVOgdhFfLK9yTdWKsQP2QzbqwfUE
L17Aftg9sbWoiqz6wQ/swwlGpdvDslHiwQGD25ceISH43oPv+x33d0910pLo
FhrZHzuTZeJisneur1mY2RI2/BTAfRxzKEM8OpUPcB9rWl7RrYiuI33r3PKo
IXv7OOnXTV95W1u6hch+2Mj1TB8bQzrZD3tc0pyy/hKT9BdtldTGe6cpgPsp
+sT9QrSJH3A/6VFO8Hok1ZP+WbdXm7NbYoL0jUraoaY1+sJw+vXqmyUzNHL/
un1aXZGQtPSH/Xg8jvfrccb7+T8bx98H1Mkc5Uxh0tD344/e+g4WfDM/p2Rs
6tlv5nMJ7I+jOrOS84lc0cLu8M18wa/ymlij2Mi43KbftjtO8JEcofFCyeKb
+S7216yv/eb7BqFWL7dvx6OKjztGfjN+4FfH5G/HjbIyT+3+Zvy/AKd7pWo=

         "], {{{}, {}, {
            EdgeForm[], 
            Directive[
             RGBColor[0, 0, 1], 
             Opacity[0.2]], 
            GraphicsGroupBox[{
              PolygonBox[{{408, 17, 396, 407}}], 
              PolygonBox[CompressedData["
1:eJwt0ckugwEUBeCfR/AGfSUbtbUwLLQJFoghiIqaqRJDzDXPSql5nsd6H18T
iy/nJmd3bqgsWhwpDIKggEp6HEVyRD7LXXJM8UWGX8o5ZYFvenknTROPbPPD
BJ8cUcMNayT44JBOXtlnhhKOmaWbNw6o555NxqjmkmUGaeOFPaap4IxF+mjm
iR0mqeWWdUaJEeaEOeI08MAW40S4YoUh2v+3O2eJflqo444NknRRSpb5/NY0
EuWaVYbpoIoLUgzQmu/85A/lbUJ+
               "]]}]}, {}, {
            EdgeForm[], 
            Directive[
             RGBColor[0.560181, 0.691569, 0.194885], 
             Opacity[0.2]], 
            GraphicsGroupBox[{
              PolygonBox[{{410, 15, 398, 409}}], 
              PolygonBox[CompressedData["
1:eJwl0MkuQwEUgOF7mxKqNYQSxFCztqaqWdEay86+Gw9QT2LHu6kXwAIJTRCV
9BOLL/85597FzU1dXV9WI0EQhFS4MXTrnZ7TwSkr/LiXNMsFg5RZ5d2zgs7S
yxk5ohyzxAj33svrKG2csMyn+4Gm6efFvq1TdIX/H3jEIsM8Om1oijgN+6Eu
MMSHfU/n6KOFmtuajtHOl72oGQZ4te/o9N8/IOTJbVMnSPBrr7NvnidJKw9u
6zpOjG/7G7vmGXqI8Oy2pZN0cksTL+sftw==
               "]]}]}, {}, {
            EdgeForm[], 
            Directive[
             RGBColor[0, 0, 1], 
             Opacity[0.2]], 
            GraphicsGroupBox[{
              PolygonBox[{{412, 13, 400, 411}}], 
              
              PolygonBox[{{399, 14, 406, 386, 379, 369, 359, 392, 385, 376, 
               352, 389, 382, 372, 364, 347, 388, 381, 371, 362, 356, 391, 
               384, 375, 367, 334, 387, 380, 370, 360, 353, 390, 383, 373, 
               365}}]}]}, {}, {}, {}, {}, {}, {}, {}, {}, {}, {}, {}, {}, {}, \
{}, {}, {}, {}, {}, {}, {}, {}}, {{}, {}, {
            Directive[
             Opacity[1.], 
             AbsoluteThickness[1.6], 
             Thickness[Large], 
             GrayLevel[0]], 
            
            LineBox[{1, 77, 69, 56, 44, 31, 20, 2, 78, 70, 57, 45, 32, 21, 3, 
             79, 71, 58, 46, 33, 22, 4, 80, 72, 59, 47, 34, 23, 83, 75, 62, 
             51, 39, 5, 81, 73, 60, 48, 35, 24, 84, 76, 63, 52, 40, 6, 82, 74,
              61, 49, 36, 401}]}, {
            Directive[
             Opacity[1.], 
             AbsoluteThickness[1.6], 
             Dashing[{Small, Small}], 
             RGBColor[0, 0, 1]], 
            LineBox[CompressedData["
1:eJwt0bVOgwEUBeCfR+GVWIC1AzLQJm0HIEiAAKkXJ0iw4u7ubsXfh4+E4cu5
yTnbLQ1FysIlQRBU0ed4kpt8M8YHB/z8b06Y4ZM0RXZp4oF1vhjhnX2iXLNE
P2/s0ckL20xQziGTJHhlh3ruWGWIOi6YJ08bz2wxTjWnFMjQzCMbjBLjhmUG
6KKCI6ZI0sA9awwT5pIFeminhjNmydJCnFtWGKSbSo6ZJkUjEa5YpJcOajln
jhytf52f/ALGq0Hc
             "]], 
            LineBox[{407, 408}]}, {
            Directive[
             Opacity[1.], 
             AbsoluteThickness[1.6], 
             Dashing[{Small, Small}], 
             RGBColor[0, 0, 1]], 
            LineBox[CompressedData["
1:eJwVzssygnEcx+G3BoMiRhhM8SannJKzHEORna2dC+Bmcm90A7LADGZkZMbT
4pnP//urxRve3l/fRYIguOHBo0qMCmv8upd0iSvGuGSdD78d6BxDXFCgg3NW
SfHofxuappsyeb7djzXHCK/2nmZJtD+KM1aY4NlpW0PitOxTXWacT/tQ50nS
yZPbpk7SQ9M+0UVGebOLOsMAERpuO5qhjz/7iyPvBYbpou62pVP08mO/s+89
yyBRXtx2dZp+avwDLVEfFQ==
             "]], 
            LineBox[{409, 410}]}, {
            Directive[
             Opacity[1.], 
             AbsoluteThickness[1.6], 
             Dashing[{Small, Small}], 
             RGBColor[0, 0, 1]], 
            
            LineBox[{406, 386, 379, 369, 359, 392, 385, 376, 352, 389, 382, 
             372, 364, 347, 388, 381, 371, 362, 356, 391, 384, 375, 367, 334, 
             387, 380, 370, 360, 353, 390, 383, 373, 365, 399}], 
            LineBox[{411, 412}]}}}], {
        DisplayFunction -> Identity, AspectRatio -> 
         NCache[GoldenRatio^(-1), 0.6180339887498948], Axes -> {True, True}, 
         AxesLabel -> {None, None}, AxesOrigin -> {0, 0}, DisplayFunction :> 
         Identity, Epilog -> {{
            StyleBox[{
              InsetBox[
               FormBox[
                RotationBox["\"N = 10\"", BoxRotation -> 0.], 
                TraditionalForm], {2.5, 0.8}], 
              InsetBox[
               FormBox[
                RotationBox["\"N = 0.5\"", BoxRotation -> 0.], 
                TraditionalForm], {4.3, 2.9}], 
              InsetBox[
               FormBox[
                RotationBox["\"N = 5\"", BoxRotation -> 0.], 
                TraditionalForm], {2.8, 3.5}]}, {12.5}, StripOnInput -> 
             False]}}, Frame -> {{True, False}, {True, False}}, 
         FrameLabel -> {{
            FormBox["\"\"", TraditionalForm], None}, {
            FormBox["\"Independent reproduction \[Rho]\"", TraditionalForm], 
            None}}, FrameTicks -> {{{{5, 
              FormBox[
              "\"\\!\\(\\*SubscriptBox[\\(\[Beta]\\), \\(max\\)]\\)\"", 
               TraditionalForm]}}, {{5, 
              FormBox[
              "\"\\!\\(\\*SubscriptBox[\\(\[Beta]\\), \\(max\\)]\\)\"", 
               TraditionalForm]}}}, {{{0, 
              FormBox["0", TraditionalForm]}, {5, 
              FormBox[
              "\"\\!\\(\\*SubscriptBox[\\(\[Rho]\\), \\(max\\)]\\)\"", 
               TraditionalForm]}}, {{0, 
              FormBox["0", TraditionalForm]}, {5, 
              FormBox[
              "\"\\!\\(\\*SubscriptBox[\\(\[Rho]\\), \\(max\\)]\\)\"", 
               TraditionalForm]}}}}, GridLines -> {None, None}, 
         GridLinesStyle -> Directive[
           GrayLevel[0.5, 0.4]], ImageSize -> NCache[{302, 
            Rational[604, 3]}, {302, 201.33333333333334`}], LabelStyle -> 
         Directive[
           GrayLevel[0], FontSize -> 16], 
         Method -> {
          "DefaultBoundaryStyle" -> Automatic, "ScalingFunctions" -> None, 
           "AxesInFront" -> True}, PlotRange -> {{0, 5.1}, {0, 5.1}}, 
         PlotRangeClipping -> True, PlotRangePadding -> {{0, 0}, {0, 0}}, 
         Ticks -> {Automatic, Automatic}}],StyleBox[
       "\"B)\"", 18, StripOnInput -> False]},
      "Labeled",
      DisplayFunction->(GridBox[{{
          
          ItemBox[#2, Alignment -> {Left, Inherited}, DefaultBaseStyle -> 
           "LabeledLabel"]}, {
          TagBox[
           ItemBox[
            PaneBox[
             TagBox[#, "SkipImageSizeLevel"], Alignment -> {Center, Baseline},
              BaselinePosition -> Baseline], DefaultBaseStyle -> "Labeled"], 
           "SkipImageSizeLevel"]}}, 
        GridBoxAlignment -> {"Columns" -> {{Center}}, "Rows" -> {{Center}}}, 
        AutoDelete -> False, 
        GridBoxItemSize -> {
         "Columns" -> {{Automatic}}, "Rows" -> {{Automatic}}}, 
        BaselinePosition -> {2, 1}]& ),
      InterpretationFunction->(RowBox[{"Labeled", "[", 
         RowBox[{#, ",", #2, ",", 
           RowBox[{"{", 
             RowBox[{"{", 
               RowBox[{"Top", ",", "Left"}], "}"}], "}"}]}], "]"}]& )]}
   },
   AutoDelete->False,
   GridBoxItemSize->{"Columns" -> {{Automatic}}, "Rows" -> {{Automatic}}}],
  "Grid"]], "Output",
 CellChangeTimes->{
  3.7743589785966473`*^9, 3.77435966130086*^9, 3.774361179162202*^9, 
   3.7743619003310423`*^9, 3.775307680550293*^9, 3.777181518165184*^9, {
   3.784885502687057*^9, 3.784885515051508*^9}, 3.7981785644710712`*^9, 
   3.798178862134903*^9, 3.7981789288078823`*^9}]
}, Open  ]],

Cell[BoxData["\[IndentingNewLine]"], "Input",
 CellChangeTimes->{3.798178855611889*^9}]
},
WindowSize->{1172, 751},
WindowMargins->{{Automatic, 44}, {33, Automatic}},
FrontEndVersion->"10.0 for Mac OS X x86 (32-bit, 64-bit Kernel) (December 4, \
2014)",
StyleDefinitions->"Default.nb"
]
(* End of Notebook Content *)

(* Internal cache information *)
(*CellTagsOutline
CellTagsIndex->{}
*)
(*CellTagsIndex
CellTagsIndex->{}
*)
(*NotebookFileOutline
Notebook[{
Cell[558, 20, 969, 27, 63, "Input"],
Cell[1530, 49, 450, 12, 28, "Input"],
Cell[1983, 63, 1644, 45, 92, "Input"],
Cell[3630, 110, 1112, 35, 63, "Input"],
Cell[CellGroupData[{
Cell[4767, 149, 323, 8, 28, "Input"],
Cell[5093, 159, 516, 11, 24, "Message"],
Cell[5612, 172, 550, 10, 28, "Output"]
}, Open  ]],
Cell[6177, 185, 910, 27, 51, "Input"],
Cell[7090, 214, 607, 16, 51, "Input"],
Cell[7700, 232, 2660, 56, 63, "Input"],
Cell[CellGroupData[{
Cell[10385, 292, 1016, 29, 46, "Input"],
Cell[11404, 323, 572, 11, 28, "Output"]
}, Open  ]],
Cell[CellGroupData[{
Cell[12013, 339, 5565, 136, 148, "Input"],
Cell[17581, 477, 13079, 260, 239, "Output"]
}, Open  ]],
Cell[30675, 740, 2401, 52, 63, "Input"],
Cell[CellGroupData[{
Cell[33101, 796, 897, 27, 46, "Input"],
Cell[34001, 825, 310, 8, 28, "Output"]
}, Open  ]],
Cell[CellGroupData[{
Cell[34348, 838, 5146, 130, 148, "Input"],
Cell[39497, 970, 11453, 230, 239, "Output"]
}, Open  ]],
Cell[CellGroupData[{
Cell[50987, 1205, 259, 6, 28, "Input"],
Cell[51249, 1213, 25278, 502, 239, "Output"]
}, Open  ]],
Cell[76542, 1718, 2312, 51, 63, "Input"],
Cell[CellGroupData[{
Cell[78879, 1773, 5385, 135, 165, "Input"],
Cell[84267, 1910, 12395, 250, 239, "Output"]
}, Open  ]],
Cell[96677, 2163, 2413, 52, 63, "Input"],
Cell[CellGroupData[{
Cell[99115, 2219, 5474, 137, 165, "Input"],
Cell[104592, 2358, 12179, 248, 239, "Output"]
}, Open  ]],
Cell[CellGroupData[{
Cell[116808, 2611, 260, 6, 28, "Input"],
Cell[117071, 2619, 25259, 505, 239, "Output"]
}, Open  ]],
Cell[142345, 3127, 87, 1, 80, "Input"]
}
]
*)

(* End of internal cache information *)
